# Supplementary material for: Crystal structure and Hirshfeld surface analysis of N-(2-chloro­phenyl­carbamo­thio­yl)-4-fluoro­benzamide and N-(4-bromo­phenyl­carbamo­thio­yl)-4-fluoro­benzamide
Source: Acta Crystallogr E Crystallogr Commun. 2019 Jun 21;75(Pt 7):1026–9. doi: 10.1107/S2056989019008569 (PMC6659326; doi:10.1107/S2056989019008569)
Supplement: Supplementary file 1 [file e-75-01026-sup1.cif]

##############################################################################
#                                                                            #
# This CIF contains the data in a paper accepted for publication in          #
# Acta Crystallographica Section E. It conforms to the requirements of       #
# Notes for Authors for Acta Crystallographica Section E, and has been       #
# peer reviewed under the auspices of the IUCr Commission on Journals.       #
#                                                                            #
# Full details of the Crystallographic Information File format               #
# are given in the paper "The Crystallographic Information File (CIF):       #
# a New Standard Archive File for Crystallography" by S. R. Hall, F. H.      #
# Allen and I. D. Brown [Acta Cryst. (1991), A47, 655-685].                  #
#                                                                            #
# The current version of the core CIF dictionary is obtainable from          #
# ftp://ftp.iucr.org/pub/cif_core.dic.                                       #
#                                                                            #
# Software is freely available for graphical display of the structure(s)     #
# in this CIF. For information consult the CIF software page                 #
# http://www.iucr.org/resources/cif/software.                                #
#                                                                            #
# This file may be used for bona fide research purposes within the           #
# scientific community so long as proper attribution is given to the journal # 
# article from which it was obtained.                                        #
#                                                                            #
##############################################################################
data_global
_audit_creation_method     'form.cif (version 2.0)'
_journal_date_recd_electronic     2019-02-15
_journal_date_accepted     2019-06-16
_journal_name_full     'Acta Crystallographica, Section E'
_journal_year     2019
_journal_volume     75
_journal_issue      7
_journal_page_first     1026
_journal_page_last     1029
_journal_paper_category     GO
_journal_paper_doi     10.1107/S2056989019008569
_journal_coeditor_code     HB7804
_publ_contact_author_name     'Yousuf, Sammer'
_publ_contact_author_address
;
H.E.J. Research Institute Of Chemistry,
International Center for Chemical and Biological Sciences
University of Karachi
Karachi 75270
Pakistan
;
_publ_contact_author_email     'dr.sammer.yousuf@gmail.com'
_publ_contact_author_fax     ?
_publ_contact_author_phone     ?
_publ_section_title
;
Crystal structure and Hirshfeld surface analysis of
<i>N</i>-(2-chlorophenylcarbamothioyl)-4-fluorobenzamide and
<i>N</i>-(4-bromophenylcarbamothioyl)-4-fluorobenzamide
;
_publ_section_title_footnote     .
loop_
    _publ_author_name
    _publ_author_footnote
    _publ_author_address
    'Akhter, Sidra' .
;    H.E.J. Research Institute Of Chemistry,
    International Center for Chemical and Biological Sciences
    University of Karachi
    Karachi 75270
    Pakistan
;
    'Choudhary, Muhammad Iqbal' .
;    H.E.J. Research Institute Of Chemistry,
    International Center for Chemical and Biological Sciences
    University of Karachi
    Karachi 75270
    Pakistan
;
    'Siddiqui, Hina' .
;    H.E.J. Research Institute Of Chemistry,
    International Center for Chemical and Biological Sciences
    University of Karachi
    Karachi 75270
    Pakistan
;
    'Yousuf, Sammer' .
;    H.E.J. Research Institute Of Chemistry,
    International Center for Chemical and Biological Sciences
    University of Karachi
    Karachi 75270
    Pakistan
;
_publ_section_synopsis
;
The title compounds, C~14~H~10~ClFN~2~OS (<b>1</b>) and C~14~H~10~BrFN~2~OS
(<b>2</b>), were synthesized by two-step reactions.In the crystal of <b>1</b>,
inversion dimers linked by pairs of N---H...S hydrogen bonds generate
<i>R</i>~2~^2^(8) loops. The extended structure of <b>2</b> features the same
motif but an additional weak C---H...S interaction links the inversion dimers
into [100] double columns
;
data_1
_database_code_depnum_ccdc_archive 'CCDC 1923233'
_audit_creation_method     'SHELXL-2016/6'
_chemical_name_systematic
;
<i>N</i>-(2-Chlorophenylcarbamothioyl)-4-fluorobenzamide
;
_chemical_name_common     ?
_chemical_formula_moiety     'C14 H10 Cl F N2 O S'
_chemical_formula_sum     'C14 H10 Cl F N2 O S'
_chemical_formula_iupac     'C14 H10 Cl F N2 O S'
_chemical_formula_weight     308.75
_chemical_melting_point     ?
_space_group_crystal_system     monoclinic
_space_group_name_H-M_alt     'P 21/c'
_space_group_name_Hall     '-P 2ybc'
loop_
    _space_group_symop_operation_xyz
    'x, y, z'
    '-x, y+1/2, -z+1/2'
    '-x, -y, -z'
    'x, -y-1/2, z-1/2'
_cell_length_a     8.0785(2)
_cell_length_b     12.4230(3)
_cell_length_c     13.0772(3)
_cell_angle_alpha     90
_cell_angle_beta     90.5510(10)
_cell_angle_gamma     90
_cell_volume     1312.36(5)
_cell_formula_units_Z     4
_cell_measurement_reflns_used     9977
_cell_measurement_theta_min     4.91
_cell_measurement_theta_max     68.27
_cell_measurement_temperature     100(2)
_exptl_crystal_description     'Prism'
_exptl_crystal_colour     'colourless'
_exptl_crystal_size_max     0.110
_exptl_crystal_size_mid     0.070
_exptl_crystal_size_min     0.030
_exptl_crystal_density_diffrn     1.563
_exptl_crystal_density_meas     ?
_exptl_crystal_density_method     ?
_exptl_crystal_F_000     632
_exptl_absorpt_coefficient_mu     4.152
_exptl_absorpt_correction_type     multi-scan
_exptl_absorpt_process_details
;
(SADABS; Bruker, 2000)
;
_exptl_absorpt_correction_T_min     0.6820
_exptl_absorpt_correction_T_max     0.8950
_diffrn_ambient_temperature     100(2)
_diffrn_source     ?
_diffrn_radiation_type     CuK\a
_diffrn_radiation_wavelength     1.54178
_diffrn_measurement_device_type     'Bruker APEXII CCD'
_diffrn_measurement_method     \w
_diffrn_detector_area_resol_mean     ?
_diffrn_reflns_number     18686
_diffrn_reflns_av_R_equivalents     0.0231
_diffrn_reflns_av_unetI/netI     0.0135
_diffrn_reflns_theta_min     4.910
_diffrn_reflns_theta_max     68.267
_diffrn_reflns_theta_full     67.679
_diffrn_measured_fraction_theta_max     0.982
_diffrn_measured_fraction_theta_full     0.982
_diffrn_reflns_limit_h_min     -9
_diffrn_reflns_limit_h_max     9
_diffrn_reflns_limit_k_min     -14
_diffrn_reflns_limit_k_max     14
_diffrn_reflns_limit_l_min     -15
_diffrn_reflns_limit_l_max     15
_refine_special_details     ?
_reflns_number_total     2362
_reflns_number_gt     2269
_reflns_threshold_expression     'I > 2\s(I)'
_refine_ls_structure_factor_coef     Fsqd
_refine_ls_matrix_type     full
_refine_ls_R_factor_all     0.0265
_refine_ls_R_factor_gt     0.0254
_refine_ls_wR_factor_gt     0.0681
_refine_ls_wR_factor_ref     0.0689
_refine_ls_goodness_of_fit_ref     1.050
_refine_ls_restrained_S_all     1.050
_refine_ls_number_reflns     2362
_refine_ls_number_parameters     189
_refine_ls_number_restraints     0
_refine_ls_hydrogen_treatment     mixed
_refine_ls_weighting_scheme     calc
_refine_ls_weighting_details
              'w=1/[\s^2^(Fo^2^)+(0.0347P)^2^+0.7594P] where P=(Fo^2^+2Fc^2^)/3'
_atom_sites_solution_hydrogens     mixed
_atom_sites_solution_primary     dual
_atom_sites_solution_secondary     ?
_refine_ls_shift/su_max     0.001
_refine_ls_shift/su_mean     0.000
_refine_diff_density_max     0.220
_refine_diff_density_min     -0.245
_refine_ls_extinction_method     none
_refine_ls_extinction_coef     .
loop_
    _atom_type_symbol
    _atom_type_description
    _atom_type_scat_dispersion_real
    _atom_type_scat_dispersion_imag
    _atom_type_scat_source
    'C' 'C' 0.0181 0.0091
                         'International Tables Vol C Tables 4.2.6.8 and 6.1.1.4'
    'H' 'H' 0.0000 0.0000
                         'International Tables Vol C Tables 4.2.6.8 and 6.1.1.4'
    'N' 'N' 0.0311 0.0180
                         'International Tables Vol C Tables 4.2.6.8 and 6.1.1.4'
    'O' 'O' 0.0492 0.0322
                         'International Tables Vol C Tables 4.2.6.8 and 6.1.1.4'
    'F' 'F' 0.0727 0.0534
                         'International Tables Vol C Tables 4.2.6.8 and 6.1.1.4'
    'S' 'S' 0.3331 0.5567
                         'International Tables Vol C Tables 4.2.6.8 and 6.1.1.4'
    'Cl' 'Cl' 0.3639 0.7018
                         'International Tables Vol C Tables 4.2.6.8 and 6.1.1.4'
_computing_data_collection
;
APEX2 (Bruker, 2000)
;
_computing_cell_refinement
;
SAINT (Bruker, 2000)
;
_computing_data_reduction
;
SAINT (Bruker, 2000)
;
_computing_structure_solution
;
SHELXT2014 (Sheldrick, 2015a)
;
_computing_structure_refinement
;
SHELXL2016 (Sheldrick, 2015b)
;
_computing_molecular_graphics
;
SHELXTL (Sheldrick, 2008)
;
_computing_publication_material
;
SHELXTL (Sheldrick, 2008)
;
loop_
    _atom_site_type_symbol
    _atom_site_label
    _atom_site_fract_x
    _atom_site_fract_y
    _atom_site_fract_z
    _atom_site_U_iso_or_equiv
    _atom_site_adp_type
    _atom_site_calc_flag
    _atom_site_occupancy
    _atom_site_disorder_assembly
    _atom_site_disorder_group
    S S1 0.73325(5) 0.47025(3) 0.56374(3) 0.02331(12) Uani d 1 . .
    Cl Cl 0.83162(5) 0.03157(3) 0.58416(3) 0.02495(11) Uani d 1 . .
    F F1 0.18907(12) 0.30493(8) 0.01782(7) 0.0314(2) Uani d 1 . .
    O O1 0.54889(12) 0.15637(8) 0.42244(7) 0.0192(2) Uani d 1 . .
    N N1 0.56777(15) 0.33824(10) 0.44484(9) 0.0179(3) Uani d 1 . .
    N N2 0.70992(14) 0.25311(9) 0.57516(9) 0.0157(2) Uani d 1 . .
    C C1 0.43467(17) 0.36712(11) 0.24179(10) 0.0177(3) Uani d 1 . .
    H H1 0.493438 0.425890 0.271153 0.021 Uiso calc 1 . .
    C C2 0.35330(18) 0.38022(12) 0.14870(11) 0.0206(3) Uani d 1 . .
    H H2 0.355095 0.447218 0.113699 0.025 Uiso calc 1 . .
    C C3 0.26979(18) 0.29291(12) 0.10866(10) 0.0211(3) Uani d 1 . .
    C C4 0.26446(18) 0.19359(12) 0.15557(11) 0.0224(3) Uani d 1 . .
    H H4 0.206152 0.135158 0.125243 0.027 Uiso calc 1 . .
    C C5 0.34669(18) 0.18165(11) 0.24822(11) 0.0199(3) Uani d 1 . .
    H H5 0.345811 0.113881 0.281860 0.024 Uiso calc 1 . .
    C C6 0.43099(16) 0.26820(11) 0.29281(10) 0.0156(3) Uani d 1 . .
    C C7 0.51917(16) 0.24761(11) 0.39152(10) 0.0160(3) Uani d 1 . .
    C C8 0.67071(16) 0.34671(11) 0.53083(10) 0.0162(3) Uani d 1 . .
    C C9 0.80473(16) 0.23264(11) 0.66453(10) 0.0148(3) Uani d 1 . .
    C C10 0.83157(17) 0.30697(11) 0.74300(10) 0.0184(3) Uani d 1 . .
    H H10 0.789298 0.378033 0.736600 0.022 Uiso calc 1 . .
    C C11 0.91962(17) 0.27772(12) 0.83031(11) 0.0213(3) Uani d 1 . .
    H H11 0.938625 0.329427 0.882642 0.026 Uiso calc 1 . .
    C C12 0.98017(18) 0.17407(12) 0.84215(11) 0.0224(3) Uani d 1 . .
    H H12 1.040289 0.154849 0.902214 0.027 Uiso calc 1 . .
    C C13 0.95246(18) 0.09856(12) 0.76576(11) 0.0217(3) Uani d 1 . .
    H H13 0.992398 0.027057 0.773432 0.026 Uiso calc 1 . .
    C C14 0.86603(17) 0.12824(11) 0.67813(10) 0.0170(3) Uani d 1 . .
    H H1B 0.672(2) 0.1970(16) 0.5432(14) 0.028(5) Uiso d 1 . .
    H H1A 0.528(2) 0.3988(16) 0.4260(14) 0.031(5) Uiso d 1 . .
loop_
    _atom_site_aniso_label
    _atom_site_aniso_U_11
    _atom_site_aniso_U_22
    _atom_site_aniso_U_33
    _atom_site_aniso_U_12
    _atom_site_aniso_U_13
    _atom_site_aniso_U_23
    S1 0.0331(2) 0.01172(18) 0.0249(2) -0.00054(13) -0.01311(15) -0.00095(12)
    Cl 0.0406(2) 0.01417(18) 0.01996(19) 0.00501(14) -0.00550(15) -0.00194(12)
    F1 0.0374(5) 0.0388(5) 0.0178(4) 0.0005(4) -0.0147(4) 0.0016(4)
    O1 0.0267(5) 0.0138(5) 0.0170(5) -0.0006(4) -0.0048(4) 0.0011(4)
    N1 0.0248(6) 0.0126(6) 0.0161(6) 0.0039(5) -0.0079(5) -0.0007(4)
    N2 0.0206(6) 0.0125(6) 0.0141(6) 0.0000(5) -0.0046(4) -0.0015(4)
    C1 0.0208(7) 0.0165(6) 0.0158(7) 0.0002(5) -0.0008(5) -0.0019(5)
    C2 0.0257(7) 0.0196(7) 0.0166(7) 0.0034(6) -0.0016(6) 0.0024(5)
    C3 0.0209(7) 0.0304(8) 0.0119(7) 0.0041(6) -0.0042(5) -0.0015(6)
    C4 0.0241(7) 0.0243(8) 0.0188(7) -0.0040(6) -0.0045(6) -0.0048(6)
    C5 0.0240(7) 0.0170(7) 0.0187(7) -0.0012(6) -0.0017(5) -0.0007(5)
    C6 0.0158(6) 0.0171(7) 0.0137(6) 0.0017(5) -0.0004(5) -0.0012(5)
    C7 0.0171(6) 0.0152(7) 0.0158(7) 0.0000(5) -0.0002(5) -0.0011(5)
    C8 0.0184(6) 0.0150(6) 0.0152(6) 0.0020(5) -0.0023(5) -0.0010(5)
    C9 0.0139(6) 0.0169(6) 0.0135(6) -0.0009(5) -0.0008(5) 0.0022(5)
    C10 0.0208(7) 0.0169(7) 0.0175(7) -0.0002(5) -0.0020(5) -0.0003(5)
    C11 0.0221(7) 0.0250(7) 0.0167(7) -0.0030(6) -0.0034(5) -0.0019(6)
    C12 0.0211(7) 0.0292(8) 0.0169(7) 0.0001(6) -0.0055(5) 0.0048(6)
    C13 0.0226(7) 0.0211(7) 0.0215(7) 0.0039(6) -0.0024(6) 0.0053(6)
    C14 0.0189(6) 0.0160(7) 0.0161(6) 0.0000(5) -0.0001(5) -0.0007(5)
_geom_special_details
;
 All esds (except the esd in the dihedral angle between two l.s. planes)
 are estimated using the full covariance matrix. The cell esds are taken
 into account individually in the estimation of esds in distances, angles
 and torsion angles; correlations between esds in cell parameters are only
 used when they are defined by crystal symmetry. An approximate (isotropic)
 treatment of cell esds is used for estimating esds involving l.s. planes.
;
loop_
    _geom_bond_atom_site_label_1
    _geom_bond_atom_site_label_2
    _geom_bond_site_symmetry_2
    _geom_bond_distance
    _geom_bond_publ_flag
    S1 C8 . 1.6709(14) ?
    Cl C14 . 1.7387(14) ?
    F1 C3 . 1.3579(16) ?
    O1 C7 . 1.2264(17) ?
    N1 C7 . 1.3794(18) ?
    N1 C8 . 1.3961(17) ?
    N1 H1A . 0.85(2) ?
    N2 C8 . 1.3360(18) ?
    N2 C9 . 1.4141(17) ?
    N2 H1B . 0.87(2) ?
    C1 C2 . 1.3875(19) ?
    C1 C6 . 1.3987(19) ?
    C1 H1 . 0.9500 ?
    C2 C3 . 1.378(2) ?
    C2 H2 . 0.9500 ?
    C3 C4 . 1.379(2) ?
    C4 C5 . 1.384(2) ?
    C4 H4 . 0.9500 ?
    C5 C6 . 1.3972(19) ?
    C5 H5 . 0.9500 ?
    C6 C7 . 1.4904(18) ?
    C9 C10 . 1.3959(19) ?
    C9 C14 . 1.3990(19) ?
    C10 C11 . 1.3879(19) ?
    C10 H10 . 0.9500 ?
    C11 C12 . 1.385(2) ?
    C11 H11 . 0.9500 ?
    C12 C13 . 1.387(2) ?
    C12 H12 . 0.9500 ?
    C13 C14 . 1.3860(19) ?
    C13 H13 . 0.9500 ?
loop_
    _geom_angle_atom_site_label_1
    _geom_angle_atom_site_label_2
    _geom_angle_atom_site_label_3
    _geom_angle_site_symmetry_1
    _geom_angle_site_symmetry_3
    _geom_angle
    _geom_angle_publ_flag
    C7 N1 C8 . . 129.28(12) ?
    C7 N1 H1A . . 117.8(13) ?
    C8 N1 H1A . . 112.8(13) ?
    C8 N2 C9 . . 129.75(12) ?
    C8 N2 H1B . . 114.1(12) ?
    C9 N2 H1B . . 116.1(12) ?
    C2 C1 C6 . . 120.64(13) ?
    C2 C1 H1 . . 119.7 ?
    C6 C1 H1 . . 119.7 ?
    C3 C2 C1 . . 117.84(13) ?
    C3 C2 H2 . . 121.1 ?
    C1 C2 H2 . . 121.1 ?
    F1 C3 C2 . . 118.37(13) ?
    F1 C3 C4 . . 118.09(13) ?
    C2 C3 C4 . . 123.54(13) ?
    C3 C4 C5 . . 117.94(13) ?
    C3 C4 H4 . . 121.0 ?
    C5 C4 H4 . . 121.0 ?
    C4 C5 C6 . . 120.72(13) ?
    C4 C5 H5 . . 119.6 ?
    C6 C5 H5 . . 119.6 ?
    C5 C6 C1 . . 119.30(12) ?
    C5 C6 C7 . . 117.15(12) ?
    C1 C6 C7 . . 123.49(12) ?
    O1 C7 N1 . . 122.26(12) ?
    O1 C7 C6 . . 122.32(12) ?
    N1 C7 C6 . . 115.41(12) ?
    N2 C8 N1 . . 114.89(12) ?
    N2 C8 S1 . . 128.15(10) ?
    N1 C8 S1 . . 116.94(10) ?
    C10 C9 C14 . . 117.87(12) ?
    C10 C9 N2 . . 124.58(12) ?
    C14 C9 N2 . . 117.39(12) ?
    C11 C10 C9 . . 120.42(13) ?
    C11 C10 H10 . . 119.8 ?
    C9 C10 H10 . . 119.8 ?
    C12 C11 C10 . . 120.86(13) ?
    C12 C11 H11 . . 119.6 ?
    C10 C11 H11 . . 119.6 ?
    C11 C12 C13 . . 119.58(13) ?
    C11 C12 H12 . . 120.2 ?
    C13 C12 H12 . . 120.2 ?
    C14 C13 C12 . . 119.47(13) ?
    C14 C13 H13 . . 120.3 ?
    C12 C13 H13 . . 120.3 ?
    C13 C14 C9 . . 121.78(13) ?
    C13 C14 Cl . . 118.45(11) ?
    C9 C14 Cl . . 119.76(10) ?
loop_
    _geom_torsion_atom_site_label_1
    _geom_torsion_atom_site_label_2
    _geom_torsion_atom_site_label_3
    _geom_torsion_atom_site_label_4
    _geom_torsion_site_symmetry_1
    _geom_torsion_site_symmetry_2
    _geom_torsion_site_symmetry_3
    _geom_torsion_site_symmetry_4
    _geom_torsion
    _geom_torsion_publ_flag
    C6 C1 C2 C3 . . . . -0.1(2) ?
    C1 C2 C3 F1 . . . . 179.70(12) ?
    C1 C2 C3 C4 . . . . -0.7(2) ?
    F1 C3 C4 C5 . . . . -179.92(12) ?
    C2 C3 C4 C5 . . . . 0.5(2) ?
    C3 C4 C5 C6 . . . . 0.6(2) ?
    C4 C5 C6 C1 . . . . -1.3(2) ?
    C4 C5 C6 C7 . . . . -178.72(13) ?
    C2 C1 C6 C5 . . . . 1.1(2) ?
    C2 C1 C6 C7 . . . . 178.32(13) ?
    C8 N1 C7 O1 . . . . 8.6(2) ?
    C8 N1 C7 C6 . . . . -170.22(13) ?
    C5 C6 C7 O1 . . . . 15.54(19) ?
    C1 C6 C7 O1 . . . . -161.73(13) ?
    C5 C6 C7 N1 . . . . -165.60(12) ?
    C1 C6 C7 N1 . . . . 17.14(19) ?
    C9 N2 C8 N1 . . . . -177.23(12) ?
    C9 N2 C8 S1 . . . . 4.5(2) ?
    C7 N1 C8 N2 . . . . -9.6(2) ?
    C7 N1 C8 S1 . . . . 168.84(11) ?
    C8 N2 C9 C10 . . . . 22.4(2) ?
    C8 N2 C9 C14 . . . . -162.20(13) ?
    C14 C9 C10 C11 . . . . 1.4(2) ?
    N2 C9 C10 C11 . . . . 176.73(13) ?
    C9 C10 C11 C12 . . . . -1.1(2) ?
    C10 C11 C12 C13 . . . . 0.0(2) ?
    C11 C12 C13 C14 . . . . 0.7(2) ?
    C12 C13 C14 C9 . . . . -0.3(2) ?
    C12 C13 C14 Cl . . . . -179.45(11) ?
    C10 C9 C14 C13 . . . . -0.7(2) ?
    N2 C9 C14 C13 . . . . -176.39(12) ?
    C10 C9 C14 Cl . . . . 178.42(10) ?
    N2 C9 C14 Cl . . . . 2.72(17) ?
loop_
    _geom_hbond_atom_site_label_D
    _geom_hbond_atom_site_label_H
    _geom_hbond_atom_site_label_A
    _geom_hbond_site_symmetry_A
    _geom_hbond_distance_DH
    _geom_hbond_distance_HA
    _geom_hbond_distance_DA
    _geom_hbond_angle_DHA
    _geom_hbond_publ_flag
    C10 H10 S1 . 0.95 2.57 3.1945(14) 124 yes
    N2 H1B Cl . 0.87(2) 2.482(19) 2.9246(12) 112.3(14) yes
    N2 H1B O1 . 0.87(2) 1.924(19) 2.6600(14) 141.6(17) yes
    N1 H1A S1 3_666 0.85(2) 2.67(2) 3.4031(13) 145.2(16) yes
_shelx_space_group_comment
;
The symmetry employed for this shelxl refinement is uniquely defined
by the following loop, which should always be used as a source of
symmetry information in preference to the above space-group names.
They are only intended as comments.
;
_shelx_estimated_absorpt_T_min     0.658
_shelx_estimated_absorpt_T_max     0.886
_shelx_hkl_file
;
 -1  0  0 820.42  23.00
  1  0  0 808.52  22.80
 -3  0  0 1729.63  50.09
  3  0  0 1754.92  49.10
  3  0  0 1790.32  49.60
 -4  0  0 839.72  25.50
  4  0  0 870.41  24.20
  4  0  0 853.41  24.40
  5  0  0  62.19  3.40
  5  0  0  62.89  2.60
 -5  0  0  59.79  4.80
  6  0  0 171.78  5.70
 -6  0  0 175.58  10.30
 -6  0  0 154.98  7.80
 -6  0  0 160.88  9.60
  6  0  0 158.08  6.10
 -6  0  0 149.99  10.10
 -6  0  0 158.78  8.60
 -6  0  0 169.08  9.40
  7  0  0 1066.09  31.00
 -7  0  0 1074.99  33.40
 -7  0  0 1040.90  33.00
  7  0  0 1035.30  30.60
 -7  0  0 1091.39  32.60
 -7  0  0 1086.09  31.90
 -7  0  0 1012.20  34.30
 -7  0  0 1085.29  33.10
 -8  0  0 509.05  16.30
  8  0  0 454.05  15.00
 -8  0  0 468.95  16.50
 -8  0  0 483.45  16.50
 -8  0  0 486.65  16.90
  8  0  0 433.86  14.60
 -9  0  0 263.87  9.70
 -9  0  0 262.37  9.90
 -9  0  0 252.87  9.40
 -9  0  0 237.68  9.70
  0 -1  0  1.20  0.20
  0  1  0  0.90  0.20
  0  1  0  0.70  0.20
 -1 -1  0 1062.79  30.80
 -1  1  0 1120.59  30.80
 -2 -1  0 2773.12  78.29
  2 -1  0 2721.03  77.79
  2 -1  0 2763.22  77.89
 -2  1  0 2888.81  78.29
  3 -1  0 1445.26  41.00
  3 -1  0 1434.36  41.10
 -3 -1  0 1490.55  41.90
 -3  1  0 1473.15  41.90
  4 -1  0  11.90  2.00
 -4 -1  0  16.20  2.80
  4 -1  0  11.50  1.30
  4 -1  0  12.70  1.50
 -4  1  0  9.30  1.80
  5 -1  0 151.88  5.50
 -5 -1  0 158.68  7.20
  5 -1  0 154.38  5.10
  5  1  0 153.58  4.90
 -5  1  0 160.58  7.20
 -6 -1  0 278.97  12.30
 -6 -1  0 262.07  11.90
 -6 -1  0 268.07  10.60
 -6 -1  0 263.07  11.40
 -6 -1  0 257.57  10.60
  6 -1  0 271.97  8.60
 -6 -1  0 260.07  12.20
  6 -1  0 259.67  8.80
 -6 -1  0 268.47  11.40
 -6  1  0 282.17  12.50
 -6  1  0 267.97  11.50
 -6  1  0 268.87  11.40
 -6  1  0 272.57  12.70
 -6  1  0 271.57  12.10
 -6  1  0 268.97  10.40
 -7 -1  0 541.65  17.90
  7 -1  0 553.84  16.80
 -7 -1  0 551.84  19.10
 -7 -1  0 540.35  20.70
 -7 -1  0 536.95  18.70
 -7 -1  0 565.24  19.20
 -7 -1  0 588.94  19.80
  7 -1  0 517.85  17.40
  7 -1  0 560.94  17.10
 -7  1  0 555.74  19.40
 -7  1  0 574.64  19.60
  7  1  0 545.55  16.60
  7  1  0 566.24  17.20
 -7  1  0 609.54  19.00
 -7  1  0 548.45  20.90
 -7  1  0 545.25  19.80
  8 -1  0  9.90  2.80
 -8 -1  0  7.60  3.60
 -8 -1  0  13.50  3.40
 -8 -1  0  7.00  3.00
 -8 -1  0  7.70  3.20
  8 -1  0  8.10  3.80
 -8  1  0  12.20  3.30
 -8  1  0  15.30  3.30
 -8  1  0  18.50  4.20
  8  1  0  7.10  3.70
  8  1  0  11.90  3.00
 -8  1  0  12.70  3.70
  9 -1  0  -2.80  3.40
  9 -1  0  5.70  3.50
 -9 -1  0  0.60  2.40
 -9 -1  0  2.40  2.30
 -9 -1  0  3.60  2.60
 -9 -1  0  3.70  2.80
 -9  1  0  -1.10  2.90
 -9  1  0  4.80  2.90
 -9  1  0  6.30  2.50
 -9  1  0  2.40  2.60
 -1 -2  0 2195.58  62.89
  1 -2  0 2274.57  62.79
  1 -2  0 2221.08  62.79
 -1  2  0 2328.27  62.99
 -1  2  0 2203.88  62.69
  2 -2  0 1105.09  31.40
 -2 -2  0 1107.99  31.90
  2 -2  0 1111.39  31.50
 -2  2  0 1140.79  31.90
  3 -2  0  3.70  1.10
  3 -2  0  4.30  0.80
  3 -2  0  3.40  0.70
 -3 -2  0  2.70  1.20
 -3  2  0  4.00  1.10
  4 -2  0  72.29  3.20
 -4 -2  0  76.39  4.30
  4 -2  0  71.69  2.80
  4 -2  0  69.19  3.10
 -4  2  0  81.19  4.40
  5 -2  0  0.70  0.90
 -5 -2  0  2.30  2.20
  5 -2  0  0.70  1.40
  5 -2  0  3.30  2.10
  5 -2  0  1.40  2.50
 -5  2  0  2.70  2.10
 -6 -2  0  0.00  3.10
 -6 -2  0  2.40  4.10
 -6 -2  0  1.60  2.60
 -6 -2  0  2.50  4.10
  6 -2  0  1.10  1.50
 -6 -2  0  2.50  3.40
 -6 -2  0  -6.20  4.00
  6 -2  0  3.50  1.80
 -6 -2  0  3.70  4.00
  6 -2  0  4.10  2.60
 -6 -2  0  -0.30  3.60
 -6  2  0  3.60  3.90
  6  2  0  4.50  2.00
 -6  2  0  3.70  3.10
 -6  2  0  6.90  3.80
 -6  2  0  4.10  4.70
 -6  2  0  3.70  5.00
 -7 -2  0  96.09  5.90
  7 -2  0  95.39  5.00
 -7 -2  0  87.59  7.60
 -7 -2  0  98.39  8.00
  7 -2  0 101.39  4.50
 -7 -2  0 106.29  10.60
  7 -2  0 101.39  5.70
 -7 -2  0  99.09  7.60
 -7 -2  0  86.69  6.80
 -7  2  0  89.59  10.20
 -7  2  0  99.09  7.50
 -7  2  0  99.59  7.80
 -7  2  0  83.89  8.20
  7  2  0  93.09  4.60
 -7  2  0  87.19  8.50
 -8 -2  0 291.97  11.20
 -8 -2  0 294.07  10.90
  8 -2  0 279.87  10.00
  8 -2  0 290.57  10.50
  8 -2  0 279.77  9.80
 -8 -2  0 284.37  11.30
 -8 -2  0 295.17  11.50
 -8  2  0 296.27  11.20
 -8  2  0 288.17  11.60
 -8  2  0 287.57  11.90
 -8  2  0 291.97  11.60
 -9 -2  0 272.97  9.80
 -9 -2  0 272.67  9.70
  9 -2  0 235.28  9.50
 -9 -2  0 267.57  9.30
 -9 -2  0 257.77  9.70
 -9  2  0 264.17  10.20
 -9  2  0 276.67  10.10
 -9  2  0 245.98  9.60
 -9  2  0 273.67  10.00
  0 -3  0  -0.20  0.40
  0  3  0  0.20  0.40
  0  3  0  1.10  0.40
  1 -3  0 1973.80  54.69
 -1 -3  0 1934.71  54.49
  1 -3  0 1978.20  54.79
 -1 -3  0 1958.90  54.49
 -1  3  0 1950.70  54.69
 -1  3  0 1932.21  54.69
  1  3  0 1918.31  54.49
  1  3  0 1976.40  54.59
  2 -3  0 706.23  20.30
  2 -3  0 694.43  20.40
 -2 -3  0 713.63  20.70
  2 -3  0 706.43  20.40
 -2  3  0 742.03  20.80
  2  3  0 699.03  20.00
  3 -3  0 241.48  7.80
  3 -3  0 249.88  7.70
  3 -3  0 241.08  7.60
 -3 -3  0 252.97  8.30
 -3  3  0 257.87  8.40
 -4 -3  0 263.37  9.10
  4 -3  0 244.68  8.40
  4 -3  0 255.97  8.20
  4 -3  0 248.88  8.60
  4 -3  0 251.87  7.90
 -4  3  0 257.27  9.20
 -5 -3  0  79.29  8.00
  5 -3  0  79.59  4.70
  5 -3  0  82.09  3.40
 -5 -3  0  79.39  6.10
 -5 -3  0  84.89  5.50
  5 -3  0  80.19  3.80
 -5 -3  0  80.79  8.70
 -5 -3  0  78.99  7.00
 -5 -3  0  78.29  8.30
  5 -3  0  80.79  4.40
 -5  3  0  89.09  7.10
 -5  3  0  82.89  5.50
 -5  3  0  80.69  8.10
 -6 -3  0  49.20  7.20
  6 -3  0  34.80  4.20
 -6 -3  0  55.99  7.70
 -6 -3  0  46.30  5.40
 -6 -3  0  45.40  6.40
  6 -3  0  45.60  3.40
 -6 -3  0  36.80  5.90
  6 -3  0  40.80  3.00
 -6 -3  0  53.39  5.70
 -6 -3  0  50.89  7.10
 -6 -3  0  46.10  9.00
 -6  3  0  62.99  7.40
 -6  3  0  58.39  6.80
 -6  3  0  69.09  9.30
 -6  3  0  51.89  6.40
 -6  3  0  57.19  6.40
 -7 -3  0  27.80  6.20
 -7 -3  0  26.30  4.10
 -7 -3  0  35.90  6.20
  7 -3  0  30.70  3.10
 -7 -3  0  34.90  6.30
 -7 -3  0  23.70  3.70
 -7 -3  0  34.50  5.90
 -7 -3  0  31.10  4.50
 -7  3  0  23.30  5.10
 -7  3  0  26.70  6.30
 -7  3  0  26.80  5.00
 -7  3  0  26.50  4.10
 -7  3  0  23.70  4.50
  8 -3  0 497.25  15.60
 -8 -3  0 501.65  16.70
 -8 -3  0 510.35  16.90
 -8 -3  0 490.85  16.30
  8 -3  0 501.25  15.70
  8 -3  0 495.65  15.50
 -8 -3  0 477.65  16.90
 -8  3  0 508.65  16.70
 -8  3  0 502.95  17.20
 -8  3  0 509.35  17.50
 -8  3  0 477.35  17.00
 -9 -3  0 103.09  5.40
 -9 -3  0  98.49  5.10
 -9 -3  0 109.69  5.30
 -9 -3  0  97.09  5.30
  9 -3  0  88.89  5.60
 -9  3  0 107.99  5.90
 -9  3  0 101.09  6.70
 -9  3  0  99.69  6.30
 -9  3  0 102.89  5.70
  0 -4  0 2034.20  55.39
  0  4  0 1947.01  55.39
  0  4  0 1944.21  55.29
 -1 -4  0 762.52  21.70
  1 -4  0 778.52  21.90
  1 -4  0 758.52  21.90
 -1 -4  0 766.02  21.80
  1  4  0 764.72  21.70
 -1  4  0 759.12  21.90
  1  4  0 780.72  21.80
 -1  4  0 769.42  21.80
  2 -4  0 6384.66 179.28
 -2  4  0 6450.95 179.18
 -3 -4  0 1217.98  36.00
  3 -4  0 1243.98  35.70
  3 -4  0 1246.08  35.50
  3 -4  0 1249.88  35.60
 -3  4  0 1281.57  36.30
  4 -4  0 1432.06  42.00
  4 -4  0 1417.76  42.20
  4 -4  0 1492.55  42.40
 -4 -4  0 1513.95  43.10
  4 -4  0 1479.95  42.20
 -4  4  0 1539.75  43.30
  5 -4  0  91.39  5.10
 -5 -4  0  89.49  7.90
 -5 -4  0  83.99  8.50
 -5 -4  0  91.49  7.40
 -5 -4  0  95.59  7.70
 -5 -4  0  91.39  7.20
  5 -4  0  85.89  4.20
 -5 -4  0  94.19  6.50
 -5 -4  0  94.19  7.80
  5 -4  0  85.99  6.60
 -5 -4  0  95.49  5.90
 -5  4  0  88.89  8.40
 -5  4  0  92.69  6.20
 -5  4  0  82.69  7.20
 -6 -4  0  16.80  4.20
 -6 -4  0  17.80  4.30
 -6 -4  0  9.50  3.20
 -6 -4  0  15.10  4.40
 -6 -4  0  12.90  4.00
  6 -4  0  18.30  3.00
 -6 -4  0  12.40  3.80
  6 -4  0  11.10  2.30
 -6 -4  0  15.10  4.10
 -6 -4  0  18.20  3.80
  6 -4  0  15.80  2.70
 -6  4  0  10.00  4.60
 -6  4  0  14.60  4.30
 -6  4  0  12.90  4.10
 -6  4  0  27.30  6.20
 -6  4  0  14.90  3.90
 -7 -4  0  61.29  6.00
 -7 -4  0  55.39  5.00
 -7 -4  0  60.49  5.30
  7 -4  0  70.29  4.10
  7 -4  0  68.69  4.50
 -7 -4  0  60.99  6.30
 -7 -4  0  67.09  6.50
 -7 -4  0  62.29  6.30
  7 -4  0  68.69  4.30
 -7 -4  0  64.59  5.90
 -7  4  0  63.49  6.60
 -7  4  0  69.69  7.70
 -7  4  0  62.49  6.70
 -7  4  0  61.79  8.50
 -8 -4  0  -0.30  3.20
 -8 -4  0  0.40  2.80
  8 -4  0  3.40  2.40
  8 -4  0  1.80  2.30
 -8 -4  0  2.50  2.60
 -8 -4  0  1.10  2.50
  8 -4  0  2.20  2.60
 -8 -4  0  1.20  2.30
 -8  4  0  -2.40  4.40
 -8  4  0  -3.00  2.80
 -8  4  0  -0.60  2.80
 -8  4  0  -3.20  3.30
  9 -4  0 812.92  25.30
 -9 -4  0 853.21  25.30
 -9 -4  0 857.31  25.50
  9 -4  0 833.52  25.00
 -9 -4  0 869.71  25.50
 -9 -4  0 851.11  25.20
 -9  4  0 895.11  26.00
 -9  4  0 855.31  25.60
 -9  4  0 894.01  25.90
  0 -5  0  2.40  0.70
  0  5  0  1.20  0.80
  0  5  0  1.30  0.60
  0  5  0  -0.10  0.60
  1 -5  0 5287.97 146.59
  1  5  0 5159.48 146.39
 -1  5  0 5285.47 146.59
  2 -5  0 1167.18  33.60
  2 -5  0 1195.18  33.50
  2 -5  0 1199.98  33.60
 -2  5  0 1158.28  33.50
  2  5  0 1135.49  33.20
  2  5  0 1180.98  33.10
 -2  5  0 1230.08  33.50
  2  5  0 1144.59  33.20
 -2  5  0 1164.78  34.00
  3 -5  0 3221.08  89.89
  3 -5  0 3175.78  89.69
  3 -5  0 3220.08  89.79
  3  5  0 3071.59  89.09
 -3  5  0 3262.87  90.59
  4 -5  0  56.89  3.40
  4 -5  0  60.89  3.70
  4 -5  0  63.49  3.90
  4 -5  0  60.99  3.00
 -4  5  0  67.39  4.80
 -5 -5  0  39.40  6.50
 -5 -5  0  48.30  6.40
  5 -5  0  43.70  3.40
  5 -5  0  48.70  4.50
  5 -5  0  42.50  3.70
  5 -5  0  47.30  3.10
 -5 -5  0  48.20  7.00
 -5 -5  0  45.10  5.50
 -5 -5  0  36.20  6.50
 -5 -5  0  50.99  6.10
 -5  5  0  51.09  7.70
 -6 -5  0  4.20  2.90
  6 -5  0  7.60  1.90
  6 -5  0  5.50  2.10
 -6 -5  0  7.30  3.50
 -6 -5  0  7.20  3.50
 -6 -5  0  6.40  3.60
 -6 -5  0  5.70  3.00
 -6 -5  0  2.50  3.40
  6 -5  0  10.80  2.30
 -6 -5  0  5.70  3.70
 -6  5  0  7.40  4.70
 -6  5  0  10.30  4.10
 -6  5  0  11.10  7.90
 -6  5  0  14.10  4.80
 -6  5  0  0.40  3.20
 -7 -5  0  4.90  3.00
 -7 -5  0  -0.10  2.70
  7 -5  0  -0.60  2.10
 -7 -5  0  -1.10  2.70
 -7 -5  0  0.60  2.90
 -7 -5  0  0.00  2.20
 -7 -5  0  1.00  2.50
  7 -5  0  -1.00  1.90
 -7 -5  0  0.80  2.70
 -7  5  0  2.60  3.40
 -7  5  0  2.40  3.30
 -7  5  0  -2.80  4.00
 -7  5  0  -0.60  5.30
  8 -5  0 120.99  6.30
  8 -5  0 124.09  6.60
 -8 -5  0 114.99  5.90
  8 -5  0 123.19  5.60
 -8 -5  0 133.89  7.10
 -8 -5  0 124.49  7.20
 -8 -5  0 141.89  6.80
 -8 -5  0 131.79  6.70
 -8  5  0 124.89  8.10
 -8  5  0 129.49  7.40
 -8  5  0 118.29  7.30
 -9 -5  0  0.70  1.90
 -9 -5  0  -0.90  1.50
  9 -5  0  -1.70  1.90
 -9 -5  0  0.50  2.30
 -9  5  0  -1.20  2.20
 -9  5  0  1.10  2.20
 -9  5  0  0.10  3.00
  0  6  0 3201.68  88.89
  0  6  0 3154.38  88.99
  0  6  0 3155.58  88.89
 -1 -6  0  45.60  1.90
 -1  6  0  44.90  2.30
  1  6  0  42.80  2.10
  1  6  0  41.60  2.10
 -1  6  0  40.90  2.10
  1  6  0  40.50  1.90
 -1  6  0  44.70  2.20
  2 -6  0 307.67  9.50
  2 -6  0 299.27  9.30
  2 -6  0 299.07  9.50
  2 -6  0 300.37  9.50
  2  6  0 298.67  9.00
 -2  6  0 293.77  9.20
  2  6  0 283.27  9.00
 -2  6  0 300.87  9.30
 -2  6  0 300.37  9.30
  2  6  0 302.47  8.90
 -2  6  0 298.17  10.00
  3 -6  0  3.60  1.50
  3 -6  0  4.90  1.30
  3 -6  0  5.90  1.80
  3 -6  0  8.30  1.70
 -3  6  0  4.10  1.80
  3  6  0  5.00  1.30
  3  6  0  6.50  0.90
 -4 -6  0  9.40  3.40
 -4 -6  0  6.00  3.70
  4 -6  0  9.50  2.10
 -4 -6  0  4.70  3.50
 -4 -6  0  18.20  4.70
 -4 -6  0  6.50  3.90
  4 -6  0  8.30  1.60
  4 -6  0  12.10  1.90
  4  6  0  8.40  1.40
 -4  6  0  10.40  2.80
  5 -6  0 284.57  9.60
 -5 -6  0 270.57  11.70
  5 -6  0 286.17  9.50
  5 -6  0 287.27  11.20
 -5 -6  0 282.77  11.70
 -5 -6  0 285.57  11.20
 -5 -6  0 284.77  11.50
 -5 -6  0 285.67  11.70
  5 -6  0 280.97  9.60
 -5 -6  0 270.07  11.30
 -5  6  0 273.57  12.40
 -5  6  0 279.67  13.80
 -6 -6  0  52.59  5.30
 -6 -6  0  51.89  5.70
  6 -6  0  54.29  4.00
 -6 -6  0  52.39  5.70
 -6 -6  0  50.49  5.90
 -6 -6  0  47.00  6.00
 -6 -6  0  57.29  6.10
  6 -6  0  54.19  4.00
  6 -6  0  53.79  8.80
  6 -6  0  55.89  4.00
 -6  6  0  60.99  7.70
 -6  6  0  57.49  6.30
 -6  6  0  57.39  7.20
 -6  6  0  50.99  10.40
 -7 -6  0 289.37  11.20
 -7 -6  0 287.37  10.60
 -7 -6  0 277.07  10.50
  7 -6  0 295.67  10.10
 -7 -6  0 289.47  11.10
  7 -6  0 311.67  10.10
 -7 -6  0 301.77  10.70
  7 -6  0 288.67  10.10
 -7 -6  0 293.37  11.30
 -7  6  0 282.57  12.40
 -7  6  0 280.97  11.70
 -7  6  0 288.27  11.40
 -8 -6  0  -0.80  2.20
 -8 -6  0  1.70  2.20
 -8 -6  0  -1.90  1.90
  8 -6  0  0.30  1.90
 -8 -6  0  1.70  2.80
 -8 -6  0  0.20  2.30
  8 -6  0  3.80  2.30
 -8  6  0  0.80  3.00
 -8  6  0  -1.20  3.70
 -8  6  0  1.70  2.90
  0 -7  0  0.20  1.00
  0  7  0  1.10  1.00
  0  7  0  0.40  1.20
  0  7  0  1.40  0.80
  0  7  0  0.90  1.10
  1 -7  0 1236.68  34.90
 -1  7  0 1226.18  34.80
  1  7  0 1207.78  34.70
 -1  7  0 1245.78  34.80
  1  7  0 1210.48  34.60
 -1  7  0 1205.48  34.70
  1  7  0 1179.38  34.70
  2 -7  0  31.00  2.50
  2 -7  0  27.80  3.70
  2  7  0  28.90  3.50
 -2  7  0  34.30  2.60
  2  7  0  29.80  1.80
 -2  7  0  30.00  2.70
  2  7  0  33.40  2.50
  2  7  0  31.60  2.10
 -2  7  0  34.20  3.50
  3 -7  0  25.80  2.80
 -3 -7  0  39.20  8.20
 -3 -7  0  23.90  3.90
 -3 -7  0  27.60  4.90
  3 -7  0  25.80  2.90
  3  7  0  23.70  1.70
  3  7  0  29.20  2.20
 -3  7  0  19.50  3.90
  4 -7  0 943.11  27.90
 -4 -7  0 977.20  29.60
  4 -7  0 920.41  27.50
  4 -7  0 947.01  27.50
 -4 -7  0 902.21  29.00
 -4 -7  0 923.81  28.20
 -4 -7  0 908.21  28.80
  4  7  0 922.51  26.90
 -4  7  0 940.01  29.00
  4  7  0 969.90  26.80
  5 -7  0  -1.20  3.20
 -5 -7  0  7.30  3.60
 -5 -7  0  4.40  3.30
 -5 -7  0  6.30  2.90
 -5 -7  0  2.20  3.10
 -5 -7  0  3.20  3.20
  5 -7  0  3.80  2.00
  5 -7  0  3.40  2.10
 -5  7  0  4.80  4.70
  5  7  0  2.40  1.50
 -6 -7  0 135.49  6.90
  6 -7  0 125.79  6.00
 -6 -7  0 121.09  7.10
 -6 -7  0 139.69  7.40
 -6 -7  0 130.99  7.40
  6 -7  0 134.79  6.10
  6 -7  0 131.09  5.70
 -6 -7  0 131.79  7.20
 -6  7  0 135.29  9.00
 -6  7  0 127.09  7.50
 -6  7  0 128.79  8.40
 -7 -7  0  12.20  2.50
 -7 -7  0  7.00  2.40
 -7 -7  0  12.60  2.70
  7 -7  0  13.60  3.30
 -7 -7  0  8.00  2.80
  7 -7  0  10.20  2.20
  7 -7  0  7.50  2.50
 -7 -7  0  10.20  2.70
 -7 -7  0  1.00  3.70
 -7  7  0  9.30  3.20
 -7  7  0  11.50  3.60
 -7  7  0  8.90  4.10
 -8 -7  0 376.26  11.90
  8 -7  0 352.36  12.10
  8 -7  0 370.86  11.50
 -8 -7  0 385.56  12.20
 -8 -7  0 379.66  12.10
 -8  7  0 365.36  13.20
 -8  7  0 358.66  12.60
 -8  7  0 370.86  12.70
  0 -8  0 119.09  4.50
  0  8  0 113.49  4.50
  0  8  0 114.49  4.30
  0  8  0 114.29  4.40
  1 -8  0 454.65  13.80
  1 -8  0 446.56  14.50
 -1  8  0 446.66  13.60
 -1  8  0 448.26  14.50
  1  8  0 446.46  13.50
 -1  8  0 452.25  13.50
  1  8  0 439.66  13.40
  1  8  0 436.36  13.70
  1  8  0 443.56  13.40
 -1  8  0 444.66  13.50
 -2 -8  0 195.88  10.80
  2 -8  0 193.08  7.80
 -2 -8  0 205.18  10.20
  2 -8  0 193.88  7.20
 -2  8  0 197.68  6.80
  2  8  0 200.98  6.90
 -2  8  0 200.58  7.40
 -2  8  0 201.68  8.30
  2  8  0 206.78  6.70
  2  8  0 200.28  6.50
 -3 -8  0  4.80  4.30
  3 -8  0  0.30  3.00
 -3 -8  0  -1.30  3.70
  3 -8  0  4.70  2.10
  3 -8  0  -1.60  2.10
  3 -8  0  -2.40  2.10
  3 -8  0  3.80  2.10
 -3  8  0  0.70  2.80
  3  8  0  3.20  1.20
 -3  8  0  2.30  2.40
  4 -8  0  2.00  2.00
  4 -8  0  -1.30  3.70
 -4 -8  0  -2.30  3.80
  4 -8  0  1.30  2.20
 -4 -8  0  6.00  3.10
  4 -8  0  0.20  2.10
  4 -8  0  1.70  2.60
 -4 -8  0  0.70  3.30
  4  8  0  4.80  1.60
 -4  8  0  0.00  3.70
  4  8  0  2.50  1.30
 -5 -8  0 156.28  8.30
 -5 -8  0 148.29  7.60
  5 -8  0 161.88  6.50
 -5 -8  0 160.68  8.10
  5 -8  0 152.68  8.70
  5  8  0 157.68  5.70
  5  8  0 176.78  6.60
 -5  8  0 153.38  10.00
 -6 -8  0  46.60  4.80
 -6 -8  0  34.70  4.70
  6 -8  0  46.30  3.90
  6 -8  0  39.60  4.30
 -6 -8  0  42.00  4.90
 -6  8  0  36.90  5.40
 -6  8  0  43.10  7.10
 -6  8  0  40.10  7.00
  7 -8  0  2.60  2.80
 -7 -8  0  6.10  2.50
  7 -8  0  2.60  2.00
 -7 -8  0  6.00  2.50
 -7  8  0  4.70  3.10
 -7  8  0  4.50  4.00
 -7  8  0  8.50  4.20
  8 -8  0  10.70  2.10
 -8 -8  0  8.50  1.80
 -8 -8  0  14.80  2.10
 -8  8  0  10.40  2.70
 -8  8  0  6.80  3.50
  0 -9  0  1.40  2.10
  0 -9  0  1.60  1.70
  0  9  0  2.30  1.30
  0  9  0  2.10  1.40
  0  9  0  1.50  2.50
  0  9  0  0.90  1.20
 -1 -9  0 7451.35 200.68
  1 -9  0 7006.50 198.58
 -1 -9  0 7091.59 198.28
  1 -9  0 6825.72 198.38
  1  9  0 6996.80 198.58
 -1  9  0 7104.79 198.08
 -1  9  0 7203.28 199.38
  1  9  0 7068.79 198.18
 -1  9  0 6980.80 198.38
 -1  9  0 7200.78 198.38
  1  9  0 6944.51 198.18
 -1  9  0 7107.19 198.28
  1  9  0 7055.69 198.08
  2 -9  0 150.28  6.60
 -2 -9  0 139.79  9.40
 -2 -9  0 152.18  6.30
  2 -9  0 145.79  6.60
 -2  9  0 145.49  5.60
 -2  9  0 153.08  6.30
 -2  9  0 161.38  8.40
  2  9  0 159.58  5.60
  2  9  0 157.08  5.50
  2  9  0 155.78  5.70
  3 -9  0 2115.39  58.79
 -3 -9  0 1973.70  59.39
 -3 -9  0 2065.99  60.69
  3 -9  0 2012.70  58.79
  3  9  0 2089.29  57.89
 -3  9  0 2115.69  58.19
  3  9  0 2071.69  57.99
  3  9  0 2076.69  57.99
 -3  9  0 1872.81  61.69
 -4 -9  0  56.69  5.80
  4 -9  0  70.39  5.50
  4 -9  0  57.99  5.90
 -4 -9  0  61.19  6.40
  4  9  0  68.89  3.40
  4  9  0  71.39  3.80
 -4  9  0  47.80  7.90
  5 -9  0  -0.80  3.20
 -5 -9  0  4.20  3.30
  5 -9  0  12.00  3.90
 -5 -9  0  3.70  2.60
  5  9  0  5.40  2.40
  5  9  0  5.90  2.00
  6 -9  0 454.45  14.20
 -6 -9  0 447.26  15.20
 -6 -9  0 452.05  15.20
 -6  9  0 500.75  17.20
 -6  9  0 427.66  15.30
 -6  9  0 464.45  16.60
 -7 -9  0  8.00  2.10
 -7 -9  0  6.80  2.20
 -7  9  0  7.20  2.90
 -7  9  0  7.70  3.80
  0 -10  0 888.01  27.30
  0 -10  0 808.42  24.40
  0 10  0 788.32  23.90
  0 10  0 790.52  24.10
  0 10  0 809.02  24.50
 -1 -10  0 850.91  27.80
  1 -10  0 838.42  25.60
  1 -10  0 842.12  25.40
 -1 -10  0 853.51  25.20
 -1 10  0 827.92  25.40
 -1 10  0 838.12  24.80
  1 10  0 868.11  25.00
  1 10  0 874.21  24.90
  1 10  0 847.52  25.50
  1 10  0 848.22  25.00
 -1 10  0 855.91  25.10
  2 -10  0  90.09  5.00
  2 -10  0  86.09  5.50
 -2 -10  0  93.79  7.70
  2 10  0  91.69  5.10
  2 10  0  78.59  7.50
 -2 10  0  87.29  4.10
  2 10  0  91.39  4.10
 -2 10  0  97.39  4.80
  2 10  0  88.09  4.10
  3 -10  0  97.99  5.60
 -3 -10  0  93.99  7.40
 -3 -10  0 102.99  7.20
  3 -10  0  97.89  6.60
  3 10  0 102.19  4.60
  3 10  0 106.09  4.50
  3 10  0 107.69  4.60
 -4 -10  0  11.50  3.10
  4 -10  0  12.60  3.00
 -4 -10  0  10.00  3.40
  4 10  0  12.50  2.00
  4 10  0  14.70  2.20
  5 -10  0  50.59  5.60
 -5 -10  0  51.49  5.00
 -5 -10  0  50.99  5.00
  5 10  0  52.59  4.00
 -6 -10  0  -3.00  2.10
 -6 -10  0  0.10  2.40
 -6 10  0  -1.40  2.80
 -6 10  0  4.70  3.90
 -7 -10  0 217.28  7.60
 -7 -10  0 202.18  7.30
 -7 10  0 216.58  8.00
 -7 10  0 208.58  10.00
  0 -11  0  12.00  5.20
  0 -11  0  -1.10  1.90
  0 11  0  0.00  1.30
  0 11  0  1.00  1.70
  0 11  0  0.20  2.00
  0 11  0  1.10  1.80
  1 -11  0 132.29  6.00
 -1 -11  0 143.09  9.00
  1 -11  0 131.89  9.90
 -1 -11  0 137.59  5.70
  1 11  0 133.59  6.20
 -1 11  0 142.09  6.00
 -1 11  0 135.89  5.30
  1 11  0 138.69  5.30
 -1 11  0 140.69  6.00
  1 11  0 137.39  5.60
  2 -11  0 1459.65  41.60
  2 -11  0 1300.57  42.30
 -2 -11  0 1432.76  43.30
  2 -11  0 1373.26  43.60
  2 11  0 1463.85  41.00
  2 11  0 1357.26  41.40
 -2 11  0 1486.65  41.30
  2 11  0 1489.65  41.20
  2 11  0 1483.65  41.20
 -3 -11  0 239.58  10.40
  3 -11  0 236.18  8.80
  3 11  0 238.18  8.20
  3 11  0 231.08  9.20
  3 11  0 231.78  8.20
  3 11  0 250.07  8.20
 -4 -11  0  5.30  3.00
  4 -11  0  9.90  2.50
 -4 -11  0  8.70  3.40
  4 11  0  7.30  2.00
  4 11  0  11.10  2.30
 -5 -11  0 113.99  6.20
 -5 -11  0 121.99  6.10
  5 -11  0 123.09  6.30
  5 11  0 114.59  5.60
  5 11  0 116.19  5.70
 -6 -11  0  18.80  3.20
 -6 11  0  16.80  2.90
 -6 11  0  22.50  3.90
  0 -12  0 543.95  16.80
  0 -12  0 536.15  19.10
  0 12  0 548.25  17.00
  0 12  0 546.45  16.50
  0 12  0 558.04  16.90
  1 -12  0 458.95  14.70
 -1 -12  0 467.45  16.70
  1 -12  0 473.35  17.30
 -1 -12  0 459.85  14.40
  1 12  0 447.66  14.80
 -1 12  0 479.15  14.70
 -1 12  0 469.75  14.30
  1 12  0 460.95  14.80
  1 12  0 479.25  14.40
  1 12  0 470.85  14.70
  2 -12  0 1331.17  38.70
  2 -12  0 1305.57  40.30
 -2 -12  0 1314.97  40.10
  2 12  0 1339.37  38.50
  2 12  0 1303.67  38.60
  2 12  0 1366.96  38.20
 -2 12  0 1332.07  38.30
  2 12  0 1337.47  38.50
 -3 -12  0 260.87  10.60
  3 -12  0 264.77  9.20
  3 12  0 270.87  9.80
  3 12  0 272.27  9.00
  3 12  0 270.87  8.80
  3 12  0 267.57  9.20
  4 -12  0  76.89  4.70
 -4 -12  0  83.29  5.50
  4 12  0  71.39  6.00
  4 12  0  83.99  4.30
  4 12  0  77.89  5.90
  4 12  0  77.09  4.00
  5 -12  0  4.90  2.40
 -5 -12  0  5.90  2.30
  5 12  0  6.80  2.50
 -5 12  0  10.90  3.90
 -5 12  0  5.70  2.70
  0 -13  0  4.30  4.50
  0 -13  0  1.20  1.50
  0 13  0  2.70  3.20
  0 13  0  -0.80  1.50
  0 13  0  -1.30  1.40
 -1 -13  0 1101.79  31.10
  1 -13  0 1082.29  33.00
  1 -13  0 1040.30  31.30
 -1 -13  0 1124.19  33.10
  1 13  0 1095.59  31.40
  1 13  0 1022.40  31.50
  1 13  0 1097.89  31.10
 -1 13  0 1062.49  31.30
 -1 13  0 1082.99  31.00
  1 13  0 1049.09  32.70
 -2 -13  0  20.50  4.20
  2 -13  0  21.10  2.90
  2 13  0  14.10  2.80
  2 13  0  17.40  2.80
 -2 13  0  15.60  2.10
  2 13  0  17.50  2.40
  2 13  0  14.90  2.30
  3 -13  0 174.48  6.40
 -3 -13  0 171.68  7.70
  3 13  0 168.98  6.40
  3 13  0 168.98  6.60
  3 13  0 165.98  5.90
  4 -13  0  44.00  3.40
 -4 -13  0  47.90  3.90
  4 13  0  49.99  3.70
  4 13  0  50.99  4.00
  4 13  0  49.60  3.10
  0 -14  0 1993.10  56.69
  0 -14  0 1972.90  55.59
  0 14  0 2027.00  55.59
  0 14  0 1976.50  55.79
  0 14  0 1865.21  55.99
  1 -14  0  54.29  3.10
 -1 -14  0  61.99  5.50
 -1 14  0  53.89  3.20
  1 14  0  51.09  3.20
  1 14  0  51.59  4.10
  1 14  0  49.50  2.80
  2 -14  0 587.34  17.10
 -2 -14  0 572.34  18.00
  2 14  0 574.44  17.30
  2 14  0 570.64  17.10
  2 14  0 583.64  17.20
  3 -14  0  23.40  2.40
 -3 -14  0  24.70  3.40
  3 14  0  26.40  2.30
  3 14  0  25.90  2.70
 -9  0  1  0.90  2.40
 -9  0  1  4.30  2.70
  9  0 -1  3.40  3.70
 -9  0  1  -2.00  2.30
 -9  0  1  -1.20  2.80
 -8  0  1  3.40  3.20
 -8  0  1  -1.20  3.40
  8  0 -1  -4.00  5.00
  8  0 -1  2.40  2.70
 -8  0  1  -0.70  2.80
 -8  0  1  -0.20  3.00
  8  0 -1  -1.90  2.40
 -7  0  1  -2.20  4.20
  7  0 -1  0.20  1.60
 -7  0  1  -4.20  3.70
  7  0 -1  -1.70  2.40
 -7  0  1  -0.40  3.80
 -7  0  1  -4.40  3.20
 -7  0  1  2.60  3.30
 -6  0  1  -0.20  3.70
 -6  0  1  -4.30  3.60
  6  0 -1  2.50  1.40
 -6  0  1  -3.60  2.80
 -6  0  1  -3.20  2.50
 -6  0  1  1.80  3.90
  6  0 -1  1.80  1.90
 -6  0  1  0.30  4.60
  5  0 -1  -0.10  0.90
  5  0 -1  2.90  1.70
 -5  0  1  -0.20  2.00
  4  0 -1  0.80  1.30
 -4  0  1  -0.30  1.50
  4  0 -1  -0.70  1.10
 -3  0  1  0.40  1.00
  3  0 -1  0.20  0.50
  3  0 -1  -0.10  0.70
  2  0 -1  -0.60  0.40
 -2  0  1  0.30  0.40
 -2  0  1  0.90  0.70
  1  0 -1  0.60  0.30
 -1  0  1  0.70  0.30
 -1  0  1  0.00  0.40
  0  0 -1  0.90  0.20
  0  0  1  0.70  0.20
 -1  0 -1  0.60  0.20
 -1  0 -1  0.40  0.40
  2  0  1  0.30  0.40
 -2  0 -1  0.30  0.60
  3  0  1  0.30  0.40
 -3  0 -1  0.30  0.90
  4  0  1  2.00  1.20
 -4  0 -1  2.60  1.50
  4  0  1  0.80  0.60
  5  0  1  -0.50  0.80
  5  0  1  0.70  1.60
 -5  0 -1  3.10  2.20
 -6  0 -1  -2.70  2.80
 -6  0 -1  -1.30  4.30
 -6  0 -1  3.60  2.90
  6  0  1  -0.10  1.90
 -6  0 -1  -5.30  3.60
  6  0  1  1.90  1.40
 -6  0 -1  -2.40  4.10
 -6  0 -1  -7.60  4.80
 -7  0 -1  -1.30  3.50
 -7  0 -1  2.60  2.50
 -7  0 -1  2.70  5.10
  7  0  1  -1.80  1.90
 -7  0 -1  4.20  3.90
 -7  0 -1  6.00  3.30
  7  0  1  -0.90  2.70
 -7  0 -1  2.10  4.10
 -8  0 -1  1.80  3.10
 -8  0 -1  0.10  3.50
 -8  0 -1  3.20  3.00
  8  0  1  -1.80  2.60
  8  0  1  -2.10  3.00
 -8  0 -1  2.50  2.80
  9  0  1  8.30  4.60
 -9  0 -1  1.50  2.70
 -9  0 -1  -1.50  2.20
 -9  0 -1  -1.40  2.70
 -9  0 -1  -2.70  2.50
 -9 -1  1  18.50  3.10
 -9 -1  1  17.00  2.80
 -9 -1  1  15.30  2.90
 -9 -1  1  13.00  2.90
  9 -1 -1  14.60  3.50
  9 -1 -1  12.80  3.50
 -9  1  1  22.60  3.50
 -9  1  1  13.00  3.20
 -9  1  1  20.10  3.00
 -9  1  1  12.30  2.90
 -8 -1  1 414.26  14.40
 -8 -1  1 384.56  14.80
  8 -1 -1 404.86  12.80
  8 -1 -1 407.46  13.00
 -8 -1  1 399.06  13.90
 -8 -1  1 399.56  14.30
  8 -1 -1 415.96  13.50
 -8  1  1 383.66  14.10
  8  1 -1 395.16  21.30
  8  1 -1 377.56  12.70
 -8  1  1 412.36  14.50
 -8  1  1 397.46  14.90
 -8  1  1 407.16  14.60
 -7 -1  1 409.36  15.30
  7 -1 -1 372.36  12.90
 -7 -1  1 386.06  16.40
 -7 -1  1 366.86  14.50
  7 -1 -1 388.66  12.10
 -7 -1  1 399.56  14.80
 -7 -1  1 385.06  14.20
  7 -1 -1 385.36  12.40
 -7  1  1 368.16  14.70
 -7  1  1 401.76  14.40
  7  1 -1 372.16  12.40
 -7  1  1 388.16  15.30
 -7  1  1 395.26  14.70
 -7  1  1 384.36  17.00
  7  1 -1 376.76  11.90
 -6 -1  1 547.75  18.60
  6 -1 -1 498.45  17.10
 -6 -1  1 528.95  18.20
 -6 -1  1 519.65  18.90
  6 -1 -1 599.84  16.20
  6 -1 -1 549.05  16.30
 -6 -1  1 526.45  18.80
 -6 -1  1 532.55  19.00
 -6 -1  1 558.04  17.50
  6  1 -1 526.45  16.20
 -6  1  1 561.24  19.10
 -6  1  1 554.44  18.70
 -6  1  1 543.05  18.70
 -6  1  1 499.25  19.30
 -6  1  1 538.65  19.30
  6  1 -1 562.24  15.90
  5 -1 -1 1959.10  54.49
 -5 -1  1 1961.20  56.29
  5 -1 -1 1911.51  54.69
 -5  1  1 1889.01  56.29
  5  1 -1 1941.51  54.29
  4 -1 -1 1836.62  52.79
  4 -1 -1 1865.81  52.99
  4 -1 -1 1925.01  53.09
 -4 -1  1 1917.61  54.19
  4  1 -1 1847.62  52.59
  4  1 -1 1859.41  52.79
 -4  1  1 1910.11  54.19
  3 -1 -1 5324.17 149.59
 -3 -1  1 5352.76 150.38
  3 -1 -1 5082.99 149.49
  3  1 -1 5510.05 149.49
 -3  1  1 5288.27 150.38
 -3  1  1 5593.34 149.59
  2 -1 -1 1530.75  43.40
  2 -1 -1 1455.85  43.30
 -2 -1  1 1549.94  43.90
 -2  1  1 1592.44  43.90
  2  1 -1 1607.64  43.30
 -1 -1  1 694.43  19.80
 -1 -1  1 674.93  19.40
  1 -1 -1 674.83  19.50
  1  1 -1 711.03  19.40
 -1  1  1 709.33  19.70
  0 -1  1 116.99  3.50
  0  1 -1 115.09  3.40
  1 -1  1 1022.00  28.80
 -1 -1 -1 1077.39  29.00
 -1  1 -1 1017.80  29.10
  1  1  1 1003.80  28.70
 -1  1 -1 1016.60  28.80
  3 -1  1 2594.74  72.99
 -3 -1 -1 2656.63  73.89
  3 -1  1 2582.54  73.19
  4 -1  1 2374.66  66.59
  4 -1  1 2344.07  66.69
  4 -1  1 2329.37  66.49
 -4 -1 -1 2414.66  67.79
 -4  1 -1 2392.46  67.79
  5 -1  1  41.60  2.70
  5 -1  1  40.70  2.10
 -5 -1 -1  45.40  4.50
  5  1  1  38.70  1.90
 -5  1 -1  44.20  4.40
 -6 -1 -1 2270.77  67.89
  6 -1  1 2370.66  65.59
  6 -1  1 2226.58  65.69
 -6 -1 -1 2375.16  67.39
 -6 -1 -1 2319.17  66.69
 -6 -1 -1 2349.86  68.19
 -6 -1 -1 2264.17  67.79
 -6 -1 -1 2406.36  68.19
 -6 -1 -1 2304.57  66.99
 -6  1 -1 2252.47  67.29
 -6  1 -1 2349.36  68.09
 -6  1 -1 2353.86  66.89
 -6  1 -1 2308.47  68.29
 -6  1 -1 2431.66  68.49
 -6  1 -1 2285.07  67.89
 -7 -1 -1  15.10  5.40
  7 -1  1  21.40  3.00
 -7 -1 -1  20.10  3.80
 -7 -1 -1  18.10  3.10
  7 -1  1  19.80  2.90
 -7 -1 -1  15.30  4.60
  7 -1  1  20.70  3.60
 -7 -1 -1  16.90  4.20
 -7 -1 -1  15.10  4.20
 -7  1 -1  15.80  4.20
  7  1  1  26.40  3.60
 -7  1 -1  19.00  3.90
 -7  1 -1  10.20  5.10
  7  1  1  18.70  3.30
 -7  1 -1  11.80  4.50
 -7  1 -1  16.30  3.10
 -7  1 -1  19.00  4.60
  8 -1  1  61.19  6.60
 -8 -1 -1  59.59  6.20
 -8 -1 -1  56.89  6.10
  8 -1  1  66.89  4.90
 -8 -1 -1  67.99  5.60
  8 -1  1  64.09  4.60
 -8 -1 -1  67.49  6.10
 -8  1 -1  65.69  5.80
 -8  1 -1  71.39  7.00
 -8  1 -1  62.19  6.30
 -8  1 -1  65.29  6.10
  8  1  1  75.49  6.50
 -9 -1 -1  5.10  2.60
 -9 -1 -1  7.50  2.90
  9 -1  1  2.70  3.50
  9 -1  1  0.20  3.80
 -9 -1 -1  4.20  2.60
 -9 -1 -1  0.30  2.20
 -9  1 -1  3.20  3.00
 -9  1 -1  3.00  2.80
 -9  1 -1  4.70  2.40
 -9  1 -1  2.80  2.50
 -9 -2  1  15.60  2.90
 -9 -2  1  20.10  3.70
  9 -2 -1  14.60  3.20
 -9 -2  1  23.00  3.70
 -9 -2  1  18.20  3.00
 -9  2  1  18.80  3.10
 -9  2  1  17.50  2.90
 -9  2  1  18.30  3.60
 -9  2  1  17.30  3.30
 -8 -2  1  11.80  3.10
  8 -2 -1  11.50  2.50
 -8 -2  1  11.00  3.20
  8 -2 -1  10.00  2.50
 -8 -2  1  13.60  3.20
  8 -2 -1  11.00  3.20
 -8 -2  1  10.80  3.20
 -8 -2  1  4.20  3.70
 -8  2  1  14.00  3.30
 -8  2  1  12.40  4.00
 -8  2  1  12.00  3.80
  8  2 -1  7.70  3.10
 -8  2  1  9.10  3.20
 -7 -2  1 104.49  7.10
  7 -2 -1 115.09  5.90
 -7 -2  1 108.79  8.30
  7 -2 -1 117.59  5.40
  7 -2 -1 121.09  5.00
 -7 -2  1 110.59  7.80
 -7 -2  1 112.99  10.70
 -7 -2  1 104.69  7.50
 -7 -2  1 112.49  6.30
 -7  2  1 112.39  8.40
 -7  2  1 113.99  7.90
 -7  2  1 105.69  8.30
 -7  2  1 116.29  7.90
 -7  2  1 117.39  10.80
  7  2 -1 107.89  4.80
 -6 -2  1  35.70  5.20
 -6 -2  1  42.40  7.00
  6 -2 -1  35.00  3.10
 -6 -2  1  40.50  4.70
  6 -2 -1  37.90  2.80
 -6 -2  1  44.10  7.40
 -6 -2  1  37.60  5.80
 -6 -2  1  38.80  5.60
 -6 -2  1  41.40  7.10
  6 -2 -1  29.30  4.20
 -6  2  1  43.70  6.30
 -6  2  1  46.50  6.90
 -6  2  1  32.80  5.90
 -6  2  1  45.30  7.50
 -6  2  1  38.90  6.90
  6  2 -1  37.40  2.60
  5 -2 -1 148.39  6.00
  5 -2 -1 119.29  5.90
  5 -2 -1 131.19  5.10
  5 -2 -1 136.89  4.70
  5  2 -1 131.89  4.30
  4 -2 -1 654.73  19.30
 -4 -2  1 670.73  20.30
  4 -2 -1 646.64  19.00
  4 -2 -1 653.33  19.20
 -4  2  1 680.83  20.40
  3 -2 -1 259.67  7.90
  3 -2 -1 263.57  7.80
  3 -2 -1 257.67  8.00
 -3 -2  1 250.67  8.60
 -3  2  1 264.47  8.60
  3  2 -1 268.57  7.60
  1 -2 -1 220.28  6.50
 -1 -2  1 212.58  6.30
 -1 -2  1 228.48  6.40
  1 -2 -1 222.58  6.50
 -1  2  1 221.48  6.70
  1  2 -1 222.38  6.40
  0  2 -1 2196.18  61.39
  0  2  1 2201.88  61.39
  1 -2  1 2923.11  81.69
  2 -2  1  24.10  1.30
 -2 -2 -1  26.20  1.70
  2 -2  1  26.10  1.30
 -2  2 -1  23.90  1.20
 -2  2 -1  22.50  1.80
 -3 -2 -1 477.05  14.50
  3 -2  1 477.25  13.90
  3 -2  1 470.35  13.90
  3 -2  1 486.05  13.70
 -3  2 -1 468.15  14.50
  4 -2  1 121.59  4.40
  4 -2  1 117.89  4.10
 -4 -2 -1 131.89  5.50
  4 -2  1 117.19  4.50
 -4  2 -1 120.59  5.50
  5 -2  1 342.97  11.20
 -5 -2 -1 363.76  12.60
  5 -2  1 329.87  11.30
  5 -2  1 352.06  10.70
  5 -2  1 352.46  10.90
 -5  2 -1 371.66  12.60
 -6 -2 -1 119.89  9.40
 -6 -2 -1 103.59  8.80
 -6 -2 -1 117.39  7.60
 -6 -2 -1 115.19  8.70
  6 -2  1 114.59  4.90
 -6 -2 -1 121.79  7.00
  6 -2  1 115.69  4.60
 -6 -2 -1 106.89  6.80
  6 -2  1 115.39  5.90
 -6 -2 -1 116.79  9.00
 -6 -2 -1 120.99  7.90
  6  2  1 102.09  4.40
 -6  2 -1 109.59  8.50
 -6  2 -1 102.39  6.90
 -6  2 -1 111.09  9.90
 -6  2 -1 130.59  10.30
 -6  2 -1 124.49  8.10
 -6  2 -1 113.79  9.60
 -7 -2 -1  59.19  5.10
 -7 -2 -1  79.59  7.30
 -7 -2 -1  66.19  7.40
 -7 -2 -1  69.79  5.60
 -7 -2 -1  62.79  10.50
  7 -2  1  62.19  5.30
 -7 -2 -1  69.39  6.20
 -7 -2 -1  70.89  7.00
  7 -2  1  66.59  4.50
  7 -2  1  66.09  3.90
 -7  2 -1  66.79  7.00
 -7  2 -1  67.89  6.80
 -7  2 -1  54.49  9.90
  7  2  1  67.39  4.30
 -7  2 -1  71.39  7.70
 -7  2 -1  76.79  8.20
 -8 -2 -1  8.40  3.30
 -8 -2 -1  3.50  3.20
  8 -2  1  10.90  2.60
 -8 -2 -1  6.50  2.70
 -8 -2 -1  8.90  2.40
  8 -2  1  3.00  3.10
 -8 -2 -1  8.40  3.10
  8 -2  1  8.40  2.60
 -8  2 -1  8.30  2.90
 -8  2 -1  3.60  3.70
 -8  2 -1  7.50  3.20
 -8  2 -1  4.60  3.50
  9 -2  1  -2.60  3.10
 -9 -2 -1  1.50  2.40
 -9 -2 -1  -0.60  2.20
 -9 -2 -1  0.80  2.40
 -9 -2 -1  1.70  2.10
  9 -2  1  0.00  3.10
 -9  2 -1  1.80  2.50
 -9  2 -1  -1.50  2.40
 -9  2 -1  -0.30  2.90
 -9  2 -1  2.30  2.90
  9 -3 -1 228.68  9.00
 -9 -3  1 253.87  9.20
 -9 -3  1 262.07  9.20
 -9 -3  1 249.88  8.90
 -9 -3  1 256.87  9.10
 -9  3  1 262.17  9.50
 -9  3  1 254.57  9.30
 -9  3  1 245.08  9.90
 -8 -3  1 105.09  6.40
  8 -3 -1 107.49  5.60
 -8 -3  1 110.69  6.60
 -8 -3  1 103.29  6.00
  8 -3 -1 101.89  5.30
 -8 -3  1 105.49  6.70
  8 -3 -1 107.99  5.50
 -8  3  1 109.29  6.60
 -8  3  1  94.89  7.30
 -8  3  1 106.99  6.60
 -8  3  1 100.19  10.70
 -7 -3  1 154.68  7.20
 -7 -3  1 135.99  11.60
 -7 -3  1 156.78  8.70
  7 -3 -1 154.08  5.90
  7 -3 -1 153.48  6.30
 -7 -3  1 158.08  8.20
  7 -3 -1 147.59  6.40
 -7 -3  1 149.09  8.50
 -7 -3  1 150.98  8.30
 -7 -3  1 147.19  7.80
  7  3 -1 144.79  5.60
 -7  3  1 154.08  8.60
 -7  3  1 152.28  8.80
 -7  3  1 140.29  9.50
 -7  3  1 144.09  9.30
 -7  3  1 148.69  12.20
 -6 -3  1 855.61  27.00
 -6 -3  1 839.42  25.90
 -6 -3  1 834.42  26.80
 -6 -3  1 881.31  27.30
 -6 -3  1 829.52  26.80
  6 -3 -1 863.01  24.70
 -6 -3  1 883.91  27.20
  6 -3 -1 853.81  24.90
  6 -3 -1 792.72  24.80
 -6 -3  1 872.51  26.40
 -6  3  1 808.92  27.20
 -6  3  1 822.62  27.80
 -6  3  1 854.11  27.20
  6  3 -1 812.12  24.00
 -6  3  1 848.12  27.40
 -6  3  1 820.12  26.60
 -5 -3  1 612.44  21.30
 -5 -3  1 631.74  20.80
  5 -3 -1 626.34  19.30
 -5 -3  1 658.73  21.80
  5 -3 -1 669.43  19.20
 -5 -3  1 665.83  20.70
  5 -3 -1 625.04  19.40
 -5 -3  1 621.94  21.40
 -5 -3  1 610.14  20.30
 -5 -3  1 660.03  21.90
  5 -3 -1 663.43  18.90
 -5  3  1 680.43  22.80
 -5  3  1 637.24  21.00
 -5  3  1 645.94  20.70
  4 -3 -1  51.59  2.50
  4 -3 -1  51.39  3.60
  4 -3 -1  55.59  2.90
 -4  3  1  55.99  4.00
  3 -3 -1 491.95  14.60
  3 -3 -1 498.25  14.70
  3 -3 -1 504.95  14.50
 -3 -3  1 496.05  15.20
  3  3 -1 492.55  14.10
 -3  3  1 496.35  15.20
  2 -3 -1 208.68  6.40
 -2 -3  1 200.38  6.70
  2 -3 -1 208.18  6.60
  2 -3 -1 213.88  6.40
 -2  3  1 203.78  6.30
 -2  3  1 216.48  6.80
  2  3 -1 199.18  6.00
  2  3 -1 213.18  6.10
  1 -3 -1  79.79  2.80
  1 -3 -1  87.29  2.90
 -1 -3  1  84.19  2.60
 -1 -3  1  81.69  2.70
  1  3 -1  81.59  2.60
  1  3 -1  86.69  2.70
 -1  3  1  79.39  2.80
 -1  3  1  88.39  3.00
  0 -3 -1 404.16  11.30
  0 -3  1 397.46  11.40
  0  3 -1 386.76  11.30
  0  3  1 392.26  11.30
  0  3  1 387.16  11.30
  0  3 -1 398.86  11.30
 -1 -3 -1 423.46  11.50
 -1 -3 -1 410.26  11.50
  1 -3  1 411.16  11.80
  1 -3  1 402.26  11.80
 -1  3 -1 394.96  11.70
  1  3  1 416.36  11.60
  1  3  1 404.26  11.50
 -1  3 -1 396.86  11.70
 -2 -3 -1 1842.32  51.79
  2 -3  1 1835.92  51.49
  2 -3  1 1822.42  51.59
  2 -3  1 1841.92  51.69
 -2  3 -1 1869.81  52.09
 -2  3 -1 1790.72  51.49
  3 -3  1 653.43  19.10
  3 -3  1 663.43  18.90
  3 -3  1 653.93  19.00
 -3 -3 -1 646.24  19.50
 -3  3 -1 666.33  19.80
  4 -3  1 4476.45 126.29
  4 -3  1 4416.86 126.39
  4 -3  1 4438.56 126.39
 -4 -3 -1 4634.24 127.29
  4 -3  1 4455.15 126.19
 -4  3 -1 4617.64 127.49
 -5 -3 -1  70.19  6.30
  5 -3  1  75.39  4.80
  5 -3  1  70.79  3.20
 -5 -3 -1  76.79  6.60
 -5 -3 -1  81.79  5.50
  5 -3  1  69.59  3.60
 -5 -3 -1  82.99  8.00
  5 -3  1  71.09  4.30
 -5 -3 -1  79.99  7.50
 -5 -3 -1  63.19  7.00
 -5 -3 -1  81.89  8.10
 -5  3 -1  67.59  7.00
 -5  3 -1  79.69  5.70
 -5  3 -1  66.09  7.80
 -6 -3 -1 513.65  17.40
 -6 -3 -1 510.25  17.20
  6 -3  1 504.05  15.90
 -6 -3 -1 514.75  18.20
 -6 -3 -1 515.05  17.00
  6 -3  1 513.15  15.80
 -6 -3 -1 520.75  18.30
 -6 -3 -1 508.55  18.20
 -6 -3 -1 528.55  18.00
  6 -3  1 524.75  15.60
 -6  3 -1 519.85  17.60
 -6  3 -1 525.95  18.90
 -6  3 -1 512.95  19.20
 -6  3 -1 484.95  18.10
 -6  3 -1 507.25  18.30
 -7 -3 -1 248.98  14.70
 -7 -3 -1 270.77  10.90
 -7 -3 -1 280.57  11.60
 -7 -3 -1 265.87  10.20
  7 -3  1 269.77  9.60
 -7 -3 -1 276.67  11.40
 -7 -3 -1 267.07  11.50
 -7 -3 -1 280.37  10.50
  7 -3  1 270.37  9.50
  7 -3  1 282.77  9.20
 -7 -3 -1 269.87  11.20
 -7  3 -1 235.28  14.20
 -7  3 -1 291.87  12.70
 -7  3 -1 262.77  11.60
 -7  3 -1 270.87  11.20
 -7  3 -1 251.67  11.90
 -8 -3 -1 207.88  8.90
 -8 -3 -1 201.78  8.30
  8 -3  1 190.38  7.60
 -8 -3 -1 199.38  7.90
  8 -3  1 199.28  7.90
 -8 -3 -1 197.18  8.90
 -8 -3 -1 191.88  8.60
  8 -3  1 192.28  7.70
 -8  3 -1 187.58  9.30
 -8  3 -1 196.08  9.20
 -8  3 -1 190.88  9.50
 -8  3 -1 194.58  8.70
 -9 -3 -1  53.99  4.00
 -9 -3 -1  61.79  4.50
  9 -3  1  56.09  4.60
 -9 -3 -1  48.40  4.20
 -9 -3 -1  50.99  4.30
  9 -3  1  47.80  4.90
 -9  3 -1  54.39  4.80
 -9  3 -1  54.99  5.50
 -9  3 -1  50.39  4.60
 -9  3 -1  51.49  5.30
 -9 -4  1 203.88  7.70
 -9 -4  1 211.48  7.80
 -9 -4  1 213.08  7.40
  9 -4 -1 207.78  7.30
  9 -4 -1 193.58  7.80
 -9 -4  1 211.88  7.40
 -9  4  1 206.78  8.00
 -9  4  1 190.58  8.30
 -9  4  1 189.88  7.90
  8 -4 -1  3.20  2.20
  8 -4 -1  2.30  2.30
 -8 -4  1  9.30  3.40
 -8 -4  1  -1.30  2.60
 -8 -4  1  3.30  2.50
  8 -4 -1  2.80  2.70
 -8 -4  1  -0.80  2.20
 -8 -4  1  -0.20  2.40
 -8  4  1  -2.80  2.70
 -8  4  1  3.50  2.90
 -8  4  1  2.90  3.30
 -7 -4  1 129.29  7.70
 -7 -4  1 138.09  8.00
  7 -4 -1 137.19  6.00
  7 -4 -1 139.59  6.00
 -7 -4  1 134.99  7.60
  7 -4 -1 146.89  5.70
 -7 -4  1 133.79  6.70
 -7 -4  1 142.99  8.00
 -7 -4  1 125.59  7.00
 -7  4  1 124.69  8.90
 -7  4  1 138.39  8.30
 -7  4  1 112.49  9.80
 -7  4  1 128.29  7.90
 -6 -4  1 974.70  30.20
 -6 -4  1 944.91  29.30
 -6 -4  1 964.30  30.30
  6 -4 -1 963.50  28.50
 -6 -4  1 971.80  30.00
 -6 -4  1 972.00  30.60
 -6 -4  1 991.70  29.80
 -6 -4  1 1107.69  30.80
  6 -4 -1 976.20  28.30
  6 -4 -1 950.50  28.50
 -6  4  1 946.01  30.00
 -6  4  1 950.00  30.50
 -6  4  1 941.81  30.70
 -6  4  1 911.21  30.80
 -5 -4  1 1476.55  43.50
 -5 -4  1 1516.25  44.40
 -5 -4  1 1491.35  43.80
 -5 -4  1 1516.05  43.90
 -5 -4  1 1444.26  44.20
 -5 -4  1 1428.46  44.00
  5 -4 -1 1519.45  42.60
 -5 -4  1 1542.85  44.70
 -5 -4  1 1504.25  44.10
  5 -4 -1 1478.85  42.80
  5 -4 -1 1380.36  43.30
 -5  4  1 1496.35  44.10
 -5  4  1 1536.35  43.90
 -5  4  1 1416.56  44.40
 -4 -4  1 2955.80  83.59
  4 -4 -1 2891.01  82.69
  4 -4 -1 2983.10  82.79
  4 -4 -1 2930.31  82.59
  4 -4 -1 2905.51  82.79
 -4  4  1 2938.51  83.79
  3 -4 -1  25.90  1.80
  3  4 -1  21.90  1.80
  2 -4 -1 658.33  19.30
  2 -4 -1 631.24  19.30
  2 -4 -1 685.83  19.30
 -2  4  1 662.73  19.10
  2  4 -1 668.33  18.80
 -2  4  1 672.93  19.60
  2  4 -1 669.83  18.90
 -1 -4  1 1110.49  30.90
  1 -4 -1 1097.69  31.10
  1 -4 -1 1077.29  31.00
  1  4 -1 1100.69  30.90
 -1  4  1 1091.29  31.20
  1  4 -1 1107.29  30.90
 -1  4  1 1089.59  31.20
  0 -4 -1 1472.25  41.20
  0 -4  1 1507.15  41.20
  0  4 -1 1445.86  41.20
  0  4  1 1438.16  41.10
  0  4 -1 1483.15  41.10
  0  4  1 1429.56  41.20
 -1 -4 -1 101.99  3.40
 -1 -4 -1 109.79  3.30
  1 -4  1 109.79  3.70
  1 -4  1 107.59  3.70
  1  4  1 109.49  3.50
 -1  4 -1 107.79  3.60
  1  4  1 109.29  3.40
  2 -4  1 1539.15  42.80
  2 -4  1 1523.15  42.70
  2 -4  1 1482.75  42.80
 -2  4 -1 1453.55  42.60
  2  4  1 1595.74  42.60
 -2  4 -1 1476.85  43.30
  2  4  1 1503.85  42.20
  3 -4  1 427.06  12.70
  3 -4  1 400.66  13.00
  3 -4  1 419.66  12.50
 -3 -4 -1 420.76  13.00
 -3  4 -1 436.96  13.50
  4 -4  1  68.99  3.90
 -4 -4 -1  62.99  4.30
  4 -4  1  68.59  3.60
  4 -4  1  67.79  3.00
  4 -4  1  65.09  3.30
 -4  4 -1  66.49  4.50
 -5 -4 -1 853.01  25.70
 -5 -4 -1 823.42  25.70
 -5 -4 -1 802.22  25.70
 -5 -4 -1 828.02  26.70
  5 -4  1 817.32  25.00
  5 -4  1 828.22  24.40
 -5 -4 -1 806.12  26.90
  5 -4  1 865.11  24.80
 -5 -4 -1 848.62  26.40
 -5 -4 -1 824.52  26.20
 -5 -4 -1 816.12  25.80
 -5  4 -1 836.12  26.10
 -5  4 -1 842.72  27.30
 -5  4 -1 792.52  27.20
 -6 -4 -1  10.10  3.60
  6 -4  1  3.30  2.20
 -6 -4 -1  9.60  3.30
 -6 -4 -1  7.00  3.90
 -6 -4 -1  8.20  3.60
 -6 -4 -1  2.90  4.00
  6 -4  1  6.40  1.80
 -6 -4 -1  -1.80  3.70
  6 -4  1  6.40  1.90
 -6 -4 -1  3.70  3.50
 -6 -4 -1  2.60  4.00
 -6  4 -1  7.40  5.30
 -6  4 -1  1.90  3.80
 -6  4 -1  9.90  4.20
 -6  4 -1  4.20  3.50
 -6  4 -1  4.20  5.40
 -7 -4 -1 1290.37  38.10
 -7 -4 -1 1275.57  38.00
 -7 -4 -1 1279.57  38.80
  7 -4  1 1292.97  37.10
 -7 -4 -1 1305.57  38.90
  7 -4  1 1257.17  37.30
 -7 -4 -1 1323.77  38.50
  7 -4  1 1257.27  37.20
 -7 -4 -1 1332.87  38.30
 -7  4 -1 1274.87  39.10
 -7  4 -1 1240.68  39.10
 -7  4 -1 1249.88  38.60
 -7  4 -1 1268.67  39.40
  8 -4  1 132.59  6.00
 -8 -4 -1 123.69  6.60
 -8 -4 -1 119.09  6.10
  8 -4  1 130.69  6.10
 -8 -4 -1 115.39  6.70
 -8 -4 -1 132.49  6.00
  8 -4  1 130.79  5.80
 -8  4 -1 113.89  7.20
 -8  4 -1 114.69  6.90
 -8  4 -1 132.59  8.50
  9 -4  1  1.10  2.80
 -9 -4 -1  -0.50  2.00
 -9 -4 -1  3.70  1.90
 -9 -4 -1  5.60  2.30
  9 -4  1  0.40  2.20
 -9 -4 -1  1.20  2.00
 -9  4 -1  2.30  2.20
 -9  4 -1  8.10  3.30
 -9  4 -1  3.70  2.40
 -9  4 -1  2.40  3.60
 -9 -5  1  33.80  3.80
 -9 -5  1  38.00  3.00
 -9 -5  1  26.90  3.10
  9 -5 -1  35.90  3.30
 -9  5  1  30.70  4.10
 -9  5  1  29.80  4.50
 -9  5  1  31.40  4.00
 -8 -5  1  60.79  5.10
  8 -5 -1  55.59  4.00
 -8 -5  1  53.59  5.10
 -8 -5  1  53.09  5.10
 -8 -5  1  64.19  5.40
 -8 -5  1  61.79  4.70
  8 -5 -1  55.09  5.10
 -8  5  1  46.80  5.90
 -8  5  1  61.49  5.80
 -8  5  1  49.00  6.60
 -7 -5  1 247.08  10.40
 -7 -5  1 241.78  10.40
 -7 -5  1 239.28  9.80
 -7 -5  1 234.98  9.40
 -7 -5  1 236.88  10.20
  7 -5 -1 281.07  8.90
  7 -5 -1 236.78  8.90
 -7 -5  1 284.77  10.20
 -7  5  1 236.58  10.50
 -7  5  1 248.38  11.50
 -7  5  1 241.88  10.90
 -6 -5  1  89.09  7.40
 -6 -5  1  85.29  7.40
 -6 -5  1  84.89  6.90
  6 -5 -1  93.59  4.80
  6 -5 -1  94.49  7.90
 -6 -5  1  88.49  7.00
 -6 -5  1  98.49  6.70
 -6 -5  1  88.49  6.90
  6 -5 -1  90.69  4.90
 -6 -5  1  83.59  6.20
  6 -5 -1  92.29  4.50
 -6  5  1  87.19  7.80
 -6  5  1  74.79  9.40
 -6  5  1  89.59  7.30
 -6  5  1  95.39  8.10
 -5 -5  1 1157.08  34.50
  5 -5 -1 1151.48  32.80
 -5 -5  1 1122.19  34.10
 -5 -5  1 1109.39  34.00
 -5 -5  1 1106.09  33.40
 -5 -5  1 1044.20  33.20
 -5 -5  1 1099.69  34.10
 -5 -5  1 1086.59  33.90
  5 -5 -1 1147.19  32.20
  5 -5 -1 1114.09  32.30
  5 -5 -1 1140.69  32.40
 -5  5  1 1097.99  34.00
  5  5 -1 1112.89  31.40
 -5  5  1 1051.89  34.30
  4 -5 -1  27.40  2.20
  4 -5 -1  36.90  3.20
  4 -5 -1  26.30  2.90
 -4  5  1  25.70  4.00
  4  5 -1  28.10  1.60
  3 -5 -1 1189.28  34.00
  3 -5 -1 1147.39  34.10
  3 -5 -1 1209.08  34.10
  3 -5 -1 1220.88  34.20
 -3  5  1 1193.58  34.80
  3  5 -1 1175.98  33.50
  2 -5 -1 461.55  14.00
  2 -5 -1 486.25  13.80
  2 -5 -1 482.65  14.00
  2  5 -1 455.25  13.50
  2  5 -1 458.55  13.60
  2  5 -1 442.66  13.60
 -2  5  1 478.55  13.80
 -2  5  1 481.25  14.30
  1 -5 -1 712.83  21.10
  1 -5 -1 747.93  21.20
 -1 -5  1 743.93  21.00
 -1  5  1 733.03  21.40
  1  5 -1 721.73  21.10
  1  5 -1 743.13  21.10
 -1  5  1 747.33  21.20
  1  5 -1 741.93  21.00
  0 -5 -1 212.18  6.50
  0 -5  1 212.78  6.50
  0  5 -1 203.98  6.50
  0  5  1 208.78  6.50
  0  5 -1 209.68  6.40
  0  5  1 217.38  6.40
  0  5 -1 205.98  6.50
  0  5  1 207.88  6.50
  1 -5  1 529.55  15.40
 -1 -5 -1 538.95  15.10
  1 -5  1 528.85  15.50
  1  5  1 511.85  15.20
  1  5  1 522.05  15.20
 -1  5 -1 530.25  15.40
 -1  5 -1 529.15  15.40
 -1  5 -1 525.85  15.30
  1  5  1 527.05  15.10
  2 -5  1 1247.88  36.10
  2 -5  1 1290.57  36.30
  2 -5  1 1315.57  36.30
 -2  5 -1 1243.68  38.60
 -2  5 -1 1249.18  36.10
  2  5  1 1299.97  35.90
  2  5  1 1260.67  35.70
 -2  5 -1 1273.27  36.20
  2  5  1 1257.77  35.90
  3 -5  1 2762.12  77.09
  3 -5  1 2657.33  76.89
  3 -5  1 2719.73  77.19
  3 -5  1 2745.13  77.09
 -3  5 -1 2794.42  77.99
  3  5  1 2713.43  76.29
  4 -5  1 453.15  13.90
  4 -5  1 448.06  13.70
  4 -5  1 447.36  13.80
  4 -5  1 448.56  13.50
 -4  5 -1 427.16  14.80
  5 -5  1  6.50  1.60
 -5 -5 -1  5.90  3.40
 -5 -5 -1  5.40  3.50
 -5 -5 -1  -1.70  4.20
  5 -5  1  5.60  2.00
 -5 -5 -1  7.20  3.80
 -5 -5 -1  10.60  3.60
  5 -5  1  8.30  2.70
 -5 -5 -1  8.50  3.90
 -5 -5 -1  -2.60  4.80
  5 -5  1  9.90  1.90
 -5  5 -1  8.90  6.10
 -5  5 -1  2.90  3.00
 -5  5 -1  1.70  4.10
 -6 -5 -1 869.81  27.40
 -6 -5 -1 905.91  27.50
 -6 -5 -1 906.21  27.70
  6 -5  1 922.61  26.60
  6 -5  1 903.61  26.40
 -6 -5 -1 888.51  28.10
 -6 -5 -1 922.31  28.30
  6 -5  1 896.11  26.50
 -6 -5 -1 930.91  28.10
 -6  5 -1 867.71  27.80
 -6  5 -1 794.32  28.90
 -6  5 -1 908.61  28.90
 -6  5 -1 884.71  28.50
 -6  5 -1 882.61  30.00
  7 -5  1  45.60  3.90
  7 -5  1  37.70  3.60
 -7 -5 -1  30.70  5.20
 -7 -5 -1  35.10  5.40
 -7 -5 -1  35.60  4.50
 -7 -5 -1  38.70  5.20
 -7 -5 -1  41.10  4.80
 -7 -5 -1  32.80  4.50
 -7  5 -1  44.40  5.70
 -7  5 -1  39.10  5.90
 -7  5 -1  42.90  6.00
  8 -5  1 628.84  20.10
 -8 -5 -1 669.53  20.40
 -8 -5 -1 658.53  20.40
  8 -5  1 668.13  19.90
 -8 -5 -1 673.03  20.80
 -8 -5 -1 679.83  20.70
 -8 -5 -1 684.83  20.20
 -8 -5 -1 647.94  20.90
 -8  5 -1 666.83  21.40
 -8  5 -1 637.84  21.30
 -8  5 -1 660.53  21.10
 -9 -5 -1  6.50  1.70
  9 -5  1  8.90  2.20
 -9 -5 -1  9.40  2.00
 -9  5 -1  11.70  3.70
 -9  5 -1  6.70  2.30
 -9  5 -1  2.70  2.20
 -8 -6  1 205.98  8.00
  8 -6 -1 190.28  7.00
 -8 -6  1 200.78  7.50
 -8 -6  1 198.98  8.00
  8 -6 -1 186.68  7.40
 -8  6  1 187.48  9.20
 -8  6  1 198.98  8.60
 -8  6  1 203.58  8.70
 -7 -6  1 387.06  13.40
 -7 -6  1 372.86  13.00
 -7 -6  1 390.06  13.70
 -7 -6  1 381.06  13.60
  7 -6 -1 378.86  12.40
  7 -6 -1 380.86  12.40
  7 -6 -1 380.26  12.20
 -7 -6  1 382.36  13.00
 -7  6  1 383.16  13.70
 -7  6  1 348.87  13.90
 -7  6  1 373.16  14.70
  6 -6 -1 628.64  19.00
  6 -6 -1 638.04  18.90
 -6 -6  1 578.64  19.40
 -6 -6  1 633.54  20.20
 -6 -6  1 635.64  20.40
 -6 -6  1 623.74  20.30
  6 -6 -1 643.54  18.80
 -6 -6  1 609.64  19.80
  6 -6 -1 584.64  20.80
 -6 -6  1 624.14  20.60
 -6  6  1 632.64  21.00
 -6  6  1 630.14  20.40
 -6  6  1 601.04  21.20
 -6  6  1 561.64  22.90
  5 -6 -1 241.18  8.40
 -5 -6  1 232.58  10.60
 -5 -6  1 232.58  10.40
 -5 -6  1 243.98  10.50
  5 -6 -1 241.08  8.50
  5 -6 -1 241.88  8.30
 -5 -6  1 254.07  10.10
 -5 -6  1 248.18  11.10
  5  6 -1 244.28  7.50
 -5  6  1 222.28  11.90
 -4 -6  1  58.89  7.50
 -4 -6  1  56.59  6.30
 -4 -6  1  50.89  6.60
 -4 -6  1  57.99  7.00
 -4 -6  1  56.39  6.40
  4 -6 -1  57.09  3.20
  4 -6 -1  59.19  3.90
 -4  6  1  56.89  5.30
  4  6 -1  57.89  2.40
  3 -6 -1 161.38  5.80
  3 -6 -1 150.38  5.90
  3 -6 -1 160.68  5.60
  3 -6 -1 165.98  5.90
  3  6 -1 159.98  5.10
  3  6 -1 156.18  5.30
 -3  6  1 163.68  6.70
  2 -6 -1 122.89  4.50
  2 -6 -1 121.89  4.80
  2 -6 -1 115.39  4.40
  2 -6 -1 124.09  5.10
 -2  6  1 113.89  4.40
 -2  6  1 120.99  4.50
  2  6 -1 114.89  4.10
  2  6 -1 115.59  4.20
  2  6 -1 119.39  3.90
 -2  6  1 115.09  4.90
 -2  6  1 116.29  4.30
  1 -6 -1 118.89  4.20
 -1 -6  1 118.19  3.90
 -1  6  1 109.59  4.50
 -1  6  1 118.99  4.20
 -1  6  1 112.09  4.20
  1  6 -1 115.99  4.00
  1  6 -1 111.99  4.00
  1  6 -1 115.89  3.90
  0 -6  1 908.21  25.40
  0  6 -1 881.31  25.30
  0  6 -1 856.41  25.30
  0  6  1 881.41  25.30
  0  6  1 888.01  25.20
  0  6 -1 877.21  25.20
 -1 -6 -1 150.08  4.70
  1 -6  1 133.69  5.60
  1 -6  1 154.48  5.20
 -1  6 -1 150.88  5.00
  1  6  1 150.58  5.00
 -1  6 -1 146.89  5.10
 -1  6 -1 146.89  5.20
  1  6  1 147.69  4.80
 -1  6 -1 154.08  5.10
  1  6  1 152.78  4.90
  2 -6  1 136.69  5.20
  2 -6  1 129.99  4.90
  2 -6  1 137.39  5.00
  2 -6  1 129.49  5.40
 -2  6 -1 138.39  4.90
 -2  6 -1 137.69  5.00
  2  6  1 137.19  4.40
 -2  6 -1 141.29  5.80
  2  6  1 134.29  4.50
 -2  6 -1 136.49  4.80
  3 -6  1 2834.82  80.49
  3 -6  1 2847.52  80.39
  3 -6  1 2840.52  80.19
  3 -6  1 2917.51  80.39
  3  6  1 2837.92  79.69
  3  6  1 2734.53  79.69
 -3  6 -1 2902.61  81.39
 -4 -6 -1 273.17  11.30
  4 -6  1 291.57  9.70
 -4 -6 -1 288.67  11.90
  4 -6  1 304.07  9.50
 -4 -6 -1 275.67  12.30
 -4 -6 -1 281.67  11.30
 -4 -6 -1 282.47  12.30
  4 -6  1 297.87  10.00
  4 -6  1 304.57  9.80
 -4 -6 -1 296.47  12.00
 -4  6 -1 301.97  11.10
  4  6  1 287.07  8.60
  5 -6  1 2665.43  75.49
 -5 -6 -1 2723.23  76.79
 -5 -6 -1 2693.53  76.99
  5 -6  1 2740.33  75.49
 -5 -6 -1 2630.44  76.59
 -5 -6 -1 2698.03  76.99
 -5 -6 -1 2606.34  76.29
 -5 -6 -1 2768.02  76.99
  5 -6  1 2721.13  75.69
 -5  6 -1 2482.85  77.49
 -5  6 -1 2570.64  77.39
 -5  6 -1 2617.84  77.09
 -6 -6 -1  -1.00  3.10
 -6 -6 -1  4.50  3.30
  6 -6  1  -1.00  5.60
 -6 -6 -1  3.50  3.30
 -6 -6 -1  4.80  3.00
  6 -6  1  -0.50  1.90
 -6 -6 -1  0.30  2.70
  6 -6  1  -0.70  1.90
 -6 -6 -1  -5.80  4.10
 -6 -6 -1  -2.90  2.60
 -6  6 -1  15.20  6.00
 -6  6 -1  -0.10  3.70
 -6  6 -1  3.50  4.60
 -6  6 -1  6.60  5.40
 -6  6 -1  8.60  3.40
 -7 -6 -1 363.46  13.20
  7 -6  1 397.36  12.20
 -7 -6 -1 369.16  12.70
 -7 -6 -1 348.37  12.60
  7 -6  1 373.36  12.20
 -7 -6 -1 368.16  12.70
  7 -6  1 382.56  12.20
 -7 -6 -1 368.26  13.20
 -7 -6 -1 366.46  13.20
 -7  6 -1 348.27  14.60
 -7  6 -1 379.96  13.60
 -7  6 -1 368.76  13.80
 -8 -6 -1  3.60  2.10
 -8 -6 -1  2.90  2.20
 -8 -6 -1  3.80  2.20
  8 -6  1  4.70  2.40
 -8 -6 -1  5.20  2.50
 -8 -6 -1  5.90  2.40
  8 -6  1  2.20  2.00
 -8  6 -1  4.00  3.80
 -8  6 -1  3.40  2.70
 -8  6 -1  1.70  3.00
 -8 -7  1  8.10  2.20
  8 -7 -1  6.70  3.00
 -8 -7  1  9.70  2.30
  8 -7 -1  11.30  2.00
 -8 -7  1  12.10  2.50
 -8  7  1  10.50  3.00
 -8  7  1  7.00  3.60
 -8  7  1  11.40  3.30
 -7 -7  1  33.10  4.60
  7 -7 -1  33.50  5.20
 -7 -7  1  31.00  4.50
  7 -7 -1  29.80  3.50
 -7 -7  1  37.40  4.30
 -7 -7  1  37.10  3.90
  7 -7 -1  30.00  3.80
 -7  7  1  27.60  4.60
 -7  7  1  34.50  5.40
 -6 -7  1  50.79  5.50
 -6 -7  1  46.60  5.70
  6 -7 -1  47.40  4.00
  6 -7 -1  47.50  4.40
  6 -7 -1  47.80  3.70
 -6 -7  1  45.30  5.40
 -6 -7  1  48.00  4.90
 -6  7  1  43.60  7.70
 -6  7  1  42.50  7.20
 -6  7  1  51.19  6.10
 -5 -7  1  67.09  5.70
 -5 -7  1  67.59  6.90
  5 -7 -1  69.29  4.20
  5 -7 -1  65.89  6.00
 -5 -7  1  65.39  6.00
  5 -7 -1  71.59  4.40
 -5 -7  1  75.29  6.50
 -5 -7  1  77.39  6.70
 -5  7  1  74.79  8.90
  5  7 -1  66.59  3.30
 -5  7  1  66.19  10.30
 -4 -7  1  23.20  5.00
  4 -7 -1  31.80  3.40
  4 -7 -1  25.70  3.60
 -4 -7  1  21.10  3.20
 -4 -7  1  21.40  4.00
  4 -7 -1  20.10  3.20
 -4 -7  1  19.70  3.90
  4 -7 -1  25.70  4.90
  4  7 -1  20.60  2.50
 -4  7  1  17.90  3.80
  4  7 -1  26.10  2.10
 -3 -7  1 254.87  13.50
  3 -7 -1 250.77  8.30
  3 -7 -1 238.58  8.40
 -3 -7  1 231.98  10.00
  3 -7 -1 249.28  8.40
 -3 -7  1 230.08  11.20
  3  7 -1 239.18  7.50
  3  7 -1 237.18  7.60
 -3  7  1 236.18  9.30
  2 -7 -1  0.70  1.90
  2 -7 -1  2.80  1.40
  2 -7 -1  1.40  1.60
  2 -7 -1  4.60  2.10
 -2  7  1  0.20  1.10
  2  7 -1  5.50  2.00
  2  7 -1  2.40  1.40
 -2  7  1  3.30  2.00
 -2  7  1  1.20  1.40
 -2  7  1  6.00  1.50
  2  7 -1  3.20  1.10
  1 -7 -1  95.99  3.90
 -1  7  1  90.49  3.60
  1  7 -1  93.59  3.60
 -1  7  1  88.49  4.30
  1  7 -1  89.79  3.40
 -1  7  1  92.09  3.70
  1  7 -1  93.69  4.00
  1  7 -1  95.59  3.80
 -1  7  1  85.29  3.70
  0 -7 -1 477.15  14.20
  0 -7  1 482.45  14.30
  0  7 -1 476.85  14.20
  0  7 -1 463.65  14.20
  0  7  1 504.75  14.30
  0  7 -1 477.45  14.20
  0  7 -1 478.75  14.30
  0  7  1 464.65  14.20
  0  7  1 485.05  14.20
  1 -7  1  18.00  2.00
 -1  7 -1  20.70  2.00
 -1  7 -1  20.20  1.80
 -1  7 -1  18.10  2.20
  1  7  1  14.70  2.40
  1  7  1  19.70  1.50
 -1  7 -1  24.00  2.10
  1  7  1  18.50  1.70
  2 -7  1 1816.82  51.59
  2 -7  1 1743.63  51.29
 -2  7 -1 1873.11  51.29
  2  7  1 1803.82  50.99
 -2  7 -1 1836.32  51.09
 -2  7 -1 1801.22  52.29
  2  7  1 1763.82  50.89
 -3 -7 -1  12.90  3.40
 -3 -7 -1  10.60  3.80
  3 -7  1  7.60  1.90
  3 -7  1  8.30  2.10
 -3 -7 -1  14.30  4.30
  3  7  1  9.60  1.40
 -3  7 -1  6.50  2.40
  3  7  1  11.10  1.40
 -4 -7 -1  46.50  5.50
 -4 -7 -1  54.29  6.30
  4 -7  1  60.69  4.40
  4 -7  1  52.29  3.80
 -4 -7 -1  54.39  7.10
  4 -7  1  60.99  3.80
 -4 -7 -1  58.89  6.50
  4 -7  1  50.39  3.80
 -4  7 -1  54.99  5.60
  4  7  1  55.69  3.20
  4  7  1  59.79  2.70
  5 -7  1  56.29  4.00
 -5 -7 -1  59.29  6.00
 -5 -7 -1  48.40  6.30
 -5 -7 -1  61.29  5.40
 -5 -7 -1  40.40  5.60
  5 -7  1  45.90  5.80
  5 -7  1  45.80  4.00
 -5 -7 -1  47.90  5.80
 -5  7 -1  39.30  7.70
  5  7  1  47.20  3.00
 -5  7 -1  59.39  7.80
 -6 -7 -1  1.80  2.50
 -6 -7 -1  -0.90  2.80
 -6 -7 -1  5.20  2.90
 -6 -7 -1  0.70  2.70
 -6 -7 -1  1.40  3.10
 -6 -7 -1  4.90  2.60
  6 -7  1  4.50  2.20
  6 -7  1  1.00  1.90
  6 -7  1  -2.80  2.30
 -6  7 -1  1.60  3.10
 -6  7 -1  -1.70  4.20
 -6  7 -1  6.30  3.90
  7 -7  1  -1.70  3.00
 -7 -7 -1  -0.20  2.10
 -7 -7 -1  1.60  2.30
 -7 -7 -1  1.30  2.30
 -7 -7 -1  1.70  2.30
  7 -7  1  4.00  2.50
 -7 -7 -1  0.40  2.10
  7 -7  1  -1.90  1.90
 -7 -7 -1  -1.50  2.40
 -7  7 -1  2.50  2.90
 -7  7 -1  -4.30  3.10
 -8 -7 -1  67.69  4.00
 -8 -7 -1  67.99  4.10
  8 -7  1  62.19  3.80
  8 -7  1  57.79  4.90
 -8  7 -1  71.49  5.10
 -8  7 -1  61.19  5.30
 -8 -8  1  3.20  1.70
 -8 -8  1  -1.10  2.00
  8 -8 -1  0.80  2.00
 -8  8  1  -2.10  3.10
 -8  8  1  0.40  2.50
  7 -8 -1 430.26  14.20
 -7 -8  1 452.95  14.80
 -7 -8  1 434.16  14.50
  7 -8 -1 459.05  13.70
 -7  8  1 445.16  15.10
 -7  8  1 433.26  15.90
 -7  8  1 454.95  15.70
 -6 -8  1 351.16  12.70
  6 -8 -1 375.96  11.50
  6 -8 -1 343.07  11.70
 -6 -8  1 345.27  12.80
 -6 -8  1 354.16  12.60
 -6  8  1 331.67  14.00
 -6  8  1 348.67  12.90
 -6  8  1 347.67  14.00
 -5 -8  1 393.96  14.80
 -5 -8  1 414.36  14.30
  5 -8 -1 377.16  14.40
  5 -8 -1 411.36  13.00
 -5 -8  1 408.46  14.70
  5  8 -1 415.36  12.70
  5  8 -1 417.16  12.40
  4 -8 -1 2375.06  67.69
 -4 -8  1 2401.96  68.69
 -4 -8  1 2426.06  69.49
 -4 -8  1 2221.98  68.29
  4 -8 -1 2355.46  67.79
  4 -8 -1 2346.67  66.99
 -4  8  1 2347.07  69.09
  4  8 -1 2369.86  66.69
  4  8 -1 2411.06  66.59
 -3 -8  1  5.20  4.30
  3 -8 -1  0.20  2.00
  3 -8 -1  0.40  2.20
  3 -8 -1  -0.40  2.80
  3 -8 -1  2.70  2.00
 -3 -8  1  0.10  3.80
  3 -8 -1  -1.50  2.40
  3  8 -1  -0.30  1.10
  3  8 -1  0.00  2.20
 -3  8  1  -0.60  3.20
 -3  8  1  0.10  2.40
 -2 -8  1 1463.45  44.40
  2 -8 -1 1484.05  42.10
  2 -8 -1 1395.86  42.20
 -2 -8  1 1411.86  41.80
  2  8 -1 1466.65  41.60
  2  8 -1 1499.65  41.70
 -2  8  1 1509.85  42.10
  2  8 -1 1452.55  41.90
 -2  8  1 1432.96  41.90
 -2  8  1 1501.95  92.59
  2  8 -1 1450.95  41.60
  1 -8 -1 203.98  7.00
  1 -8 -1 197.08  7.70
 -1  8  1 202.48  8.00
 -1  8  1 192.88  7.70
  1  8 -1 203.88  6.70
 -1  8  1 201.58  6.90
 -1  8  1 208.78  6.80
 -1  8  1 194.48  6.70
  1  8 -1 201.98  7.00
  1  8 -1 204.18  6.80
  1  8 -1 201.78  6.60
  0 -8  1  35.50  2.60
  0 -8 -1  34.40  2.50
  0  8 -1  36.00  2.20
  0  8 -1  34.10  2.30
  0  8  1  32.00  2.30
  0  8 -1  35.60  2.60
  0  8 -1  32.60  2.70
  0  8  1  34.30  2.20
  0  8  1  35.60  2.50
  1 -8  1 694.03  20.40
  1 -8  1 663.23  20.70
 -1  8 -1 686.33  20.20
 -1  8 -1 666.43  20.60
 -1  8 -1 685.53  20.20
  1  8  1 676.13  20.00
 -1  8 -1 701.83  20.10
 -1  8 -1 701.43  20.50
  1  8  1 683.93  20.10
  1  8  1 697.03  20.10
 -2 -8 -1 723.83  23.70
  2 -8  1 733.63  21.50
 -2 -8 -1 716.53  21.90
  2 -8  1 722.73  21.80
 -2  8 -1 720.43  20.90
  2  8  1 689.03  20.90
 -2  8 -1 702.93  22.30
 -2  8 -1 719.03  21.40
  2  8  1 712.43  20.80
 -2  8 -1 697.93  21.70
  2  8  1 726.13  20.90
  3 -8  1 992.40  28.80
 -3 -8 -1 1003.90  31.00
  3 -8  1 943.91  29.40
 -3 -8 -1 949.40  30.10
  3 -8  1 994.00  29.20
  3  8  1 994.60  28.30
 -3  8 -1 987.20  28.70
 -3  8 -1 980.20  30.30
  3  8  1 1012.80  28.30
  4 -8  1 237.78  10.10
  4 -8  1 242.08  9.30
  4 -8  1 261.57  8.80
 -4 -8 -1 240.88  11.50
 -4 -8 -1 248.78  10.30
  4  8  1 244.08  7.80
  4  8  1 236.78  7.90
 -4  8 -1 237.78  11.30
  5 -8  1 1099.19  31.80
 -5 -8 -1 1116.29  33.10
  5 -8  1 1040.50  32.70
  5 -8  1 1141.39  31.60
 -5 -8 -1 1107.09  32.80
 -5 -8 -1 1104.79  32.60
 -5  8 -1 1071.39  33.40
  5  8  1 1020.00  30.80
 -5  8 -1 991.60  34.80
 -6 -8 -1  33.50  4.70
  6 -8  1  30.20  3.70
 -6 -8 -1  36.70  4.40
  6 -8  1  34.00  4.30
 -6 -8 -1  34.20  4.60
 -6  8 -1  32.40  5.20
 -6  8 -1  28.30  4.60
  7 -8  1 304.07  10.70
 -7 -8 -1 333.17  11.20
  7 -8  1 322.67  10.20
 -7 -8 -1 306.87  10.80
 -7  8 -1 310.57  12.10
 -7  8 -1 296.17  11.50
 -8 -8 -1  6.00  1.80
  8 -8  1  6.10  2.10
 -8  8 -1  -8.80  4.80
 -8  8 -1  6.60  3.70
 -8  8 -1  7.70  2.50
 -7 -9  1  34.10  3.90
 -7 -9  1  45.20  3.80
  7 -9 -1  42.20  5.40
 -7  9  1  46.20  6.00
 -7  9  1  36.30  4.80
  6 -9 -1  3.80  4.10
 -6 -9  1  12.30  3.00
 -6 -9  1  13.70  2.70
  6 -9 -1  14.80  2.50
 -6  9  1  9.60  3.70
 -6  9  1  10.60  3.20
 -5 -9  1  -0.10  2.60
  5 -9 -1  2.20  2.80
  5 -9 -1  -2.90  3.30
 -5 -9  1  -0.90  3.10
  5  9 -1  0.50  1.90
  5  9 -1  1.70  2.10
 -4 -9  1  9.00  3.40
 -4 -9  1  12.90  4.00
  4 -9 -1  13.70  3.20
  4 -9 -1  19.70  3.70
  4  9 -1  15.20  2.10
  4  9 -1  9.10  1.70
  4  9 -1  12.70  2.40
 -3 -9  1 468.15  22.50
  3 -9 -1 494.15  15.90
  3 -9 -1 485.05  15.90
 -3 -9  1 502.75  17.40
  3  9 -1 501.95  14.90
 -3  9  1 519.85  15.40
  3  9 -1 495.05  15.00
  3  9 -1 487.95  15.10
 -2 -9  1 360.96  12.10
  2 -9 -1 375.66  12.60
 -2 -9  1 387.76  15.10
 -2  9  1 383.26  12.30
 -2  9  1 381.46  11.70
  2  9 -1 378.46  11.80
  2  9 -1 375.76  11.80
  2  9 -1 385.16  11.70
  1 -9 -1  71.69  4.70
 -1 -9  1  57.19  8.00
 -1 -9  1  70.59  4.60
  1 -9 -1  77.29  4.10
  1  9 -1  75.29  3.50
  1  9 -1  71.79  4.50
  1  9 -1  74.99  3.50
 -1  9  1  85.69  3.90
 -1  9  1  68.59  4.60
  1  9 -1  74.19  3.60
  1  9 -1  69.79  5.40
 -1  9  1  73.39  3.70
 -1  9  1  76.79  3.60
  0 -9 -1 243.48  8.90
  0 -9 -1 234.48  13.00
  0 -9  1 254.57  9.00
  0  9  1 238.78  9.00
  0  9 -1 257.07  8.40
  0  9  1 255.77  8.30
  0  9 -1 266.47  8.90
  0  9  1 252.77  8.40
  0  9 -1 240.78  9.10
  0  9 -1 259.77  8.30
  0  9 -1 261.27  8.40
 -1 -9 -1  44.20  4.00
  1 -9  1  37.90  4.10
 -1 -9 -1  51.19  6.50
  1 -9  1  36.10  3.40
  1  9  1  45.80  2.70
 -1  9 -1  38.90  2.80
 -1  9 -1  40.90  5.40
  1  9  1  36.50  5.20
 -1  9 -1  40.70  4.10
 -1  9 -1  43.10  5.20
 -1  9 -1  46.70  3.10
  1  9  1  40.40  2.90
 -1  9 -1  42.10  2.90
  1  9  1  43.40  2.70
  2 -9  1  58.69  4.50
 -2 -9 -1  56.29  7.10
  2  9  1  53.29  3.40
  2  9  1  56.19  3.00
 -2  9 -1  50.29  5.90
 -2  9 -1  55.99  3.20
 -2  9 -1  59.19  4.20
  2  9  1  58.49  3.00
 -3 -9 -1  6.10  3.50
  3 -9  1  14.90  3.10
 -3 -9 -1  12.30  4.40
  3 -9  1  12.60  3.00
 -3  9 -1  12.70  4.20
  3  9  1  14.00  2.30
  3  9  1  13.10  2.30
  3  9  1  16.90  2.20
  4 -9  1  3.80  3.10
 -4 -9 -1  7.30  2.90
  4 -9  1  4.50  2.20
  4 -9  1  10.10  3.60
  4 -9  1  -0.80  3.30
 -4 -9 -1  6.50  3.50
  4  9  1  8.30  1.70
 -4  9 -1  3.30  5.70
  4  9  1  7.30  2.00
 -5 -9 -1  -3.10  2.80
 -5 -9 -1  -3.00  2.40
  5 -9  1  5.60  3.20
  5 -9  1  4.50  3.10
 -5  9 -1  -3.40  4.50
  5  9  1  7.60  2.50
  6 -9  1  0.00  2.20
 -6 -9 -1  2.60  3.00
 -6 -9 -1  -0.30  2.10
  6 -9  1  2.40  4.60
 -6 -9 -1  -0.60  2.40
 -6  9 -1  0.30  5.10
 -6  9 -1  5.50  4.50
 -6  9 -1  2.80  2.70
 -7 -9 -1  1.80  1.80
 -7 -9 -1  0.90  2.00
 -7  9 -1  2.70  2.70
 -7  9 -1  1.10  4.10
 -7  9 -1  0.20  3.70
 -7 -10  1 600.34  18.60
 -7 -10  1 623.74  18.70
 -7 10  1 629.94  19.00
 -7 10  1 641.94  19.60
 -6 -10  1 689.13  21.80
 -6 -10  1 723.83  22.00
 -6 10  1 711.63  22.90
 -6 10  1 723.43  22.10
 -5 -10  1 102.99  6.40
 -5 -10  1 112.29  6.30
  5 -10 -1 111.19  6.30
  5 10 -1 111.19  5.30
  5 10 -1 113.99  5.10
 -4 -10  1 2469.15  72.79
  4 -10 -1 2561.64  71.49
 -4 -10  1 2422.26  71.89
  4 10 -1 2491.05  70.69
  4 10 -1 2558.54  70.79
 -3 -10  1  33.30  6.30
  3 -10 -1  34.30  4.20
 -3 -10  1  33.50  5.20
  3 -10 -1  32.90  4.10
  3 10 -1  38.70  3.20
  3 10 -1  39.70  3.10
  3 10 -1  35.50  2.80
  2 -10 -1 545.15  16.90
 -2 -10  1 506.95  19.00
  2 -10 -1 508.15  16.90
  2 10 -1 542.75  16.20
 -2 10  1 561.54  16.60
 -2 10  1 533.55  16.10
  2 10 -1 531.95  16.20
  2 10 -1 547.35  16.50
 -1 -10  1  91.19  8.40
 -1 -10  1  85.59  4.90
  1 -10 -1  87.39  10.70
  1 -10 -1  92.39  5.20
  1 10 -1  86.79  4.00
 -1 10  1  86.09  4.20
 -1 10  1  78.59  6.90
 -1 10  1  86.99  4.50
  1 10 -1  86.69  4.10
  1 10 -1  85.19  5.40
  1 10 -1  88.49  4.00
 -1 10  1  82.19  3.90
  0 -10  1 700.23  24.30
  0 -10 -1 719.03  21.70
  0 -10 -1 717.53  24.50
  0 -10  1 728.53  21.70
  0 10 -1 717.03  21.50
  0 10  1 705.83  21.80
  0 10 -1 714.33  21.50
  0 10 -1 721.83  21.80
  0 10  1 723.03  21.30
  0 10  1 728.63  21.50
  0 10 -1 719.53  21.30
  0 10  1 719.03  21.50
 -1 -10 -1  73.59  8.20
 -1 -10 -1  68.49  4.30
  1 -10  1  79.29  5.00
  1 10  1  76.79  5.20
  1 10  1  82.29  3.80
 -1 10 -1  67.19  9.20
 -1 10 -1  75.39  6.00
 -1 10 -1  75.39  4.00
  1 10  1  77.29  3.70
 -1 10 -1  77.29  3.70
  2 -10  1 1308.67  38.20
  2 -10  1 1267.87  38.30
 -2 -10 -1 1336.57  40.00
  2 10  1 1343.37  37.70
 -2 10 -1 1241.38  42.30
  2 10  1 1304.97  37.60
 -2 10 -1 1316.17  37.90
  2 10  1 1331.47  37.80
 -3 -10 -1 1892.51  57.69
 -3 -10 -1 2059.99  58.99
  3 -10  1 2001.10  57.49
  3 -10  1 1921.71  57.69
  3 10  1 2034.00  56.79
  3 10  1 2014.60  56.69
  3 10  1 2048.70  56.79
 -4 -10 -1  59.69  5.80
 -4 -10 -1  43.10  5.00
  4 -10  1  51.49  4.80
  4 10  1  55.39  5.70
  4 10  1  56.69  3.70
 -5 -10 -1 1481.65  42.00
 -5 -10 -1 1524.35  41.70
  5 10  1 1256.67  40.40
  5 10  1 1400.66  40.50
 -6 -10 -1  11.30  2.70
 -6 -10 -1  12.00  2.50
 -6 10 -1  4.20  4.20
 -6 10 -1  7.50  3.00
 -7 -10 -1 330.47  10.60
 -7 10 -1 333.67  11.20
 -6 -11  1  76.09  4.40
 -6 -11  1  67.19  4.20
 -6 11  1  77.39  5.40
 -6 11  1  63.09  5.80
  5 -11 -1 899.21  26.00
 -5 -11  1 886.21  26.30
 -5 -11  1 884.71  26.60
  5 11 -1 891.11  25.50
 -5 11  1 846.32  26.40
  5 11 -1 824.72  25.40
 -4 -11  1  20.60  3.80
 -4 -11  1  24.40  3.40
  4 -11 -1  26.00  3.90
  4 11 -1  27.50  3.10
  4 11 -1  28.80  3.50
  4 11 -1  31.20  3.40
 -3 -11  1  11.50  3.80
  3 -11 -1  7.30  2.20
  3 11 -1  6.00  2.20
  3 11 -1  7.30  2.00
 -3 11  1  0.20  2.10
  3 11 -1  3.80  3.00
 -2 -11  1 262.47  11.50
  2 -11 -1 258.77  9.20
  2 11 -1 247.28  9.30
  2 11 -1 258.87  8.80
  2 11 -1 253.27  8.70
 -2 11  1 256.87  8.80
  2 11 -1 256.67  8.60
 -1 -11  1 246.28  11.70
  1 -11 -1 247.28  8.70
 -1 -11  1 230.98  8.40
  1 -11 -1 233.58  13.00
  1 11 -1 231.88  8.70
 -1 11  1 233.88  8.60
  1 11 -1 246.88  8.40
  1 11 -1 235.88  8.40
 -1 11  1 244.48  8.00
  1 11 -1 239.08  8.10
  0 -11 -1  79.29  4.50
  0 -11 -1  63.89  8.60
  0 -11  1  79.49  4.60
  0 -11  1  87.79  8.30
  0 11  1  79.19  4.30
  0 11  1  76.99  4.70
  0 11  1  83.59  4.30
  0 11 -1  86.69  4.70
  0 11 -1  88.89  4.40
  0 11  1  80.09  3.80
  0 11 -1  80.59  3.90
 -1 -11 -1  17.20  2.30
  1 -11  1  19.40  2.60
 -1 -11 -1  22.70  5.00
  1 -11  1  18.90  5.40
  1 11  1  15.80  2.70
  1 11  1  16.70  2.70
 -1 11 -1  17.10  2.50
  1 11  1  15.80  2.40
  1 11  1  13.20  2.60
 -1 11 -1  22.30  3.50
 -1 11 -1  16.40  2.30
 -2 -11 -1 1289.27  39.40
  2 -11  1 1273.67  37.80
 -2 11 -1 1299.37  37.40
  2 11  1 1314.77  37.40
  2 11  1 1274.47  37.70
  2 11  1 1262.67  37.30
  2 11  1 1323.67  37.20
 -3 -11 -1 661.13  21.20
  3 -11  1 648.24  19.80
  3 11  1 616.64  19.80
  3 11  1 649.54  19.30
  3 11  1 680.33  19.30
  3 11  1 597.04  19.80
  4 -11  1 753.22  23.20
 -4 -11 -1 763.22  24.30
 -4 -11 -1 772.12  23.60
  4 11  1 787.82  22.80
  4 11  1 781.42  22.70
  4 11  1 764.72  22.70
 -5 -11 -1 316.47  10.90
  5 -11  1 311.27  10.90
  5 11  1 283.97  10.20
 -6 -11 -1 138.39  5.70
 -6 11 -1 139.19  6.40
 -5 -12  1 440.86  14.40
  5 -12 -1 477.05  14.10
  5 12 -1 448.56  13.70
 -5 12  1 448.16  14.50
  5 12 -1 439.86  15.80
 -4 -12  1  52.39  5.10
  4 -12 -1  60.29  4.10
  4 12 -1  55.29  5.10
  4 12 -1  52.49  3.70
  4 12 -1  55.39  3.50
  3 -12 -1  62.19  3.90
 -3 -12  1  52.49  5.40
  3 12 -1  66.19  3.70
  3 12 -1  65.69  3.60
  3 12 -1  60.69  5.70
  2 -12 -1 344.07  11.60
 -2 -12  1 350.86  13.50
  2 12 -1 355.26  11.20
  2 12 -1 352.86  11.70
  2 12 -1 366.16  11.50
 -2 12  1 359.46  11.30
  1 -12 -1  49.60  3.60
  1 -12 -1  52.59  8.20
 -1 -12  1  39.90  3.40
 -1 -12  1  42.30  6.30
  1 12 -1  52.99  3.80
 -1 12  1  52.39  3.20
  1 12 -1  48.60  3.90
 -1 12  1  46.30  3.60
  1 12 -1  49.30  3.20
  1 12 -1  47.30  3.50
  0 -12 -1  75.29  4.10
  0 -12 -1  78.89  7.80
  0 -12  1  73.09  4.20
  0 -12  1  76.89  7.50
  0 12 -1  80.79  4.50
  0 12 -1  78.29  4.40
  0 12  1  66.59  5.00
  0 12  1  76.99  4.30
  0 12  1  70.69  4.30
  0 12  1  84.39  3.90
  0 12 -1  69.69  4.80
  0 12 -1  78.39  3.80
  1 -12  1 513.85  16.00
  1 -12  1 490.95  18.20
 -1 -12 -1 490.75  17.70
 -1 -12 -1 514.05  15.50
 -1 12 -1 503.75  15.80
  1 12  1 517.25  15.50
 -1 12 -1 524.35  15.50
  1 12  1 520.95  15.90
  1 12  1 509.15  15.90
  1 12  1 513.75  16.00
  2 -12  1  66.39  8.20
  2 -12  1  72.99  4.30
 -2 -12 -1  71.39  6.20
  2 12  1  78.29  4.20
  2 12  1  77.89  4.00
  2 12  1  78.29  4.70
  2 12  1  75.59  3.80
 -2 12 -1  72.49  4.00
  3 -12  1  50.29  7.30
 -3 -12 -1  52.09  5.30
  3 -12  1  49.99  3.80
  3 12  1  55.29  3.50
  3 12  1  52.99  5.00
  3 12  1  53.89  3.90
  3 12  1  55.39  3.50
 -4 -12 -1  2.20  2.60
  4 -12  1  3.70  2.30
  4 12  1  2.20  3.20
  4 12  1  2.30  2.00
  4 12  1  0.70  1.80
  5 -12  1 388.56  11.70
 -5 -12 -1 384.86  12.00
  5 12  1 321.97  11.40
 -5 12 -1 355.36  12.10
 -4 -13  1 505.05  16.20
  4 -13 -1 533.35  15.60
  4 13 -1 505.85  15.70
  4 13 -1 532.55  15.40
  4 13 -1 515.35  15.60
 -3 -13  1 514.55  17.00
  3 -13 -1 525.35  15.90
  3 13 -1 515.35  15.90
  3 13 -1 534.25  15.60
  3 13 -1 529.75  16.00
 -2 -13  1  4.00  3.40
  2 -13 -1  7.30  2.00
 -2 13  1  5.40  1.90
  2 13 -1  5.90  2.50
  2 13 -1  6.50  2.00
  2 13 -1  6.70  1.50
  2 13 -1  9.30  2.10
  1 -13 -1  25.90  2.80
 -1 -13  1  30.40  5.70
 -1 -13  1  23.20  2.90
  1 13 -1  18.20  3.10
  1 13 -1  22.00  3.10
  1 13 -1  20.70  3.20
 -1 13  1  20.20  2.60
  1 13 -1  18.40  2.40
 -1 13  1  19.90  2.90
  0 -13 -1  77.09  7.80
  0 -13  1  73.69  10.60
  0 -13  1  76.59  3.80
  0 -13 -1  69.69  3.80
  0 13 -1  69.19  5.70
  0 13  1  71.19  4.00
  0 13  1  77.09  3.60
  0 13 -1  76.09  4.40
  0 13  1  76.79  4.30
  0 13  1  76.09  5.70
  0 13 -1  72.69  3.90
  0 13 -1  78.39  3.70
 -1 -13 -1  71.79  6.80
  1 -13  1  58.09  3.70
  1 -13  1  58.89  7.70
 -1 13 -1  61.09  4.20
  1 13  1  71.09  4.70
 -1 13 -1  69.99  3.50
  1 13  1  71.99  3.40
  2 -13  1  9.50  5.40
  2 -13  1  7.00  1.90
 -2 -13 -1  12.10  3.80
  2 13  1  6.60  2.20
 -2 13 -1  3.50  1.80
  2 13  1  8.50  2.50
  2 13  1  3.80  1.90
  2 13  1  5.20  1.50
  3 -13  1  2.40  1.70
 -3 -13 -1  6.80  3.00
  3 13  1  3.40  1.50
  3 13  1  4.90  2.20
 -4 -13 -1 655.83  19.90
  4 -13  1 671.63  19.50
  4 13  1 635.14  19.40
  4 13  1 653.43  19.10
  4 13  1 665.53  20.20
 -3 -14  1  -1.30  2.20
  3 -14 -1  1.30  1.40
  3 14 -1  2.00  1.50
  3 14 -1  0.10  1.30
 -2 -14  1  62.59  4.90
  2 -14 -1  67.69  3.40
  2 14 -1  69.59  4.30
  2 14 -1  69.49  3.50
  1 -14 -1  17.30  2.40
 -1 -14  1  20.80  3.80
  1 14 -1  22.30  2.20
 -1 14  1  20.00  2.50
  1 14 -1  17.70  2.50
  0 -14  1  16.60  1.90
  0 -14  1  9.90  4.00
  0 14 -1  10.50  1.70
  0 14  1  12.10  1.60
  0 14 -1  13.80  1.70
  0 14  1  11.30  3.10
  0 14 -1  8.30  3.10
  0 14  1  9.90  1.70
 -1 -14 -1  65.49  5.70
  1 -14  1  69.69  3.50
  1 -14  1  80.79  6.60
  1 14  1  69.39  3.20
  1 14  1  63.99  4.20
 -1 14 -1  61.69  3.50
  1 14  1  70.19  3.50
  2 -14  1 150.18  5.40
 -2 -14 -1 133.99  6.50
  2 14  1 144.79  5.40
  2 14  1 144.39  5.70
  2 14  1 146.79  5.80
  3 -14  1 139.89  5.10
 -3 -14 -1 143.79  5.80
  3 14  1 148.99  5.30
  3 14  1 140.49  5.00
 -9  0  2  0.00  2.30
  9  0 -2  0.40  3.50
 -9  0  2  2.40  2.50
  9  0 -2  0.50  3.40
 -9  0  2  2.50  2.90
 -9  0  2  0.70  2.30
 -8  0  2 485.85  17.50
 -8  0  2 494.05  16.60
 -8  0  2 506.05  16.80
  8  0 -2 483.75  15.30
  8  0 -2 494.55  16.00
 -8  0  2 518.95  17.10
  8  0 -2 493.45  15.60
 -7  0  2  93.39  8.00
 -7  0  2  96.69  7.50
  7  0 -2 108.59  5.30
  7  0 -2  99.69  4.60
 -7  0  2 101.19  10.20
  7  0 -2  96.89  6.20
 -7  0  2  91.19  7.60
 -7  0  2  95.19  7.50
 -6  0  2  63.19  7.40
  6  0 -2  62.69  3.70
 -6  0  2  71.79  6.50
  6  0 -2  68.99  3.30
 -6  0  2  64.59  7.60
 -6  0  2  66.69  8.10
 -6  0  2  62.09  7.90
  5  0 -2 878.61  25.40
  5  0 -2 879.51  25.60
 -5  0  2 904.91  27.40
  4  0 -2 2110.59  58.99
  4  0 -2 2036.00  58.99
  4  0 -2 2074.79  58.79
 -4  0  2 2163.68  60.29
  3  0 -2 1186.88  34.10
 -3  0  2 1220.18  35.00
  3  0 -2 1224.68  34.20
 -1  0 -2 323.17  9.20
 -1  0 -2 329.37  9.40
  1  0  2 316.67  9.20
 -2  0 -2 349.57  10.50
  2  0  2 345.87  9.90
  4  0  2 247.08  7.30
  4  0  2 228.48  7.50
  4  0  2 247.58  7.70
 -4  0 -2 272.77  9.00
 -5  0 -2 2642.74  75.79
  5  0  2 2584.54  73.99
  5  0  2 2681.43  73.99
  6  0  2  21.60  2.40
 -6  0 -2  23.60  5.70
 -6  0 -2  22.60  3.50
 -6  0 -2  18.70  5.00
  6  0  2  17.20  3.00
 -6  0 -2  20.40  4.20
 -6  0 -2  20.40  3.70
 -7  0 -2 221.28  10.80
 -7  0 -2 219.98  13.50
 -7  0 -2 230.48  9.40
 -7  0 -2 226.28  11.50
  7  0  2 224.28  7.80
 -7  0 -2 221.48  10.20
 -7  0 -2 215.98  11.00
  7  0  2 234.18  8.40
 -8  0 -2 587.84  18.80
 -8  0 -2 590.74  19.20
  8  0  2 557.74  17.80
 -8  0 -2 577.84  19.30
  8  0  2 531.55  17.50
 -8  0 -2 597.04  19.20
 -9  0 -2 446.66  14.40
 -9  0 -2 432.16  14.20
 -9  0 -2 420.86  14.10
 -9  0 -2 401.96  13.80
  9 -1 -2  77.09  5.70
 -9 -1  2 102.09  5.80
 -9 -1  2  96.59  5.30
 -9 -1  2  96.29  5.30
  9 -1 -2  87.29  5.70
 -9 -1  2  98.79  5.70
  9  1 -2  86.29  8.10
 -9  1  2 102.39  5.80
 -9  1  2 102.49  5.70
 -9  1  2  98.79  6.10
 -9  1  2  95.99  6.30
 -8 -1  2  -4.00  3.20
  8 -1 -2  4.10  3.10
 -8 -1  2  0.60  2.80
 -8 -1  2  -1.30  2.90
 -8 -1  2  3.50  2.90
  8 -1 -2  4.30  2.50
 -8 -1  2  -5.00  4.40
  8 -1 -2  -1.20  2.40
 -8  1  2  -3.50  3.20
  8  1 -2  -0.90  2.80
  8  1 -2  0.20  2.60
 -8  1  2  -2.50  2.70
 -8  1  2  -2.50  3.00
 -8  1  2  2.00  3.50
 -7 -1  2  10.00  3.50
 -7 -1  2  16.90  3.80
  7 -1 -2  17.90  2.70
 -7 -1  2  4.80  4.40
 -7 -1  2  13.50  4.00
  7 -1 -2  13.10  3.10
 -7 -1  2  11.00  3.70
  7 -1 -2  15.70  2.10
 -7 -1  2  16.60  5.40
  7  1 -2  14.70  2.80
 -7  1  2  12.40  4.50
 -7  1  2  19.30  5.90
 -7  1  2  12.30  4.00
 -7  1  2  14.90  4.00
  7  1 -2  16.00  2.20
 -7  1  2  17.10  4.00
 -6 -1  2 491.35  17.60
  6 -1 -2 458.15  15.20
  6 -1 -2 498.85  14.60
 -6 -1  2 433.36  18.20
 -6 -1  2 481.85  17.00
 -6 -1  2 491.65  16.00
 -6 -1  2 505.65  17.40
  6 -1 -2 468.35  14.70
 -6 -1  2 483.85  17.20
 -6 -1  2 508.95  17.90
 -6  1  2 483.35  17.30
 -6  1  2 495.55  17.40
 -6  1  2 504.15  17.40
  6  1 -2 470.95  14.70
 -6  1  2 477.65  17.70
 -6  1  2 493.35  17.80
  6  1 -2 498.95  14.40
  5 -1 -2 146.89  6.90
  5 -1 -2 162.08  5.80
  5 -1 -2 164.28  6.20
 -5 -1  2 177.28  7.60
  5 -1 -2 166.88  5.50
 -5  1  2 171.98  7.60
  5  1 -2 165.68  5.30
  4 -1 -2  11.90  2.10
  4 -1 -2  10.70  1.40
  4 -1 -2  9.60  1.40
  4  1 -2  15.20  1.80
 -4  1  2  16.90  3.00
  4  1 -2  14.00  2.00
  4  1 -2  15.00  1.20
  3 -1 -2 1287.87  37.40
  3 -1 -2 1347.57  37.30
 -3 -1  2 1302.57  38.20
  3 -1 -2 1312.67  37.40
 -3  1  2 1361.16  38.20
  3  1 -2 1363.96  37.30
  3  1 -2 1289.47  37.10
  1 -1 -2 1357.76  38.50
 -1 -1  2 1293.57  38.70
  1 -1 -2 1377.36  38.50
 -1  1  2 1452.65  38.70
  1  1 -2 1411.06  38.40
  1  1 -2 1337.37  38.40
  0 -1 -2 935.71  26.40
  0  1 -2 947.71  26.40
 -1 -1 -2  33.10  1.40
  1 -1  2  30.00  1.30
 -1 -1 -2  31.70  1.10
 -1  1 -2  30.80  1.20
  2 -1  2 317.37  9.20
 -2 -1 -2 313.07  9.60
  2 -1  2 319.17  9.30
 -2  1 -2 315.87  9.10
 -2  1 -2 319.97  9.70
  3 -1  2 110.79  3.70
 -3 -1 -2 110.49  4.30
  3 -1  2 106.69  3.60
 -3  1 -2 108.29  4.40
  4 -1  2 126.69  4.80
  4 -1  2 136.29  4.40
 -4 -1 -2 138.09  5.80
  4 -1  2 136.09  4.60
 -4  1 -2 147.19  5.90
  4  1  2 136.09  4.10
  5 -1  2 512.65  15.30
 -5 -1 -2 525.85  17.20
  5 -1  2 533.55  15.50
 -5  1 -2 528.05  17.20
  5  1  2 514.45  15.00
  6 -1  2 1474.95  43.90
 -6 -1 -2 1505.95  45.20
 -6 -1 -2 1593.64  46.60
 -6 -1 -2 1521.05  46.00
 -6 -1 -2 1520.85  44.90
 -6 -1 -2 1586.84  46.60
  6 -1  2 1507.55  43.80
 -6 -1 -2 1530.85  46.20
 -6 -1 -2 1570.04  45.70
 -6  1 -2 1587.94  45.80
 -6  1 -2 1566.54  46.80
 -6  1 -2 1580.04  46.80
 -6  1 -2 1502.85  46.20
 -6  1 -2 1462.35  46.10
 -6  1 -2 1550.54  45.20
  6  1  2 1569.44  43.60
 -7 -1 -2  81.69  7.70
  7 -1  2  94.99  5.10
 -7 -1 -2  95.29  8.40
  7 -1  2  88.39  4.40
 -7 -1 -2  91.29  11.00
 -7 -1 -2  81.79  7.60
 -7 -1 -2  84.19  6.20
 -7 -1 -2  85.49  7.00
  7 -1  2  76.19  6.00
 -7  1 -2 100.19  8.00
 -7  1 -2 105.89  8.70
 -7  1 -2  93.29  6.10
 -7  1 -2 100.39  7.40
  7  1  2 100.29  5.80
  7  1  2  89.49  4.50
 -7  1 -2  90.99  7.80
 -7  1 -2  99.99  10.80
  8 -1  2 137.09  6.50
  8 -1  2 142.19  8.00
  8 -1  2 131.09  6.20
 -8 -1 -2 141.49  7.80
 -8 -1 -2 140.59  7.10
 -8 -1 -2 141.89  7.90
 -8 -1 -2 146.49  6.60
 -8 -1 -2 149.69  7.70
  8  1  2 119.59  6.90
 -8  1 -2 142.19  7.70
 -8  1 -2 129.89  7.90
 -8  1 -2 135.99  7.30
 -9 -1 -2 230.28  9.00
  9 -1  2 198.48  9.70
 -9 -1 -2 230.78  8.40
 -9 -1 -2 223.58  8.70
 -9 -1 -2 225.58  8.70
 -9  1 -2 224.28  8.90
 -9  1 -2 227.78  9.10
 -9  1 -2 230.78  8.50
 -9 -2  2 460.75  15.70
 -9 -2  2 519.05  15.40
 -9 -2  2 501.75  15.40
 -9 -2  2 471.35  15.20
  9 -2 -2 451.55  15.10
 -9  2  2 468.25  15.50
 -9  2  2 486.45  16.10
 -9  2  2 519.35  15.80
 -8 -2  2  81.29  5.70
  8 -2 -2  88.39  5.30
 -8 -2  2  99.59  6.30
  8 -2 -2  87.29  4.90
  8 -2 -2  91.49  4.90
 -8 -2  2  88.99  6.10
 -8 -2  2  80.79  6.20
 -8  2  2  83.29  6.30
  8  2 -2  70.59  5.90
 -8  2  2  92.99  6.80
 -8  2  2  91.69  7.00
 -8  2  2  84.59  6.40
  7 -2 -2 107.79  5.30
 -7 -2  2 105.79  7.20
  7 -2 -2 107.89  5.60
 -7 -2  2  99.39  6.90
  7 -2 -2 108.19  4.80
 -7 -2  2 100.89  7.20
 -7 -2  2 106.29  8.10
 -7 -2  2  87.59  10.60
 -7  2  2 115.89  7.60
 -7  2  2 108.39  11.20
 -7  2  2 104.29  8.10
 -7  2  2  97.49  8.70
  7  2 -2  95.09  4.60
 -7  2  2 108.79  7.60
  7  2 -2  99.69  5.70
 -6 -2  2  85.89  5.90
 -6 -2  2  87.39  7.50
  6 -2 -2  84.49  4.90
 -6 -2  2  95.09  7.10
 -6 -2  2  91.19  9.10
  6 -2 -2  82.69  3.90
 -6 -2  2  77.69  7.40
 -6 -2  2  83.19  7.40
  6 -2 -2  80.69  4.10
 -6 -2  2  84.39  7.70
 -6  2  2  95.59  7.80
 -6  2  2  89.59  10.00
 -6  2  2  86.19  7.70
  6  2 -2  82.39  3.70
  6  2 -2  83.49  4.60
 -6  2  2  87.69  8.10
  5 -2 -2 231.28  7.40
 -5 -2  2 252.97  13.30
  5 -2 -2 230.18  7.80
 -5 -2  2 233.38  10.20
  5 -2 -2 246.88  8.40
 -5 -2  2 225.08  11.20
 -5 -2  2 242.58  9.50
  5 -2 -2 220.98  8.10
 -5  2  2 240.88  11.70
  5  2 -2 228.38  7.10
 -5  2  2 241.48  9.60
  5  2 -2 220.08  7.70
  4 -2 -2  44.90  2.70
 -4 -2  2  47.60  3.70
  4 -2 -2  49.90  2.30
  4 -2 -2  51.19  2.80
  4  2 -2  49.20  2.00
  3 -2 -2  3.10  0.80
  3 -2 -2  2.80  0.70
 -3 -2  2  0.80  1.10
  3  2 -2  1.20  0.80
 -3  2  2  3.80  1.20
  2 -2 -2 3544.45 102.69
  2 -2 -2 3636.44 102.79
 -2 -2  2 3706.93 103.29
  2  2 -2 3803.72 102.59
  2  2 -2 3625.44 102.49
 -2  2  2 3736.13 103.19
  1 -2 -2 3501.65  97.29
  1  2 -2 3410.76  97.19
 -1  2  2 3541.45  97.29
  0  2 -2 2885.41  81.29
  0  2  2 2936.81  81.29
 -2 -2 -2  8.20  1.40
 -2  2 -2  6.10  1.00
 -2  2 -2  6.30  0.80
  3 -2  2 492.55  14.00
  3 -2  2 489.45  14.20
  3 -2  2 478.55  14.10
 -3 -2 -2 470.45  14.60
 -3  2 -2 484.45  14.80
  4 -2  2 229.38  7.10
  4 -2  2 225.38  6.90
 -4 -2 -2 226.38  8.20
  4 -2  2 215.08  7.30
 -4  2 -2 219.78  8.20
  5 -2  2 594.24  17.40
 -5 -2 -2 641.24  20.00
  5 -2  2 626.04  19.80
  5 -2  2 566.74  17.90
 -5 -2 -2 617.34  19.20
 -5 -2 -2 545.55  19.00
  5 -2  2 589.84  17.60
 -5 -2 -2 585.34  20.90
 -5  2 -2 613.14  19.40
 -5  2 -2 583.54  19.50
 -5  2 -2 572.04  20.20
  6 -2  2 444.76  14.30
 -6 -2 -2 455.35  17.40
 -6 -2 -2 464.35  15.70
 -6 -2 -2 479.65  16.50
 -6 -2 -2 450.15  15.80
 -6 -2 -2 498.25  17.50
  6 -2  2 473.35  14.20
 -6 -2 -2 466.95  16.70
 -6 -2 -2 452.45  16.70
 -6 -2 -2 473.55  17.40
  6 -2  2 431.76  14.70
  6  2  2 473.55  13.80
 -6  2 -2 486.15  17.10
 -6  2 -2 485.05  17.60
 -6  2 -2 475.15  17.20
 -6  2 -2 508.75  16.60
 -6  2 -2 448.76  18.40
 -6  2 -2 450.85  15.80
 -7 -2 -2  92.99  7.90
  7 -2  2 109.39  5.40
 -7 -2 -2 105.79  5.70
  7 -2  2 103.59  4.80
 -7 -2 -2 106.59  7.70
 -7 -2 -2  99.69  7.70
  7 -2  2  98.89  5.90
 -7 -2 -2 103.49  7.00
 -7 -2 -2 100.39  6.40
 -7 -2 -2 101.69  11.90
 -7  2 -2 111.69  7.90
  7  2  2 102.69  5.00
 -7  2 -2  94.49  8.20
 -7  2 -2  92.89  7.50
 -7  2 -2  98.09  11.30
 -8 -2 -2 314.57  11.60
  8 -2  2 323.67  11.00
  8 -2  2 332.67  11.40
 -8 -2 -2 327.37  12.40
 -8 -2 -2 324.77  11.30
  8 -2  2 327.17  10.80
 -8 -2 -2 322.57  12.10
 -8 -2 -2 329.07  12.30
 -8  2 -2 322.47  12.50
 -8  2 -2 303.87  11.80
 -8  2 -2 316.57  12.60
 -9 -2 -2  41.20  4.40
 -9 -2 -2  43.80  3.90
 -9 -2 -2  48.70  4.50
  9 -2  2  33.40  5.50
 -9 -2 -2  49.20  4.50
  9 -2  2  43.10  5.70
 -9  2 -2  48.60  5.30
 -9  2 -2  58.09  4.90
 -9  2 -2  46.80  4.50
 -9 -3  2  38.60  3.70
  9 -3 -2  29.50  4.40
 -9 -3  2  27.30  3.80
  9 -3 -2  29.00  3.60
 -9 -3  2  34.30  3.70
 -9  3  2  27.00  4.20
 -9  3  2  26.90  4.80
 -9  3  2  28.80  4.50
  8 -3 -2  38.00  4.10
 -8 -3  2  39.60  4.60
 -8 -3  2  32.10  4.70
  8 -3 -2  34.40  3.70
 -8 -3  2  37.30  4.50
  8 -3 -2  38.50  4.10
 -8 -3  2  38.40  5.20
 -8  3  2  41.50  5.50
 -8  3  2  41.60  6.10
 -8  3  2  36.50  5.10
 -7 -3  2  2.60  3.50
 -7 -3  2  -0.90  3.00
 -7 -3  2  1.20  3.80
  7 -3 -2  2.90  2.20
 -7 -3  2  -0.60  3.00
  7 -3 -2  1.80  2.10
  7 -3 -2  0.70  1.70
 -7 -3  2  -1.90  2.80
 -7 -3  2  9.90  3.90
 -7  3  2  1.10  3.40
 -7  3  2  -1.90  3.60
 -7  3  2  11.80  5.50
 -7  3  2  -3.50  3.40
 -7  3  2  2.40  6.20
  7  3 -2  -2.00  1.90
 -6 -3  2 157.68  8.70
  6 -3 -2 145.99  5.90
  6 -3 -2 150.28  5.70
 -6 -3  2 149.09  8.80
 -6 -3  2 148.29  8.50
 -6 -3  2 141.39  8.20
 -6 -3  2 150.68  9.40
  6 -3 -2 134.09  6.20
 -6 -3  2 157.58  9.80
 -6 -3  2 149.79  7.40
 -6  3  2 154.68  9.30
 -6  3  2 150.58  9.10
 -6  3  2 152.18  9.20
  6  3 -2 150.68  5.30
 -6  3  2 152.78  9.60
 -5 -3  2 169.28  7.70
  5 -3 -2 156.38  6.60
 -5 -3  2 159.18  9.00
 -5 -3  2 168.18  10.00
 -5 -3  2 161.68  9.00
 -5 -3  2 176.48  8.80
  5 -3 -2 164.78  6.50
  5 -3 -2 157.58  5.60
 -5 -3  2 166.78  10.00
  5 -3 -2 159.48  6.00
 -5 -3  2 146.39  7.70
 -5  3  2 164.98  9.60
 -5  3  2 166.68  8.00
 -5  3  2 162.68  9.50
  5  3 -2 166.28  5.20
  4 -3 -2 1993.00  56.19
 -4 -3  2 2044.50  57.29
  4 -3 -2 1921.31  56.19
  4 -3 -2 1996.30  56.29
  4 -3 -2 1977.70  55.99
 -4  3  2 1977.40  57.19
  4  3 -2 1976.00  55.59
  3 -3 -2 1471.65  41.40
 -3 -3  2 1498.95  42.30
  3 -3 -2 1441.96  41.60
  3 -3 -2 1504.85  41.60
  3  3 -2 1493.55  41.20
 -3  3  2 1468.15  42.10
  3  3 -2 1367.16  41.20
  2 -3 -2 1845.92  53.39
  2 -3 -2 2095.79  53.59
  2 -3 -2 1862.91  53.59
  2  3 -2 1904.21  53.29
 -2  3  2 1858.41  53.39
  2  3 -2 1833.12  53.19
 -2  3  2 1911.71  53.79
  1 -3 -2 1446.86  41.80
 -1 -3  2 1502.15  41.80
  1 -3 -2 1476.75  41.90
  1  3 -2 1503.95  41.80
 -1  3  2 1549.05  42.00
  1  3 -2 1444.16  41.70
 -1  3  2 1495.15  41.90
  0 -3  2 1901.91  52.09
  0 -3 -2 1878.21  52.09
  0  3 -2 1844.52  52.09
  0  3 -2 1802.12  51.99
  1 -3  2 1420.06  39.50
  1 -3  2 1420.46  39.40
 -1 -3 -2 1392.76  39.20
 -1  3 -2 1408.36  39.40
  1  3  2 1367.76  39.20
 -1  3 -2 1390.16  39.40
  2 -3  2  10.60  1.20
  2 -3  2  15.50  1.60
 -2 -3 -2  11.00  1.40
 -2  3 -2  12.20  1.00
 -2  3 -2  13.30  1.70
  3 -3  2  6.30  0.90
 -3 -3 -2  7.10  1.40
  3 -3  2  6.60  1.10
  3 -3  2  7.20  1.30
 -3  3 -2  6.10  1.50
 -4 -3 -2  41.00  3.60
  4 -3  2  40.10  2.20
  4 -3  2  34.50  3.40
  4 -3  2  39.30  2.50
 -4  3 -2  39.70  3.60
  5 -3  2  27.30  2.10
 -5 -3 -2  36.40  5.10
 -5 -3 -2  26.80  4.30
  5 -3  2  25.00  3.30
 -5 -3 -2  27.10  4.20
 -5 -3 -2  22.60  3.60
  5 -3  2  29.50  4.20
 -5 -3 -2  19.00  4.00
  5 -3  2  27.30  2.50
 -5 -3 -2  34.40  4.60
 -5 -3 -2  26.40  5.00
 -5  3 -2  28.80  5.30
 -5  3 -2  24.50  3.90
 -5  3 -2  28.40  4.50
 -6 -3 -2  34.60  5.30
 -6 -3 -2  53.29  7.50
  6 -3  2  29.10  3.90
 -6 -3 -2  37.80  5.20
 -6 -3 -2  33.90  5.30
  6 -3  2  39.00  3.00
 -6 -3 -2  36.30  6.50
  6 -3  2  32.70  3.20
 -6 -3 -2  37.10  4.60
 -6 -3 -2  29.50  5.00
 -6  3 -2  31.80  4.40
 -6  3 -2  33.80  5.70
 -6  3 -2  29.10  4.80
 -6  3 -2  33.30  6.30
 -6  3 -2  30.80  4.60
 -7 -3 -2  21.40  3.20
  7 -3  2  19.70  2.70
 -7 -3 -2  15.50  3.90
  7 -3  2  22.10  3.00
 -7 -3 -2  21.90  4.00
 -7 -3 -2  16.70  3.40
  7 -3  2  23.90  3.30
 -7 -3 -2  15.10  3.40
 -7 -3 -2  24.00  4.10
 -7  3 -2  18.50  3.70
 -7  3 -2  15.30  3.90
 -7  3 -2  19.10  4.60
 -7  3 -2  10.30  6.50
 -8 -3 -2  42.70  5.20
 -8 -3 -2  39.70  4.70
 -8 -3 -2  50.09  5.30
 -8 -3 -2  42.00  4.20
  8 -3  2  56.39  4.40
  8 -3  2  51.19  4.80
  8 -3  2  51.39  4.60
 -8  3 -2  38.70  6.10
 -8  3 -2  41.80  5.80
 -8  3 -2  53.69  5.20
  9 -3  2  5.40  3.10
 -9 -3 -2  3.80  2.10
 -9 -3 -2  3.60  2.30
  9 -3  2  1.60  2.80
 -9 -3 -2  4.00  2.30
 -9 -3 -2  5.40  2.30
 -9  3 -2  -1.40  3.60
 -9  3 -2  4.00  2.40
 -9  3 -2  0.40  2.90
 -9  3 -2  5.00  2.50
 -9 -4  2  80.99  5.00
 -9 -4  2  84.09  4.30
 -9 -4  2  78.39  4.70
  9 -4 -2  80.49  4.30
  9 -4 -2  84.69  5.20
 -9 -4  2  88.49  4.30
 -9  4  2  81.49  5.20
 -9  4  2  80.99  4.90
 -9  4  2  68.29  5.40
  8 -4 -2  25.20  4.30
  8 -4 -2  23.90  2.90
 -8 -4  2  22.30  2.80
  8 -4 -2  26.80  3.60
 -8 -4  2  20.90  3.90
 -8 -4  2  26.20  4.20
 -8 -4  2  21.60  3.40
 -8  4  2  22.60  4.10
 -7 -4  2  7.70  2.90
 -7 -4  2  6.70  3.30
 -7 -4  2  5.30  3.00
  7 -4 -2  6.30  2.10
 -7 -4  2  0.50  3.20
 -7 -4  2  6.80  3.00
  7 -4 -2  6.70  2.20
  7 -4 -2  2.70  2.00
 -7 -4  2  2.10  3.50
  7  4 -2  6.10  2.20
 -7  4  2  8.60  3.50
 -7  4  2  2.40  3.70
 -7  4  2  0.20  3.60
  6 -4 -2  0.30  1.70
 -6 -4  2  2.40  3.80
  6 -4 -2  0.90  2.00
  6 -4 -2  4.70  1.70
 -6 -4  2  -2.00  4.00
  6  4 -2  2.40  1.50
 -6  4  2  2.10  4.30
 -6  4  2  0.80  4.10
 -6  4  2  4.80  4.00
 -5 -4  2 130.39  9.50
  5 -4 -2 140.29  6.10
  5 -4 -2 145.79  5.20
 -5 -4  2 114.79  8.40
  5 -4 -2 139.89  5.60
 -5 -4  2 130.39  8.30
 -5 -4  2 122.59  7.40
 -5 -4  2 127.79  8.10
 -5 -4  2 145.79  9.20
 -5 -4  2 135.49  8.70
 -5  4  2 146.99  7.50
  5  4 -2 130.59  4.50
 -5  4  2 144.69  9.40
 -5  4  2 125.89  8.60
  4 -4 -2 1227.78  34.60
  4 -4 -2 1222.98  34.50
  4 -4 -2 1164.28  34.50
  4 -4 -2 1211.78  34.30
 -4  4  2 1189.38  35.50
  4  4 -2 1182.98  33.80
  3 -4 -2 231.78  7.90
  3 -4 -2 240.18  7.50
  3 -4 -2 265.17  7.80
  3 -4 -2 252.47  7.80
  3  4 -2 230.48  7.10
  3  4 -2 235.18  7.30
 -3  4  2 241.98  8.30
  3  4 -2 222.98  7.40
  2 -4 -2 318.57  9.40
  2 -4 -2 313.87  9.60
  2 -4 -2 314.57  9.50
 -2  4  2 317.67  9.40
  2  4 -2 312.87  9.20
 -2  4  2 315.07  9.50
  2  4 -2 318.77  9.20
  2  4 -2 304.97  9.40
 -2  4  2 306.17  9.80
  1 -4 -2 1924.61  54.49
 -1 -4  2 1948.21  54.39
  1 -4 -2 1857.01  54.59
  1  4 -2 1938.21  54.49
 -1  4  2 1986.00  54.49
  1  4 -2 1895.11  54.49
 -1  4  2 2024.60  54.59
  0 -4 -2 2301.87  63.99
  0 -4  2 2330.47  64.09
  0  4 -2 2328.27  64.09
  0  4  2 2209.58  63.99
  0  4 -2 2298.57  63.99
  0  4 -2 2300.87  63.99
  0  4  2 2202.18  63.89
 -1  4 -2 7553.84 210.78
  2 -4  2 2708.83  77.29
  2 -4  2 2743.03  77.19
  2 -4  2 2700.03  77.29
 -2  4 -2 2812.42  77.19
 -2  4 -2 2779.62  77.89
  2  4  2 2694.33  76.79
 -2  4 -2 2808.82  77.09
 -3 -4 -2 197.88  6.90
  3 -4  2 205.68  6.80
  3 -4  2 202.68  6.50
  3 -4  2 202.58  6.70
  3 -4  2 194.88  7.00
 -3  4 -2 216.18  7.50
  4 -4  2 141.39  5.20
  4 -4  2 138.89  5.00
  4 -4  2 148.69  5.50
  4 -4  2 140.29  5.60
 -4  4 -2 138.19  6.40
 -5 -4 -2  4.40  3.20
 -5 -4 -2  -1.50  3.80
 -5 -4 -2  -8.60  5.90
  5 -4  2  4.60  2.00
 -5 -4 -2  1.70  4.20
 -5 -4 -2  3.80  3.70
 -5 -4 -2  7.20  3.40
 -5 -4 -2  -3.30  3.20
  5 -4  2  2.70  1.50
 -5 -4 -2  -1.40  2.70
  5 -4  2  8.00  5.00
  5 -4  2  0.70  1.30
  5 -4  2  2.70  2.60
 -5  4 -2  15.40  5.10
 -5  4 -2  0.80  2.50
 -5  4 -2  10.40  6.20
 -6 -4 -2  0.40  4.30
  6 -4  2  1.50  1.70
  6 -4  2  4.20  1.70
  6 -4  2  2.10  2.10
 -6 -4 -2  9.30  5.20
 -6 -4 -2  -2.20  4.40
 -6  4 -2  1.80  4.40
 -6  4 -2  10.30  4.50
 -6  4 -2  -1.30  5.50
 -6  4 -2  4.00  4.90
 -7 -4 -2 512.15  17.10
  7 -4  2 510.25  16.00
 -7 -4 -2 510.75  17.50
  7 -4  2 525.95  15.90
 -7 -4 -2 528.55  16.70
 -7 -4 -2 522.45  17.10
  7 -4  2 488.75  16.00
 -7 -4 -2 506.95  17.70
 -7 -4 -2 499.15  16.80
 -7  4 -2 507.35  18.00
 -7  4 -2 499.85  17.40
 -7  4 -2 507.85  18.30
  8 -4  2 650.33  19.60
  8 -4  2 646.44  19.60
 -8 -4 -2 623.24  20.20
 -8 -4 -2 639.84  19.90
  8 -4  2 632.54  19.50
 -8 -4 -2 653.63  20.60
 -8 -4 -2 685.83  20.20
 -8  4 -2 618.24  20.90
 -8  4 -2 608.94  20.40
 -8  4 -2 660.73  21.20
 -9 -4 -2 450.65  14.00
  9 -4  2 447.66  13.80
 -9 -4 -2 450.65  14.20
 -9 -4 -2 447.26  13.80
 -9  4 -2 445.36  14.40
 -9  4 -2 444.06  14.20
 -9  4 -2 448.96  15.00
 -9 -5  2  20.50  3.00
 -9 -5  2  20.30  3.30
  9 -5 -2  19.40  2.30
 -9 -5  2  19.90  2.90
 -9  5  2  13.30  2.80
 -9  5  2  22.90  3.20
 -8 -5  2 157.78  6.90
  8 -5 -2 156.98  6.40
 -8 -5  2 166.08  7.60
 -8 -5  2 165.28  7.10
 -8 -5  2 161.88  7.50
  8 -5 -2 163.88  6.20
  8 -5 -2 143.89  7.00
 -8  5  2 160.28  8.00
 -8  5  2 151.58  8.00
 -8  5  2 154.18  8.60
 -7 -5  2 248.38  10.30
 -7 -5  2 243.98  9.60
 -7 -5  2 252.17  10.50
 -7 -5  2 240.38  9.90
  7 -5 -2 235.98  8.60
  7 -5 -2 250.07  8.70
 -7 -5  2 238.78  9.80
 -7  5  2 233.08  11.10
 -7  5  2 241.98  10.50
 -7  5  2 234.18  10.50
  6 -5 -2  60.49  4.20
  6 -5 -2  65.19  4.20
  6 -5 -2  61.99  3.90
 -6 -5  2  63.89  6.70
 -6 -5  2  55.39  6.10
 -6 -5  2  64.29  6.90
 -6 -5  2  60.69  6.30
  6 -5 -2  67.99  7.90
 -6 -5  2  54.89  5.50
 -6 -5  2  60.09  6.10
 -6  5  2  73.59  7.20
 -6  5  2  67.79  9.70
  6  5 -2  57.89  3.40
 -6  5  2  78.49  7.30
 -6  5  2  68.19  8.00
 -5 -5  2 204.78  9.50
 -5 -5  2 206.58  9.80
  5 -5 -2 214.28  7.70
 -5 -5  2 202.98  9.70
  5 -5 -2 216.58  7.40
 -5 -5  2 199.88  10.30
 -5 -5  2 220.98  10.70
 -5 -5  2 210.18  10.80
 -5 -5  2 199.78  9.20
  5 -5 -2 226.48  7.60
 -5  5  2 194.98  11.50
 -5  5  2 219.68  10.40
 -5  5  2 208.98  9.70
 -4 -5  2 442.86  16.30
  4 -5 -2 450.95  14.00
  4 -5 -2 453.45  14.10
 -4 -5  2 485.85  19.20
  4 -5 -2 430.96  13.70
 -4 -5  2 516.45  22.60
  4 -5 -2 451.35  13.90
  4  5 -2 440.16  13.20
 -4  5  2 451.75  15.10
  4  5 -2 425.86  13.50
  3 -5 -2 2271.37  64.19
  3 -5 -2 2178.48  63.99
  3 -5 -2 2270.47  64.19
  3 -5 -2 2312.37  64.29
  3  5 -2 2225.58  63.69
  3  5 -2 2198.38  63.59
 -3  5  2 2303.07  64.79
  3  5 -2 2387.96  64.19
  2 -5 -2  9.20  1.20
  2 -5 -2  9.40  1.30
  2 -5 -2  10.50  1.60
 -2  5  2  9.40  1.50
  2  5 -2  8.50  1.30
 -2  5  2  13.50  1.70
  2  5 -2  7.70  1.00
  2  5 -2  10.70  1.60
  1 -5 -2 1092.09  31.30
  1 -5 -2 1066.59  31.20
 -1 -5  2 1098.39  31.10
  1  5 -2 1109.49  31.10
  1  5 -2 1105.69  31.20
  1  5 -2 1067.09  31.10
 -1  5  2 1079.69  31.30
 -1  5  2 1114.29  31.30
 -1  5  2 1143.09  31.20
  0 -5  2 4551.74 123.19
  0  5 -2 4334.07 122.99
  0  5  2 4359.66 122.99
  0  5 -2 4425.06 123.09
  0  5 -2 4309.57 123.09
  0  5  2 4419.96 123.09
 -1 -5 -2 148.59  4.50
  1 -5  2 145.09  4.90
  1 -5  2 140.79  5.10
  1 -5  2 145.99  5.30
 -1  5 -2 147.19  4.90
 -1  5 -2 148.99  4.80
  1  5  2 146.59  4.60
  1  5  2 144.99  4.70
 -1  5 -2 147.09  4.80
  2 -5  2 5627.14 158.98
  2 -5  2 5629.44 158.98
  2 -5  2 5792.52 159.18
  2  5  2 5426.46 158.58
 -2  5 -2 5757.22 158.98
 -2  5 -2 5778.32 158.88
  2  5  2 5576.04 158.58
 -2  5 -2 5654.43 158.88
 -2  5 -2 5911.31 159.88
  3 -5  2 663.53  20.30
  3 -5  2 683.43  20.30
  3 -5  2 696.93  20.10
  3 -5  2 690.03  20.20
 -3  5 -2 701.53  21.10
  3  5  2 680.23  19.40
  4 -5  2 428.46  13.30
  4 -5  2 424.06  13.10
 -4 -5 -2 418.46  15.20
  4 -5  2 428.06  13.00
  4 -5  2 439.16  13.50
 -4 -5 -2 402.96  14.90
 -4  5 -2 431.96  14.50
 -5 -5 -2 228.08  9.70
  5 -5  2 224.48  8.00
 -5 -5 -2 234.58  10.00
  5 -5  2 235.18  7.70
 -5 -5 -2 222.98  9.80
 -5 -5 -2 213.18  9.90
 -5 -5 -2 211.08  11.00
  5 -5  2 206.48  9.70
  5 -5  2 222.58  7.90
 -5 -5 -2 207.28  9.90
  5 -5  2 223.88  8.80
 -5  5 -2 207.38  12.00
 -5  5 -2 228.48  9.90
 -6 -5 -2  38.60  4.90
 -6 -5 -2  41.40  5.50
 -6 -5 -2  38.40  5.50
  6 -5  2  40.60  3.90
 -6 -5 -2  42.10  5.50
 -6 -5 -2  38.40  5.10
  6 -5  2  42.50  3.60
 -6 -5 -2  42.60  6.00
  6 -5  2  35.10  4.00
 -6  5 -2  37.50  4.50
 -6  5 -2  49.80  8.20
 -6  5 -2  44.50  8.10
 -6  5 -2  38.50  6.60
 -7 -5 -2 1142.09  34.10
 -7 -5 -2 1129.09  34.70
 -7 -5 -2 1146.99  34.20
 -7 -5 -2 1171.68  34.50
 -7 -5 -2 1121.49  34.10
 -7 -5 -2 1165.98  34.60
  7 -5  2 1108.39  33.40
  7 -5  2 1128.19  33.40
 -7  5 -2 1127.19  35.30
 -7  5 -2 1139.89  34.60
 -7  5 -2 1172.38  35.30
  8 -5  2 987.60  29.80
 -8 -5 -2 1017.10  30.60
 -8 -5 -2 1003.80  30.10
  8 -5  2 1032.50  29.70
 -8 -5 -2 1069.59  30.30
 -8 -5 -2 1047.50  30.20
 -8 -5 -2 1056.99  30.40
  8 -5  2 951.00  29.80
 -8  5 -2 981.90  30.70
 -8  5 -2 1002.10  31.00
 -8  5 -2 1023.10  31.20
 -9 -5 -2 345.97  10.70
  9 -5  2 355.86  10.90
 -9  5 -2 343.77  11.40
 -9  5 -2 326.47  11.10
 -8 -6  2  79.79  5.20
  8 -6 -2  79.09  4.10
 -8 -6  2  83.09  4.60
  8 -6 -2  72.69  4.80
 -8 -6  2  82.49  5.00
 -8 -6  2  74.39  5.00
 -8  6  2  84.59  6.30
 -8  6  2  76.69  6.40
 -8  6  2  89.09  6.20
  7 -6 -2  23.50  3.10
  7 -6 -2  26.00  3.60
 -7 -6  2  18.50  3.30
  7 -6 -2  23.40  3.40
 -7 -6  2  22.10  3.00
 -7 -6  2  26.00  4.60
 -7 -6  2  25.20  3.70
 -7  6  2  21.10  4.30
 -7  6  2  24.60  4.00
 -7  6  2  24.50  4.30
  6 -6 -2 177.28  7.00
  6 -6 -2 186.88  6.90
  6 -6 -2 164.08  10.40
 -6 -6  2 162.28  8.30
  6 -6 -2 186.18  6.90
 -6 -6  2 171.68  8.60
 -6 -6  2 178.78  8.20
 -6 -6  2 171.78  9.00
 -6 -6  2 182.48  8.70
 -6 -6  2 169.08  8.30
 -6  6  2 169.38  10.20
 -6  6  2 184.48  9.20
  6  6 -2 169.58  6.00
 -6  6  2 152.78  13.40
 -6  6  2 190.88  10.00
 -5 -6  2 560.34  18.90
  5 -6 -2 543.15  17.80
 -5 -6  2 556.04  18.70
 -5 -6  2 554.24  18.40
  5 -6 -2 571.44  17.20
  5 -6 -2 566.44  17.30
  5 -6 -2 553.94  17.20
 -5 -6  2 570.94  19.50
 -5 -6  2 574.94  19.60
 -5 -6  2 560.54  18.80
  5  6 -2 539.65  16.60
 -5  6  2 481.45  23.80
  5  6 -2 616.84  16.50
 -5  6  2 559.24  18.90
 -5  6  2 597.04  20.40
 -4 -6  2  41.30  5.40
  4 -6 -2  36.00  3.40
  4 -6 -2  37.20  3.20
 -4 -6  2  41.90  6.10
  4 -6 -2  38.20  3.40
  4 -6 -2  38.10  2.80
 -4 -6  2  35.60  5.70
 -4 -6  2  39.30  5.90
 -4 -6  2  38.80  5.60
  4  6 -2  34.50  2.90
 -4  6  2  36.80  5.20
  4  6 -2  34.80  2.00
  3 -6 -2  47.60  2.90
  3 -6 -2  53.59  3.20
  3 -6 -2  46.00  3.50
  3 -6 -2  49.90  3.20
  3  6 -2  51.29  2.60
  3  6 -2  49.40  2.20
 -3  6  2  48.20  4.10
  2 -6 -2 201.38  6.70
  2 -6 -2 190.18  6.80
  2 -6 -2 194.08  6.80
  2  6 -2 201.68  6.30
 -2  6  2 211.98  6.60
 -2  6  2 205.68  6.50
  2  6 -2 193.68  6.40
 -2  6  2 176.68  6.90
 -2  6  2 198.88  6.50
  2  6 -2 198.38  6.20
 -1 -6  2  15.60  1.40
  1 -6 -2  15.80  1.70
  1  6 -2  16.60  1.40
 -1  6  2  16.90  1.60
 -1  6  2  17.40  2.20
  1  6 -2  15.50  1.60
 -1  6  2  16.40  2.00
 -1  6  2  13.40  1.70
  1  6 -2  15.70  1.60
  0 -6  2 2064.79  55.89
  0 -6 -2 2044.10  55.69
  0  6  2 1965.80  55.69
  0  6 -2 1845.62  56.09
  0  6  2 1962.20  55.69
  0  6 -2 1935.91  55.69
  0  6  2 1981.50  55.69
  0  6 -2 2001.80  55.69
 -1 -6 -2 189.58  5.80
  1 -6  2 200.68  6.40
 -1  6 -2 196.28  6.30
 -1  6 -2 190.78  6.30
  1  6  2 186.78  6.00
  1  6  2 188.08  5.90
 -1  6 -2 185.08  6.30
 -1  6 -2 181.38  6.10
  2 -6  2 585.44  17.80
  2 -6  2 618.54  18.10
  2 -6  2 625.14  18.10
  2 -6  2 603.54  18.10
  2  6  2 596.24  17.50
 -2  6 -2 593.64  17.90
 -2  6 -2 633.44  18.90
 -2  6 -2 623.94  18.00
 -2  6 -2 614.04  17.80
  2  6  2 585.04  17.50
  3 -6  2 560.24  16.80
  3 -6  2 566.84  16.90
  3 -6  2 544.35  16.70
  3 -6  2 551.94  16.60
 -3  6 -2 568.44  17.80
  3  6  2 553.14  16.00
  3  6  2 536.85  16.10
 -4 -6 -2 192.78  9.10
  4 -6  2 197.88  7.10
 -4 -6 -2 175.28  8.60
 -4 -6 -2 189.98  10.10
  4 -6  2 202.28  7.40
  4 -6  2 196.18  7.00
 -4 -6 -2 184.38  9.10
 -4 -6 -2 168.28  10.30
 -4 -6 -2 194.18  9.30
  4 -6  2 200.38  7.00
 -4  6 -2 189.58  8.40
  4  6  2 186.08  5.90
 -5 -6 -2  51.19  7.20
  5 -6  2  58.29  3.90
  5 -6  2  58.79  3.90
 -5 -6 -2  45.60  5.90
 -5 -6 -2  64.49  6.40
  5 -6  2  55.59  5.60
 -5 -6 -2  66.59  6.50
 -5 -6 -2  58.09  6.40
  5 -6  2  55.29  4.10
 -5 -6 -2  52.99  5.90
 -5  6 -2  53.99  9.20
 -5  6 -2  59.69  6.60
 -6 -6 -2  51.99  5.20
 -6 -6 -2  42.40  5.50
  6 -6  2  44.80  4.10
 -6 -6 -2  39.40  5.20
 -6 -6 -2  46.10  5.70
 -6 -6 -2  44.20  5.20
  6 -6  2  38.40  3.80
  6 -6  2  48.00  4.00
 -6 -6 -2  49.90  6.20
 -6  6 -2  35.30  6.30
 -6  6 -2  47.00  6.00
 -6  6 -2  51.69  8.60
 -6  6 -2  45.50  6.60
 -7 -6 -2  5.60  2.50
  7 -6  2  5.60  2.30
 -7 -6 -2  4.90  2.70
 -7 -6 -2  4.30  2.30
 -7 -6 -2  3.90  2.40
 -7 -6 -2  0.50  2.80
  7 -6  2  5.10  2.30
  7 -6  2  8.80  2.60
 -7 -6 -2  1.30  2.40
 -7  6 -2  3.90  3.20
 -7  6 -2  2.60  2.90
 -7  6 -2  4.00  4.70
 -7  6 -2  -1.00  4.50
 -8 -6 -2 341.57  11.30
 -8 -6 -2 359.86  11.60
  8 -6  2 320.37  11.40
 -8 -6 -2 352.66  11.60
 -8 -6 -2 355.86  11.40
  8 -6  2 336.87  11.10
 -8 -6 -2 349.17  11.80
 -8 -6 -2 334.37  11.40
 -8  6 -2 343.47  13.10
 -8  6 -2 346.97  12.10
 -8  6 -2 349.87  12.60
 -8 -7  2  46.10  3.70
 -8 -7  2  43.40  4.10
  8 -7 -2  44.80  3.30
  8 -7 -2  35.60  4.60
 -8  7  2  42.60  5.40
 -8  7  2  50.99  5.20
 -7 -7  2  10.50  2.90
 -7 -7  2  8.10  2.80
  7 -7 -2  8.70  2.20
  7 -7 -2  11.10  3.50
  7 -7 -2  11.10  2.60
 -7  7  2  17.20  4.50
 -7  7  2  15.30  4.00
  6 -7 -2  6.30  2.00
 -6 -7  2  11.90  2.70
 -6 -7  2  9.60  3.20
 -6 -7  2  7.50  3.40
  6 -7 -2  10.60  2.60
 -6 -7  2  4.50  3.00
 -6  7  2  10.10  5.20
 -6  7  2  6.20  3.60
  6  7 -2  9.90  2.20
 -5 -7  2  3.10  3.30
 -5 -7  2  7.70  2.70
  5 -7 -2  6.00  2.10
 -5 -7  2  3.20  3.00
  5 -7 -2  6.20  2.30
 -5 -7  2  9.50  4.30
  5 -7 -2  9.20  3.50
 -5 -7  2  5.40  3.30
  5  7 -2  6.10  1.80
  5  7 -2  6.50  1.60
 -5  7  2  4.50  5.70
 -4 -7  2 528.05  18.50
 -4 -7  2 491.35  16.60
  4 -7 -2 504.45  17.20
  4 -7 -2 520.25  16.30
  4 -7 -2 532.45  15.90
 -4 -7  2 495.95  17.40
 -4 -7  2 530.95  18.10
  4 -7 -2 527.05  16.00
  4  7 -2 544.05  15.30
 -4  7  2 502.35  17.70
  4  7 -2 506.15  15.40
 -3 -7  2 1031.60  33.20
  3 -7 -2 1062.59  30.70
 -3 -7  2 1036.40  32.00
 -3 -7  2 1067.69  32.90
  3 -7 -2 1074.79  31.10
  3 -7 -2 1044.80  31.50
  3  7 -2 1069.19  30.40
  3  7 -2 1085.69  30.30
 -3  7  2 1095.09  30.90
 -3  7  2 1028.80  31.60
  2 -7 -2 1107.49  31.80
  2  7 -2 1091.59  31.60
  2  7 -2 1032.40  31.40
  2  7 -2 1086.09  31.30
  2  7 -2 1094.79  31.40
 -2  7  2 1124.69  31.60
 -2  7  2 1150.18  31.50
 -2  7  2 1087.89  32.10
  1 -7 -2 1497.55  42.80
  1  7 -2 1507.25  42.60
 -1  7  2 1487.85  42.60
  1  7 -2 1513.95  42.80
  1  7 -2 1479.95  42.60
 -1  7  2 1497.55  42.90
  1  7 -2 1496.45  42.60
 -1  7  2 1511.15  42.70
 -1  7  2 1502.85  42.70
  0 -7 -2 1293.97  36.40
  0 -7  2 1313.97  36.60
  0  7 -2 1282.37  36.40
  0  7  2 1284.37  36.50
  0  7  2 1232.48  36.50
  0  7 -2 1289.27  36.50
  0  7  2 1257.27  36.40
  0  7 -2 1270.17  36.60
  0  7 -2 1263.77  36.40
  1 -7  2 693.23  20.10
 -1  7 -2 661.93  19.80
 -1  7 -2 689.53  20.00
  1  7  2 660.03  19.80
  1  7  2 685.33  19.80
 -1  7 -2 668.93  19.80
  1  7  2 679.73  19.70
 -1  7 -2 684.83  19.90
  2 -7  2 1311.87  36.90
  2 -7  2 1221.58  36.60
  2  7  2 1254.97  36.20
 -2  7 -2 1317.77  37.80
  2  7  2 1306.67  36.30
  2  7  2 1184.48  36.40
 -2  7 -2 1297.77  36.40
 -2  7 -2 1301.77  36.70
  3 -7  2 484.75  14.80
 -3 -7 -2 454.95  15.80
 -3 -7 -2 475.55  16.10
  3 -7  2 479.55  15.00
 -3 -7 -2 493.95  17.10
 -3  7 -2 482.25  16.10
 -3  7 -2 470.25  15.30
  3  7  2 488.35  14.10
  3  7  2 476.05  14.20
 -4 -7 -2  1.00  3.10
 -4 -7 -2  4.80  2.80
 -4 -7 -2  7.30  3.50
  4 -7  2  3.20  1.90
 -4 -7 -2  -2.40  3.90
 -4 -7 -2  4.30  2.80
  4 -7  2  -0.20  1.90
  4 -7  2  0.10  2.30
  4 -7  2  0.10  1.80
 -4 -7 -2  -4.20  4.10
  4  7  2  1.40  1.70
 -4  7 -2  4.10  2.90
  4  7  2  1.40  1.20
  5 -7  2 218.68  8.10
 -5 -7 -2 210.48  9.00
  5 -7  2 226.68  8.30
 -5 -7 -2 237.18  9.70
 -5 -7 -2 219.78  9.50
 -5 -7 -2 211.78  9.80
  5 -7  2 209.28  8.00
  5 -7  2 208.68  9.70
 -5 -7 -2 218.58  9.40
 -5  7 -2 208.48  12.10
 -5  7 -2 215.18  11.30
 -6 -7 -2  18.90  3.10
 -6 -7 -2  20.50  3.70
  6 -7  2  19.60  2.50
  6 -7  2  18.80  2.80
 -6 -7 -2  17.20  3.40
 -6 -7 -2  18.10  3.30
  6 -7  2  23.00  3.00
 -6 -7 -2  18.60  3.00
 -6 -7 -2  15.60  3.20
 -6  7 -2  13.80  5.80
 -6  7 -2  25.40  3.80
 -6  7 -2  14.10  4.00
  7 -7  2  84.09  5.90
 -7 -7 -2  91.49  5.20
 -7 -7 -2  84.79  7.20
 -7 -7 -2  94.79  5.20
  7 -7  2  87.79  5.00
 -7 -7 -2  84.29  4.90
  7 -7  2  82.79  4.70
 -7 -7 -2  83.59  4.90
 -7 -7 -2  85.89  6.10
 -7  7 -2  76.59  5.90
 -7  7 -2  80.59  6.30
 -7  7 -2  73.49  10.00
 -8 -7 -2  1.20  1.80
  8 -7  2  -1.10  2.80
  8 -7  2  3.30  1.90
 -8  7 -2  1.00  2.40
 -8  7 -2  3.40  2.80
  8 -8 -2  51.59  3.70
 -8 -8  2  51.49  4.10
 -8 -8  2  43.80  3.60
 -8  8  2  49.40  5.00
 -8  8  2  51.99  5.10
  7 -8 -2  2.00  1.90
  7 -8 -2  8.20  3.10
 -7 -8  2  0.20  2.40
 -7 -8  2  3.20  2.80
 -7  8  2  3.30  3.50
 -7  8  2  -1.50  3.30
 -6 -8  2 217.38  9.40
  6 -8 -2 228.88  7.90
 -6 -8  2 227.88  9.00
 -6 -8  2 211.68  9.10
  6  8 -2 202.08  7.70
 -6  8  2 210.58  9.50
 -5 -8  2 452.65  16.30
 -5 -8  2 452.85  15.70
  5 -8 -2 434.06  15.80
 -5 -8  2 459.95  16.10
  5 -8 -2 473.35  14.40
  5  8 -2 462.05  13.90
  5  8 -2 475.45  14.10
  4 -8 -2  18.10  3.30
 -4 -8  2  11.90  6.00
  4 -8 -2  15.50  2.30
  4 -8 -2  23.60  3.90
  4  8 -2  18.30  2.50
  4  8 -2  17.20  2.20
 -3 -8  2 1054.49  33.60
  3 -8 -2 1087.69  32.50
  3 -8 -2 1084.49  32.30
 -3 -8  2 1101.19  34.30
  3  8 -2 1058.79  31.60
  3  8 -2 1156.48  31.60
  3  8 -2 1103.59  31.60
 -3  8  2 1128.89  31.90
 -2 -8  2 254.17  9.00
 -2 -8  2 243.88  12.10
  2 -8 -2 253.37  9.30
  2 -8 -2 267.37  8.80
  2  8 -2 266.57  8.50
  2  8 -2 258.47  8.60
 -2  8  2 261.07  9.10
  2  8 -2 261.37  9.00
 -2  8  2 260.57  8.60
 -2  8  2 249.48  8.50
  2  8 -2 263.67  8.40
  1 -8 -2 660.73  19.50
 -1 -8  2 628.44  19.70
  1 -8 -2 646.24  19.90
 -1  8  2 641.44  19.80
 -1  8  2 676.93  19.50
  1  8 -2 670.13  19.30
 -1  8  2 670.93  19.40
  1  8 -2 653.33  19.30
 -1  8  2 668.83  19.30
  1  8 -2 648.74  19.30
  1  8 -2 638.64  19.50
  0 -8  2 115.89  5.50
  0 -8 -2 121.79  4.60
  0 -8 -2 118.49  5.60
  0 -8  2 123.09  4.80
  0  8  2 124.89  4.60
  0  8 -2 122.29  5.00
  0  8 -2 120.89  4.60
  0  8  2 122.19  4.50
  0  8 -2 119.09  4.50
  0  8  2 121.39  4.60
  0  8 -2 116.99  4.70
  1 -8  2 602.74  19.00
 -1 -8 -2 603.74  18.70
  1 -8  2 626.34  18.80
 -1  8 -2 628.74  18.70
  1  8  2 627.34  18.30
  1  8  2 614.64  18.30
 -1  8 -2 637.44  18.40
  1  8  2 628.14  18.40
 -1  8 -2 617.44  18.50
 -1  8 -2 613.54  18.90
 -1  8 -2 648.04  18.60
  2 -8  2  13.20  2.10
 -2 -8 -2  15.80  4.80
 -2 -8 -2  10.30  2.70
  2 -8  2  8.70  2.80
 -2 -8 -2  8.50  3.80
 -2  8 -2  8.00  2.90
 -2  8 -2  5.30  1.70
  2  8  2  8.90  1.90
  2  8  2  8.90  1.40
 -2  8 -2  13.60  3.00
 -2  8 -2  6.50  2.30
 -2  8 -2  7.70  2.50
 -3 -8 -2  1.30  3.10
  3 -8  2  7.20  2.30
  3 -8  2  7.50  3.30
 -3 -8 -2  20.20  4.60
  3 -8  2  11.70  2.30
 -3  8 -2  8.20  3.10
 -3  8 -2  1.20  2.50
  3  8  2  7.90  1.50
  3  8  2  7.50  1.40
  4 -8  2  61.39  5.40
  4 -8  2  66.19  4.30
  4 -8  2  65.19  6.80
 -4 -8 -2  71.59  7.80
 -4  8 -2  68.49  7.40
  4  8  2  68.59  3.30
  4  8  2  66.99  3.60
  5 -8  2  22.70  4.70
 -5 -8 -2  14.90  3.50
 -5 -8 -2  16.70  3.20
  5 -8  2  26.00  3.90
  5  8  2  18.30  2.40
 -5  8 -2  26.10  6.50
 -5  8 -2  20.60  6.10
 -6 -8 -2  6.80  2.70
 -6 -8 -2  7.90  2.60
  6 -8  2  2.50  2.20
 -6 -8 -2  -2.10  2.50
  6 -8  2  0.30  3.20
  6 -8  2  1.90  2.50
 -6  8 -2  1.90  2.80
 -6  8 -2  2.40  4.80
 -6  8 -2  7.30  3.70
 -7 -8 -2  42.80  4.00
 -7 -8 -2  36.30  4.10
  7 -8  2  41.60  4.70
 -7 -8 -2  32.60  3.80
  7 -8  2  37.40  3.50
 -7  8 -2  39.90  5.70
 -7  8 -2  37.60  5.10
  8 -8  2 426.36  12.80
 -8 -8 -2 440.36  12.90
 -8  8 -2 395.96  13.40
 -7 -9  2 489.85  15.60
 -7 -9  2 493.25  15.30
 -7  9  2 487.55  15.90
 -7  9  2 500.65  16.70
 -6 -9  2  9.10  2.90
 -6 -9  2  7.10  2.60
  6 -9 -2  5.60  2.20
 -6  9  2  4.20  3.60
 -6  9  2  8.10  4.10
  6  9 -2  8.90  2.80
  6  9 -2  5.50  3.10
  5 -9 -2 276.87  10.90
 -5 -9  2 283.47  11.40
 -5 -9  2 287.37  11.30
  5  9 -2 286.27  9.40
  4 -9 -2 528.15  17.60
 -4 -9  2 540.05  18.20
 -4 -9  2 497.45  18.50
  4 -9 -2 525.25  17.10
  4  9 -2 561.14  16.20
  4  9 -2 537.65  16.30
  4  9 -2 560.14  16.30
 -3 -9  2 175.28  10.40
 -3 -9  2 170.28  9.80
  3 -9 -2 170.28  7.40
  3  9 -2 181.58  6.20
  3  9 -2 175.88  6.20
  3  9 -2 178.78  6.50
 -3  9  2 169.98  7.20
 -2 -9  2 1106.69  31.90
  2 -9 -2 1104.89  32.40
 -2 -9  2 1118.89  34.70
  2 -9 -2 1090.69  32.20
  2  9 -2 1080.69  31.70
  2  9 -2 1080.59  31.80
  2  9 -2 1088.29  31.70
 -2  9  2 1109.69  31.60
 -2  9  2 1139.29  32.10
  2  9 -2 1057.49  34.60
  1 -9 -2 5613.44 156.78
  1 -9 -2 5659.83 156.98
 -1 -9  2 5653.63 156.78
  1  9 -2 5447.95 156.88
 -1  9  2 5770.22 156.58
 -1  9  2 5644.44 156.88
  1  9 -2 5416.16 156.58
  1  9 -2 5489.65 156.88
 -1  9  2 5505.15 156.68
  1  9 -2 5617.04 156.48
  1  9 -2 5463.95 156.58
  1  9 -2 5565.24 156.98
 -1  9  2 5757.22 156.78
  0 -9  2 1556.04  45.50
  0 -9 -2 1572.34  45.50
  0 -9 -2 1551.14  47.90
  0  9  2 1618.64  45.30
  0  9  2 1584.54  45.10
  0  9 -2 1522.25  45.60
  0  9  2 1657.53  45.30
  0  9 -2 1568.04  45.60
  0  9 -2 1597.54  45.30
  0  9  2 1587.94  45.70
  0  9 -2 1576.94  45.30
  0  9 -2 1595.94  45.10
  0  9 -2 1560.74  45.50
  1 -9  2 719.53  21.40
 -1 -9 -2 704.23  21.20
  1 -9  2 708.43  21.60
 -1 -9 -2 712.83  23.80
  1  9  2 725.53  21.00
 -1  9 -2 743.03  21.50
 -1  9 -2 719.53  20.90
 -1  9 -2 701.73  21.60
  1  9  2 724.03  20.90
  1  9  2 683.83  21.70
 -1  9 -2 711.33  21.40
 -1  9 -2 629.54  21.00
 -1  9 -2 727.53  21.10
 -2 -9 -2 2063.19  59.49
  2 -9  2 2021.90  57.79
  2 -9  2 2020.30  57.79
 -2 -9 -2 1774.02  57.99
 -2  9 -2 2031.00  57.09
  2  9  2 2031.10  57.19
 -2  9 -2 2070.19  57.79
 -2  9 -2 1974.90  58.99
 -2  9 -2 2083.29  57.49
  2  9  2 2060.59  57.09
  3 -9  2  24.70  4.10
  3 -9  2  20.60  3.30
 -3 -9 -2  21.50  3.60
  3  9  2  21.10  3.20
  3  9  2  26.60  2.50
 -3  9 -2  20.80  4.50
 -4 -9 -2 126.29  6.80
  4 -9  2 116.19  6.80
 -4 -9 -2 123.69  7.50
  4 -9  2 135.09  7.70
 -4  9 -2 117.89  10.60
  4  9  2 132.79  5.30
  4  9  2 125.89  5.00
 -5 -9 -2  88.99  6.00
  5 -9  2  88.49  5.20
 -5 -9 -2  95.49  5.70
  5  9  2  78.39  4.70
 -5  9 -2 104.19  7.70
  5  9  2  91.79  5.10
 -7 -9 -2  3.50  2.00
  7 -9  2  4.20  2.20
 -7  9 -2  4.80  2.60
 -7  9 -2  7.80  3.40
 -7 -10  2  74.89  4.30
 -7 -10  2  90.09  4.30
 -7 10  2  98.99  5.70
 -7 10  2  77.59  6.50
 -6 -10  2  27.10  4.10
 -6 -10  2  26.50  4.40
  6 10 -2  22.10  3.60
 -6 10  2  28.90  4.20
 -6 10  2  29.00  4.00
 -5 -10  2  15.60  3.50
 -5 -10  2  13.90  3.00
  5 10 -2  17.80  2.50
  5 10 -2  16.80  2.40
  5 10 -2  12.70  2.80
 -4 -10  2 130.39  7.60
 -4 -10  2 116.59  7.40
  4 -10 -2 125.59  6.20
  4 10 -2 132.99  5.40
  4 10 -2 134.19  5.20
  4 10 -2 136.59  5.60
 -3 -10  2 974.80  30.80
  3 -10 -2 949.31  29.30
  3 -10 -2 986.80  28.90
 -3 -10  2 940.41  29.90
  3 10 -2 986.90  28.30
  3 10 -2 979.60  28.30
  3 10 -2 967.70  28.20
  2 -10 -2 173.38  7.10
  2 -10 -2 168.78  7.60
 -2 -10  2 176.58  9.90
 -2 -10  2 174.48  6.70
  2 10 -2 178.08  6.50
 -2 10  2 177.68  6.20
  2 10 -2 175.78  6.40
  2 10 -2 171.38  6.40
  2 10 -2 178.58  7.70
 -2 10  2 179.58  6.80
  1 -10 -2 1191.98  35.10
 -1 -10  2 1253.47  38.90
 -1 -10  2 1113.99  35.70
 -1 10  2 1205.18  34.60
  1 10 -2 1215.18  35.00
  1 10 -2 1211.38  34.60
  1 10 -2 1204.68  34.70
  1 10 -2 1187.28  35.50
 -1 10  2 1189.98  35.50
 -1 10  2 1213.28  34.90
  0 -10 -2 967.00  30.30
  0 10  2 929.51  27.40
  0 10 -2 903.21  28.60
  0 10  2 931.71  27.40
  0 10 -2 927.61  27.40
  0 10 -2 947.11  27.20
  0 10  2 928.41  27.70
  0 10 -2 922.41  27.90
  0 10  2 941.41  27.20
  0 10 -2 908.41  28.00
  0 10 -2 945.61  27.50
  1 -10  2 766.72  23.70
 -1 -10 -2 799.12  25.80
  1 -10  2 769.52  24.00
 -1 10 -2 750.92  25.60
 -1 10 -2 772.12  23.10
 -1 10 -2 792.62  23.30
  1 10  2 813.52  23.30
  1 10  2 793.42  23.10
  1 10  2 794.12  23.40
 -1 10 -2 795.22  23.60
 -1 10 -2 787.22  23.80
  1 10  2 775.12  23.70
 -2 -10 -2  64.39  7.20
  2 -10  2  52.19  5.20
  2 -10  2  55.79  4.30
  2 10  2  62.49  3.60
  2 10  2  55.39  5.70
 -2 10 -2  58.09  4.20
  2 10  2  56.29  3.40
  2 10  2  60.79  3.40
 -2 10 -2  57.29  8.80
 -3 -10 -2 189.18  8.60
  3 -10  2 187.58  9.00
  3 -10  2 199.98  7.90
 -3 -10 -2 200.08  9.40
  3 10  2 202.28  6.90
  3 10  2 196.98  7.00
 -3 10 -2 177.08  13.20
  3 10  2 201.08  7.00
 -4 -10 -2 169.28  8.40
  4 -10  2 175.18  7.60
 -4 -10 -2 175.48  7.70
  4 10  2 170.38  6.60
  4 10  2 184.58  7.10
  4 10  2 180.18  6.60
 -5 -10 -2 248.08  9.70
  5 -10  2 269.47  10.50
 -5 -10 -2 249.97  9.40
  5 10  2 232.98  8.70
 -6 -10 -2  20.90  3.50
 -6 10 -2  11.90  2.80
 -6 10 -2  16.80  4.30
 -7 -10 -2  0.00  1.50
 -7 10 -2  4.30  2.30
 -6 -11  2  9.20  2.30
 -6 -11  2  10.80  2.40
 -6 11  2  11.30  3.20
 -6 11  2  12.40  4.20
 -5 -11  2  19.60  3.40
  5 -11 -2  22.40  3.30
 -5 -11  2  19.10  3.20
  5 11 -2  20.40  3.50
 -5 11  2  16.10  3.80
  5 11 -2  24.80  3.50
  4 -11 -2 224.78  8.20
 -4 -11  2 209.48  9.30
  4 11 -2 223.88  7.70
  4 11 -2 227.08  7.70
  4 11 -2 220.18  7.80
  3 -11 -2 1468.85  42.30
 -3 -11  2 1451.55  43.90
  3 11 -2 1428.66  43.60
  3 11 -2 1490.25  42.00
  3 11 -2 1496.15  41.80
  3 11 -2 1399.36  42.20
  2 -11 -2  33.50  3.40
 -2 -11  2  25.60  4.90
 -2 11  2  32.00  3.30
  2 11 -2  32.30  2.80
  2 11 -2  33.10  3.00
  2 11 -2  25.80  4.10
  2 11 -2  29.70  3.00
 -1 -11  2  30.90  5.40
  1 -11 -2  33.70  3.40
 -1 -11  2  35.30  3.50
 -1 11  2  24.50  3.40
  1 11 -2  30.40  2.80
  1 11 -2  24.10  3.60
 -1 11  2  26.20  2.60
  1 11 -2  27.50  3.00
 -1 11  2  27.90  3.40
  1 11 -2  32.90  3.20
  0 -11  2 3223.88  90.39
  0 -11 -2 3127.49  91.89
  0 -11  2 3267.97  92.69
  0 -11 -2 3173.78  90.19
  0 11 -2 3122.49  89.89
  0 11  2 3169.08  90.19
  0 11 -2 3182.98  90.39
  0 11  2 3153.78  90.19
  0 11  2 3221.18  90.39
  0 11 -2 3237.68  90.29
  0 11  2 3223.88  89.99
  0 11 -2 3238.38  90.29
  0 11 -2 3100.39  90.29
 -1 -11 -2 153.28  6.00
  1 -11  2 152.48  6.40
 -1 -11 -2 149.59  9.10
  1 11  2 143.99  5.90
  1 11  2 150.18  6.50
 -1 11 -2 138.49  6.90
  1 11  2 155.88  6.10
 -1 11 -2 153.88  6.30
  1 11  2 152.98  5.70
 -1 11 -2 154.58  5.70
 -2 -11 -2 294.47  11.80
  2 -11  2 282.17  10.10
  2 11  2 294.27  10.40
 -2 11 -2 286.87  9.70
  2 11  2 281.27  9.50
  2 11  2 285.57  9.40
  2 11  2 292.27  9.60
 -3 -11 -2  2.00  3.40
  3 -11  2  4.40  2.30
  3 11  2  2.00  1.80
  3 11  2  -4.20  3.00
  3 11  2  2.50  1.80
  3 11  2  1.10  2.10
  4 -11  2  46.20  4.30
 -4 -11 -2  53.69  4.90
  4 11  2  45.10  3.80
  4 11  2  46.90  3.70
  4 11  2  46.80  4.00
  5 -11  2  -3.50  3.10
 -5 -11 -2  4.20  2.60
 -6 -11 -2  1.90  1.80
 -6 11 -2  2.20  2.10
 -5 -12  2  12.50  2.60
  5 -12 -2  9.80  2.40
  5 12 -2  9.20  2.20
 -5 12  2  11.50  3.50
 -4 -12  2 688.63  21.90
  4 -12 -2 714.33  20.90
  4 12 -2 701.83  20.50
  4 12 -2 694.03  20.60
  4 12 -2 685.93  20.90
 -3 -12  2  53.19  5.50
  3 -12 -2  58.49  3.80
  3 12 -2  57.69  4.30
  3 12 -2  63.39  3.60
  3 12 -2  67.89  4.70
  3 12 -2  60.99  3.50
 -2 -12  2 879.31  28.30
  2 -12 -2 890.11  26.50
  2 12 -2 897.11  26.50
  2 12 -2 912.31  26.20
  2 12 -2 876.81  26.40
 -2 12  2 911.81  26.20
  2 12 -2 891.91  26.40
 -1 -12  2  20.70  2.90
 -1 -12  2  9.30  4.40
  1 -12 -2  14.90  2.20
  1 12 -2  20.20  2.60
  1 12 -2  16.50  2.40
 -1 12  2  13.70  1.90
  1 12 -2  13.90  2.40
 -1 12  2  20.80  2.90
  1 12 -2  14.40  2.50
  0 -12 -2  7.40  5.30
  0 -12  2  10.00  2.10
  0 -12  2  12.00  4.70
  0 -12 -2  6.50  1.90
  0 12  2  9.80  2.10
  0 12  2  7.00  1.70
  0 12  2  10.70  2.50
  0 12 -2  5.30  1.70
  0 12 -2  5.60  2.00
  0 12 -2  7.30  2.70
  0 12  2  6.70  2.00
  0 12 -2  8.70  2.20
  1 -12  2 706.53  21.60
  1 -12  2 724.13  23.90
 -1 -12 -2 728.43  23.20
 -1 -12 -2 706.23  21.20
 -1 12 -2 722.93  21.50
 -1 12 -2 713.63  21.10
  1 12  2 713.73  21.60
  1 12  2 718.83  21.50
  1 12  2 687.23  21.50
  1 12  2 739.83  21.30
 -2 -12 -2  7.50  3.70
  2 -12  2  6.70  1.90
  2 -12  2  10.50  4.80
 -2 -12 -2  1.50  2.20
 -2 12 -2  6.30  1.90
  2 12  2  3.50  2.00
 -2 12 -2  0.50  2.50
  2 12  2  6.00  1.70
  2 12  2  4.30  2.20
  2 12  2  5.60  1.70
 -3 -12 -2  40.40  6.70
  3 -12  2  41.70  3.50
  3 12  2  47.00  3.40
  3 12  2  46.30  3.30
  3 12  2  50.49  3.90
  3 12  2  48.60  4.70
 -4 -12 -2 149.59  6.90
  4 -12  2 146.79  6.30
  4 -12  2 158.48  10.30
  4 12  2 153.18  7.60
  4 12  2 148.39  5.70
 -5 -12 -2  35.70  3.50
  5 -12  2  28.50  3.10
  5 12  2  38.40  4.10
 -5 12 -2  28.00  3.80
  4 -13 -2  -0.90  1.60
 -4 -13  2  0.60  2.10
 -4 13  2  3.80  3.60
  4 13 -2  1.90  2.50
  4 13 -2  1.90  1.90
  4 13 -2  0.40  1.50
  3 -13 -2 163.38  6.10
 -3 -13  2 157.18  7.30
  3 13 -2 168.08  6.30
  3 13 -2 159.78  5.70
  3 13 -2 163.78  6.20
  2 -13 -2 563.04  16.80
 -2 -13  2 575.84  18.50
  2 13 -2 499.65  17.10
 -2 13  2 571.54  16.50
  2 13 -2 555.34  16.60
  2 13 -2 568.04  16.90
  2 13 -2 550.84  16.90
 -1 -13  2 832.32  23.80
 -1 -13  2 848.62  26.10
  1 13 -2 798.62  23.80
  1 13 -2 823.12  24.70
  1 13 -2 755.32  24.40
  1 13 -2 842.22  25.60
  0 -13  2  49.60  7.40
  0 13  2  46.80  2.90
  0 13  2  45.90  3.60
  0 13  2  36.20  5.20
  0 13 -2  46.60  3.00
  0 13 -2  42.60  3.40
  0 13  2  45.00  5.10
  0 13 -2  42.40  6.50
 -1 -13 -2 188.58  9.40
  1 -13  2 219.28  10.20
  1 13  2 206.18  7.50
 -1 13 -2 206.58  7.30
  1 13  2 214.88  7.50
  1 13  2 205.08  6.90
  1 13  2 193.38  7.90
 -2 -13 -2 553.84  18.50
  2 -13  2 602.44  17.60
  2 -13  2 587.34  19.60
  2 13  2 583.44  17.40
  2 13  2 588.14  17.60
  2 13  2 585.54  17.20
  2 13  2 546.05  17.70
  3 -13  2 119.89  5.10
 -3 -13 -2 118.49  6.10
  3 -13  2 122.09  9.00
  3 13  2 120.19  4.60
  3 13  2 121.09  5.30
  3 13  2 111.69  5.00
 -4 -13 -2  0.70  2.20
  4 -13  2  -1.70  1.80
  4 13  2  0.10  1.70
  4 13  2  -1.30  2.40
 -3 -14  2  5.90  2.30
  3 -14 -2  1.60  1.40
  3 14 -2  5.00  1.40
  3 14 -2  2.80  1.50
  2 -14 -2 583.04  17.00
 -2 -14  2 565.94  18.00
  2 14 -2 553.84  17.30
  2 14 -2 568.14  17.10
  2 14 -2 605.84  17.10
 -1 -14  2 730.23  22.70
  1 -14 -2 736.13  21.40
 -1 14  2 736.43  21.40
  1 14 -2 733.83  21.30
  1 14 -2 736.43  21.50
  0 -14  2 252.67  9.80
  0 -14  2 243.18  7.80
  0 -14 -2 244.68  7.70
  0 14  2 245.48  8.00
  0 14  2 219.08  8.70
  0 14 -2 245.48  7.90
  1 -14  2 921.21  27.00
  1 -14  2 932.31  28.30
  1 14  2 937.31  26.90
 -1 14 -2 956.80  26.90
  1 14  2 914.61  27.20
  1 14  2 953.00  27.10
  2 -14  2  10.70  1.60
  2 -14  2  9.50  8.10
  2 14  2  12.00  1.80
  2 14  2  7.30  2.20
  2 14  2  13.30  1.90
 -3 -14 -2 702.13  21.50
  3 -14  2 743.83  21.30
  3 14  2 732.93  21.10
  3 14  2 752.02  21.90
 -9  0  3  -0.80  2.50
  9  0 -3  2.90  3.10
 -9  0  3  0.60  1.80
  9  0 -3  -0.20  3.00
 -9  0  3  -2.20  2.40
  8  0 -3  -1.80  2.30
 -8  0  3  -0.80  3.00
  8  0 -3  3.00  2.50
 -8  0  3  3.60  3.30
 -8  0  3  4.00  2.80
 -8  0  3  2.00  3.30
  8  0 -3  5.30  3.10
 -7  0  3  -4.00  5.30
  7  0 -3  -0.40  1.80
  7  0 -3  2.90  2.20
 -7  0  3  -2.20  3.40
 -7  0  3  10.80  5.70
  7  0 -3  1.00  2.80
 -7  0  3  1.80  3.20
 -7  0  3  1.70  3.70
 -7  0  3  -0.50  3.60
 -6  0  3  -0.30  3.90
  6  0 -3  1.10  1.70
  6  0 -3  1.60  2.90
 -6  0  3  3.30  3.60
 -6  0  3  2.10  4.40
 -6  0  3  2.10  3.70
 -6  0  3  7.30  4.40
  6  0 -3  1.00  1.40
 -6  0  3  0.70  6.10
 -5  0  3  9.90  7.80
 -5  0  3  12.00  8.30
  4  0 -3  9.20  1.30
 -4  0  3  2.60  1.70
  4  0 -3  5.50  1.40
 -3  0  3  -0.40  1.00
  3  0 -3  1.10  0.80
  3  0 -3  0.90  0.60
  3  0 -3  -0.90  1.10
  2  0 -3  0.20  0.60
  2  0 -3  0.20  0.50
 -2  0  3  0.90  0.80
  1  0 -3  2.50  0.60
  1  0 -3  0.20  0.50
  0  0 -3  1.60  0.40
  0  0  3  -0.10  0.50
  0  0 -3  0.30  0.60
  1  0  3  0.50  0.50
 -1  0 -3  0.40  0.40
 -2  0 -3  0.60  0.70
 -2  0 -3  0.20  0.40
  2  0  3  0.40  0.50
 -4  0 -3  0.30  1.70
  4  0  3  4.40  1.20
  4  0  3  1.00  0.70
  4  0  3  0.10  1.40
 -5  0 -3  1.20  2.80
  5  0  3  -1.00  1.30
  5  0  3  -0.70  0.90
 -5  0 -3  1.90  2.10
 -5  0 -3  -0.10  4.60
 -6  0 -3  7.20  4.20
 -6  0 -3  1.60  4.30
  6  0  3  0.40  1.40
 -6  0 -3  1.10  5.60
 -6  0 -3  -1.10  4.00
  6  0  3  1.70  1.80
 -6  0 -3  -3.90  2.70
 -7  0 -3  -1.50  3.70
 -7  0 -3  -1.00  2.60
  7  0  3  0.50  2.00
 -7  0 -3  4.10  3.80
 -7  0 -3  0.20  3.40
 -7  0 -3  -8.20  5.90
 -7  0 -3  -3.60  4.40
  7  0  3  -1.10  2.50
  8  0  3  2.90  3.30
 -8  0 -3  1.30  2.70
 -8  0 -3  1.50  3.50
 -8  0 -3  0.00  2.10
  8  0  3  -1.30  3.00
 -8  0 -3  2.00  3.10
 -8  0 -3  -2.50  2.90
 -9  0 -3  4.90  2.60
 -9  0 -3  -2.10  3.20
 -9  0 -3  0.90  2.40
 -9  0 -3  -2.10  2.20
 -9 -1  3 127.79  5.90
  9 -1 -3 119.79  6.10
 -9 -1  3 128.89  5.70
  9 -1 -3 113.29  5.80
 -9 -1  3 115.29  6.10
 -9  1  3 128.69  6.00
 -9  1  3 123.79  6.10
 -9  1  3 124.29  6.50
  9  1 -3  92.89  8.20
  8 -1 -3  86.59  5.60
 -8 -1  3  96.59  6.30
 -8 -1  3 100.49  6.40
 -8 -1  3  95.49  7.00
 -8 -1  3  91.79  6.20
  8 -1 -3  94.19  5.10
  8 -1 -3  92.99  5.20
 -8  1  3  92.29  7.30
 -8  1  3  94.79  6.50
 -8  1  3  94.09  6.90
  8  1 -3  89.29  5.30
 -8  1  3  85.99  6.20
  8  1 -3  90.79  5.30
  8  1 -3  90.19  6.40
 -7 -1  3 469.65  18.80
 -7 -1  3 491.05  16.30
  7 -1 -3 486.65  14.50
 -7 -1  3 469.75  16.50
 -7 -1  3 479.35  16.60
  7 -1 -3 482.45  14.80
 -7 -1  3 470.05  17.20
  7 -1 -3 470.75  14.90
  7  1 -3 479.65  14.40
 -7  1  3 459.35  16.80
 -7  1  3 450.65  17.40
 -7  1  3 456.95  16.60
 -7  1  3 458.15  16.50
 -7  1  3 471.75  19.20
  7  1 -3 468.85  14.70
  6 -1 -3  10.50  1.70
 -6 -1  3  11.90  3.80
 -6 -1  3  12.40  4.00
 -6 -1  3  7.60  4.00
 -6 -1  3  13.30  5.70
 -6 -1  3  9.10  4.10
 -6 -1  3  11.60  3.70
  6 -1 -3  12.40  2.00
  6 -1 -3  12.10  2.70
 -6  1  3  11.30  5.30
  6  1 -3  13.20  2.10
 -6  1  3  15.50  4.10
 -6  1  3  20.70  4.60
 -6  1  3  11.70  4.70
 -6  1  3  14.20  3.70
  5 -1 -3 2467.75  69.69
 -5 -1  3 2583.24  72.39
  5 -1 -3 2522.05  70.09
 -5 -1  3 2422.56  71.39
  5 -1 -3 2378.16  69.99
  5 -1 -3 2491.65  69.89
 -5 -1  3 2432.66  71.59
 -5  1  3 2546.25  71.59
  5  1 -3 2425.06  69.49
 -5  1  3 2416.26  71.99
  5  1 -3 2517.65  69.69
 -4 -1  3 4942.91 142.99
  4 -1 -3 5012.50 141.79
  4 -1 -3 5098.89 141.89
  4 -1 -3 4869.71 141.59
  4  1 -3 5023.40 141.49
 -4  1  3 5241.98 142.99
  4  1 -3 5186.48 141.69
  4  1 -3 5153.48 141.69
  3 -1 -3 1168.58  33.30
  3 -1 -3 1166.18  33.40
 -3 -1  3 1156.48  34.20
  3 -1 -3 1187.18  33.50
  3  1 -3 1157.48  33.30
  3  1 -3 1218.38  33.30
  3  1 -3 1174.68  33.20
 -3  1  3 1186.48  34.10
 -2 -1  3 795.02  23.60
  2 -1 -3 798.52  23.00
  2 -1 -3 829.52  23.10
  2 -1 -3 795.82  23.20
 -2  1  3 825.22  23.50
  2  1 -3 828.92  23.00
  2  1 -3 799.12  22.90
  1 -1 -3 1300.07  36.40
  1 -1 -3 1274.17  36.40
  1  1 -3 1329.77  36.40
 -1  1  3 1300.47  36.40
 -1  1  3 1264.77  36.60
  1  1 -3 1294.77  36.40
  0 -1  3 1163.48  31.40
  0 -1 -3 1021.10  31.30
  0 -1 -3 1129.49  31.40
  0  1 -3 1101.59  31.40
  0  1  3 1116.29  31.30
  0  1 -3 1153.98  31.40
 -1 -1 -3  57.19  2.10
 -1 -1 -3  53.29  1.80
  1 -1  3  52.89  2.00
 -1  1 -3  54.99  1.90
  1  1  3  54.69  1.90
  2  1  3 4821.52 134.39
  3 -1  3 340.77  10.40
  3 -1  3 363.36  10.30
 -3 -1 -3 362.86  11.10
  3 -1  3 344.87  10.50
 -3  1 -3 360.36  11.20
  3  1  3 347.27  10.10
  4 -1  3 2420.36  68.99
  4 -1  3 2464.95  69.09
  4 -1  3 2469.05  69.29
 -4 -1 -3 2475.55  70.19
  4  1  3 2420.36  68.79
 -4  1 -3 2502.25  70.29
 -5 -1 -3 615.84  19.60
 -5 -1 -3 593.74  20.00
  5 -1  3 641.54  18.30
 -5 -1 -3 613.94  19.90
 -5 -1 -3 621.64  21.60
  5 -1  3 628.54  18.10
  5  1  3 639.44  17.90
 -5  1 -3 626.54  21.40
 -5  1 -3 604.84  20.50
 -5  1 -3 619.24  21.00
 -5  1 -3 638.24  20.10
 -6 -1 -3 153.18  10.30
 -6 -1 -3 163.48  7.30
  6 -1  3 158.58  6.00
 -6 -1 -3 164.58  9.10
  6 -1  3 170.78  5.90
 -6 -1 -3 166.28  10.10
 -6 -1 -3 164.48  8.00
 -6 -1 -3 139.99  10.60
 -6  1 -3 166.58  10.20
 -6  1 -3 159.58  8.90
  6  1  3 166.18  5.60
  6  1  3 152.88  6.10
 -6  1 -3 175.68  8.30
 -6  1 -3 162.18  8.90
 -6  1 -3 161.88  9.90
  7 -1  3 351.36  10.80
  7 -1  3 341.47  11.80
 -7 -1 -3 343.97  12.30
 -7 -1 -3 332.57  13.70
 -7 -1 -3 338.47  13.50
  7 -1  3 345.57  11.20
 -7 -1 -3 296.87  16.60
 -7 -1 -3 338.47  12.90
 -7  1 -3 315.67  13.60
  7  1  3 344.37  10.70
 -7  1 -3 323.37  12.90
  7  1  3 347.17  11.40
 -7  1 -3 314.87  16.10
 -7  1 -3 335.07  13.40
 -7  1 -3 340.27  12.10
  8 -1  3  4.60  4.10
 -8 -1 -3  4.20  2.20
  8 -1  3  -3.00  2.80
 -8 -1 -3  2.00  3.00
 -8 -1 -3  -2.00  3.30
 -8 -1 -3  -0.10  3.10
  8 -1  3  3.60  2.80
 -8 -1 -3  -2.00  2.60
 -8  1 -3  5.80  3.20
 -8  1 -3  -1.10  2.60
  8  1  3  -0.10  3.50
 -8  1 -3  2.10  3.90
 -8  1 -3  1.00  3.00
 -9 -1 -3 248.08  9.00
 -9 -1 -3 233.88  8.70
 -9 -1 -3 249.28  8.60
  9 -1  3 225.88  12.70
  9 -1  3 193.68  10.10
 -9  1 -3 236.48  9.00
 -9  1 -3 227.48  8.60
 -9  1 -3 249.48  9.30
  9 -2 -3  0.10  2.20
 -9 -2  3  2.00  2.40
 -9 -2  3  3.10  2.00
 -9 -2  3  0.50  2.20
 -9  2  3  -3.10  2.70
 -9  2  3  2.10  2.90
 -9  2  3  1.80  2.20
  8 -2 -3  3.40  2.60
  8 -2 -3  4.20  2.30
  8 -2 -3  4.80  2.50
 -8 -2  3  1.40  4.10
 -8 -2  3  5.80  2.40
 -8 -2  3  8.30  3.20
 -8 -2  3  3.20  2.70
 -8 -2  3  7.10  2.80
  8  2 -3  9.20  3.00
 -8  2  3  0.60  2.50
 -8  2  3  5.10  3.30
  8  2 -3  2.30  2.90
 -8  2  3  5.80  3.30
 -7 -2  3  11.30  3.60
  7 -2 -3  13.30  2.40
  7 -2 -3  8.50  2.50
 -7 -2  3  8.00  3.20
  7 -2 -3  8.60  2.00
 -7 -2  3  4.90  3.90
 -7 -2  3  5.40  3.30
 -7 -2  3  13.30  5.40
 -7 -2  3  7.70  3.90
  7  2 -3  11.80  2.60
 -7  2  3  8.90  3.90
 -7  2  3  10.40  3.90
 -7  2  3  6.60  3.60
  7  2 -3  9.20  1.90
 -7  2  3  -1.80  4.70
 -7  2  3  9.00  6.20
 -6 -2  3 1305.27  39.30
 -6 -2  3 1224.28  38.50
 -6 -2  3 1354.06  39.60
  6 -2 -3 1243.28  37.00
 -6 -2  3 1281.27  38.30
  6 -2 -3 1288.07  36.80
  6 -2 -3 1266.77  37.00
 -6 -2  3 1273.87  38.70
 -6 -2  3 1293.67  39.10
 -6  2  3 1335.67  39.50
  6  2 -3 1235.68  36.70
 -6  2  3 1241.88  38.80
 -6  2  3 1269.97  38.80
 -6  2  3 1311.77  39.50
  6  2 -3 1259.37  36.50
  5 -2 -3 298.87  10.10
 -5 -2  3 294.57  11.30
 -5 -2  3 280.97  12.30
 -5 -2  3 311.07  12.30
  5 -2 -3 301.27  9.90
 -5 -2  3 300.37  12.00
 -5 -2  3 298.87  13.90
  5 -2 -3 300.17  9.60
 -5 -2  3 307.07  13.00
  5 -2 -3 306.67  9.40
 -5 -2  3 298.07  11.00
  5  2 -3 298.57  9.50
  5  2 -3 299.27  9.10
 -5  2  3 291.77  12.80
 -5  2  3 300.17  11.30
 -5  2  3 306.37  12.70
  4 -2 -3 118.09  4.30
  4 -2 -3 115.49  5.70
 -4 -2  3 131.49  5.80
  4 -2 -3 116.09  5.20
  4 -2 -3 125.69  4.70
 -4  2  3 128.49  5.80
  4  2 -3 126.09  4.60
  4  2 -3 123.79  4.10
  4  2 -3 122.89  4.60
  3 -2 -3  4.80  0.90
  3 -2 -3  4.70  1.00
  3 -2 -3  3.60  1.20
 -3 -2  3  5.60  1.50
  3  2 -3  4.10  0.70
  3  2 -3  5.50  0.90
  3  2 -3  6.20  1.30
 -3  2  3  7.40  1.40
  2 -2 -3 3305.67  94.19
  2 -2 -3 3237.78  94.09
 -2 -2  3 3454.65  93.99
  2 -2 -3 3413.36  94.19
 -2  2  3 3333.97  94.19
 -2  2  3 3466.95  94.49
  2  2 -3 3379.26  93.99
  2  2 -3 3307.77  93.89
  1 -2 -3 484.35  14.30
  1 -2 -3 508.05  14.30
 -1  2  3 503.45  14.30
  1  2 -3 489.05  14.20
  1  2 -3 491.25  14.20
 -1  2  3 501.85  14.30
  0 -2  3  7.50  1.10
  0  2  3  8.50  0.90
  0  2 -3  9.30  0.90
  0  2 -3  7.90  1.00
  1 -2  3 3825.52 105.49
  1 -2  3 3715.53 105.59
 -1  2 -3 3762.22 105.39
  1  2  3 3794.02 105.29
 -2 -2 -3 143.29  4.70
  2 -2  3 141.49  4.60
  2 -2  3 143.09  4.60
 -2  2 -3 144.69  4.50
  2  2  3 137.99  4.20
 -2  2 -3 139.89  5.10
  3 -2  3 499.25  14.50
 -3 -2 -3 503.05  15.00
  3 -2  3 511.75  14.30
  3 -2  3 491.15  14.40
 -3  2 -3 514.75  14.20
 -3  2 -3 425.36  16.80
  3  2  3 506.05  14.00
  4 -2  3 2023.30  57.59
  4 -2  3 1974.90  57.69
 -4 -2 -3 2131.79  58.49
  4 -2  3 1992.70  57.39
 -4  2 -3 2061.79  58.69
 -5 -2 -3 268.97  11.50
 -5 -2 -3 257.77  10.10
  5 -2  3 257.37  8.20
 -5 -2 -3 269.27  12.70
 -5 -2 -3 250.77  10.60
 -5 -2 -3 252.37  10.10
  5 -2  3 257.07  8.90
 -5 -2 -3 253.67  11.80
  5 -2  3 258.57  8.40
 -5  2 -3 266.87  10.30
 -5  2 -3 280.87  11.00
 -5  2 -3 260.97  12.10
  5  2  3 251.47  7.80
  6 -2  3 154.28  5.70
 -6 -2 -3 158.18  9.90
 -6 -2 -3 149.29  8.00
  6 -2  3 151.28  5.90
 -6 -2 -3 149.88  9.70
 -6 -2 -3 142.69  8.50
 -6 -2 -3 157.58  10.30
 -6 -2 -3 160.88  9.00
 -6 -2 -3 148.59  7.30
  6 -2  3 145.89  6.40
 -6  2 -3 143.79  8.30
 -6  2 -3 148.89  8.70
  6  2  3 159.78  5.30
 -6  2 -3 149.99  8.80
 -6  2 -3 144.19  9.30
 -6  2 -3 149.59  9.90
 -7 -2 -3  77.49  5.80
  7 -2  3  83.59  4.40
  7 -2  3  87.89  4.90
  7 -2  3  74.29  5.40
 -7 -2 -3  88.59  7.20
 -7 -2 -3  78.69  6.50
 -7  2 -3  86.99  7.10
 -7  2 -3  78.09  11.50
  7  2  3  86.89  4.80
 -7  2 -3  84.39  7.60
 -7  2 -3  77.19  7.10
 -7  2 -3  77.59  6.10
 -8 -2 -3  5.80  3.00
 -8 -2 -3  -4.00  3.00
 -8 -2 -3  1.30  2.50
  8 -2  3  4.70  2.70
  8 -2  3  3.60  2.80
 -8 -2 -3  1.70  2.80
  8 -2  3  6.00  3.30
 -8 -2 -3  1.50  2.10
 -8  2 -3  1.90  4.50
 -8  2 -3  4.80  2.80
 -8  2 -3  3.00  3.20
 -8  2 -3  3.80  3.30
 -9 -2 -3 161.08  6.60
 -9 -2 -3 158.18  6.30
 -9 -2 -3 159.98  6.80
  9 -2  3 129.19  7.40
 -9  2 -3 164.18  7.30
 -9  2 -3 139.19  6.50
 -9  2 -3 148.19  6.80
 -9 -3  3  37.40  3.40
 -9 -3  3  34.50  3.60
  9 -3 -3  32.70  3.50
  9 -3 -3  26.90  4.20
 -9 -3  3  31.70  3.70
 -9  3  3  37.20  4.70
 -9  3  3  29.70  4.00
 -9  3  3  31.60  4.60
 -8 -3  3  36.30  4.50
  8 -3 -3  37.20  3.80
 -8 -3  3  37.30  5.00
 -8 -3  3  40.60  4.20
  8 -3 -3  35.50  4.40
 -8 -3  3  40.40  4.50
  8 -3 -3  34.30  3.90
 -8  3  3  37.20  5.90
 -8  3  3  39.80  4.90
  8  3 -3  37.60  5.00
  8  3 -3  34.60  3.90
 -7 -3  3 1043.50  31.80
 -7 -3  3 1011.80  32.10
 -7 -3  3 1009.20  32.10
 -7 -3  3 1048.60  31.40
  7 -3 -3 1101.39  30.20
 -7 -3  3 1048.50  31.70
  7 -3 -3 1061.69  30.40
  7 -3 -3 1025.40  30.20
 -7  3  3 1046.40  31.90
 -7  3  3 1021.30  31.60
  7  3 -3 988.30  29.70
  7  3 -3 1017.60  30.00
 -7  3  3 1003.30  32.60
 -6 -3  3  76.09  8.50
  6 -3 -3  77.59  3.90
  6 -3 -3  67.79  4.40
  6 -3 -3  72.69  4.00
 -6 -3  3  84.89  7.20
 -6 -3  3  67.59  7.00
 -6 -3  3  74.09  7.90
 -6 -3  3  78.39  7.00
  6  3 -3  74.29  3.50
  6  3 -3  63.69  4.20
 -6  3  3  95.09  8.30
 -6  3  3  75.49  7.80
 -6  3  3  72.99  8.00
 -6  3  3  74.59  7.80
  5 -3 -3 448.16  16.00
 -5 -3  3 482.85  16.80
 -5 -3  3 496.75  16.80
  5 -3 -3 503.75  15.30
 -5 -3  3 496.15  18.20
 -5 -3  3 500.25  16.40
 -5 -3  3 486.05  17.60
  5 -3 -3 498.55  14.90
 -5 -3  3 478.55  15.90
  5  3 -3 473.35  14.50
  5  3 -3 493.45  14.20
 -5  3  3 477.15  16.50
 -5  3  3 473.85  17.50
 -5  3  3 481.05  17.60
  4 -3 -3 788.42  22.70
  4 -3 -3 797.62  22.60
 -4 -3  3 781.12  23.60
  4 -3 -3 750.52  22.70
  4 -3 -3 778.02  22.40
  4  3 -3 753.82  22.20
  4  3 -3 754.52  22.00
 -4  3  3 781.12  23.70
  3 -3 -3 104.59  4.10
  3 -3 -3 101.99  4.40
  3 -3 -3 109.29  3.80
 -3  3  3 104.99  4.50
  3  3 -3 106.59  3.90
  3  3 -3 105.29  3.50
  3  3 -3 107.09  3.70
  2 -3 -3  32.30  2.20
  2 -3 -3  35.30  1.90
  2 -3 -3  35.70  1.90
  2  3 -3  36.00  1.60
  2  3 -3  37.30  1.70
 -2  3  3  34.10  2.00
  2  3 -3  33.60  2.00
 -2  3  3  37.90  2.20
  1 -3 -3 1434.56  40.30
  1 -3 -3 1394.36  40.40
 -1 -3  3 1481.25  40.30
  1  3 -3 1442.76  40.40
  1  3 -3 1409.36  40.30
 -1  3  3 1445.26  40.30
  1  3 -3 1395.56  40.20
 -1  3  3 1443.36  40.30
  0 -3 -3 165.38  5.20
  0 -3  3 170.08  5.30
  0 -3  3 175.18  5.30
  0  3  3 170.88  5.20
  0  3 -3 161.48  5.20
  0  3 -3 165.78  5.20
  1 -3  3  18.10  1.90
 -1 -3 -3  20.40  1.00
  1 -3  3  21.80  1.40
  1 -3  3  20.00  1.30
  1  3  3  20.10  1.10
 -1  3 -3  20.90  1.20
 -1  3 -3  19.80  1.50
 -2 -3 -3 1678.73  48.20
  2 -3  3 1714.43  48.30
  2 -3  3 1736.33  48.10
  2 -3  3 1748.53  48.30
 -2  3 -3 1701.73  48.80
 -2  3 -3 1673.03  48.10
  3 -3  3 556.94  16.80
  3 -3  3 588.84  16.80
  3 -3  3 572.04  16.60
 -3 -3 -3 564.44  17.10
 -3  3 -3 576.54  17.60
  4 -3  3 1830.62  52.79
  4 -3  3 1858.41  52.99
  4 -3  3 1902.71  52.79
  4 -3  3 1853.41  52.69
 -4  3 -3 1862.71  53.99
 -5 -3 -3 3024.60  87.99
 -5 -3 -3 3077.79  89.09
  5 -3  3 2901.91  87.29
 -5 -3 -3 3131.39  88.29
 -5 -3 -3 3143.99  88.29
  5 -3  3 3097.59  86.99
  5 -3  3 3087.79  87.49
 -5 -3 -3 3079.19  88.69
  5 -3  3 3092.29  87.09
 -5 -3 -3 3085.39  88.39
 -5  3 -3 3183.18  88.79
 -5  3 -3 3080.09  88.19
 -5  3 -3 3114.19  89.19
 -6 -3 -3 231.78  10.70
 -6 -3 -3 242.58  10.50
  6 -3  3 225.48  8.60
  6 -3  3 244.98  8.20
 -6 -3 -3 253.67  11.20
  6 -3  3 231.48  8.30
 -6 -3 -3 236.88  12.20
 -6 -3 -3 239.28  10.20
 -6 -3 -3 237.78  10.30
 -6  3 -3 257.17  12.00
 -6  3 -3 250.97  10.60
 -6  3 -3 258.17  13.60
 -6  3 -3 233.48  11.20
 -7 -3 -3 447.46  15.30
 -7 -3 -3 445.16  14.60
 -7 -3 -3 448.56  15.00
  7 -3  3 424.06  14.10
  7 -3  3 458.55  13.80
 -7 -3 -3 424.16  15.80
  7 -3  3 458.05  14.20
 -7 -3 -3 447.66  15.70
 -7  3 -3 419.96  16.10
 -7  3 -3 421.16  15.30
 -7  3 -3 435.06  16.60
  8 -3  3 266.57  9.70
 -8 -3 -3 265.47  10.00
  8 -3  3 261.77  9.70
  8 -3  3 268.87  9.60
 -8 -3 -3 267.87  10.50
 -8 -3 -3 275.17  9.80
 -8  3 -3 268.97  10.80
 -8  3 -3 256.67  10.20
 -8  3 -3 275.97  11.30
 -9 -3 -3 121.79  5.90
 -9 -3 -3 121.39  5.40
  9 -3  3 119.39  6.20
 -9 -3 -3 128.09  5.90
  9 -3  3 138.99  9.50
 -9  3 -3 135.59  6.00
 -9  3 -3 136.49  6.70
 -9  3 -3 129.89  6.10
  9 -4 -3  14.20  2.10
 -9 -4  3  16.60  2.50
 -9 -4  3  16.80  3.60
 -9 -4  3  18.00  2.90
 -9 -4  3  14.30  2.00
 -9  4  3  16.50  2.60
 -9  4  3  14.40  3.00
 -8 -4  3 321.87  11.00
 -8 -4  3 312.07  11.40
 -8 -4  3 295.77  11.40
  8 -4 -3 290.57  9.90
  8 -4 -3 283.97  10.40
  8 -4 -3 292.17  10.10
 -8  4  3 305.37  11.60
 -8  4  3 309.87  11.40
  7 -4 -3  38.90  3.60
  7 -4 -3  39.40  3.70
  7 -4 -3  39.00  4.40
 -7 -4  3  31.30  5.70
 -7 -4  3  36.80  6.00
 -7 -4  3  41.30  5.10
 -7 -4  3  32.50  5.10
 -7 -4  3  35.60  4.80
 -7  4  3  33.30  4.50
 -7  4  3  43.10  6.70
  7  4 -3  37.30  3.60
  7  4 -3  36.90  4.60
 -7  4  3  29.70  4.90
  6 -4 -3 418.06  12.80
 -6 -4  3 415.46  14.70
 -6 -4  3 416.26  15.20
 -6 -4  3 407.66  14.60
 -6 -4  3 424.36  14.40
 -6 -4  3 406.96  15.60
  6 -4 -3 406.86  13.90
  6 -4 -3 400.16  12.90
  6  4 -3 400.56  12.20
 -6  4  3 376.86  15.40
 -6  4  3 376.36  16.30
  6  4 -3 391.56  12.50
 -5 -4  3  12.80  3.90
  5 -4 -3  12.70  2.70
 -5 -4  3  11.20  3.80
  5 -4 -3  18.60  2.40
 -5 -4  3  6.70  3.10
  5 -4 -3  13.60  2.00
  5 -4 -3  12.80  2.20
 -5 -4  3  16.90  3.90
 -5 -4  3  0.60  5.60
 -5 -4  3  14.00  4.50
 -5 -4  3  13.90  4.40
  5  4 -3  12.50  2.00
 -5  4  3  8.40  3.30
 -5  4  3  6.40  4.90
 -5  4  3  13.30  5.30
  4 -4 -3 1282.87  36.50
  4 -4 -3 1310.97  36.40
  4 -4 -3 1271.27  36.40
  4 -4 -3 1261.67  36.20
  4  4 -3 1230.08  35.80
 -4  4  3 1233.48  37.30
  3 -4 -3 725.93  21.40
  3 -4 -3 749.92  21.40
  3 -4 -3 732.53  21.20
  3  4 -3 730.63  21.00
 -3  4  3 710.43  21.80
  3  4 -3 725.83  21.00
  3  4 -3 740.63  20.90
  2 -4 -3 1101.59  31.90
  2 -4 -3 1134.39  31.80
  2 -4 -3 1062.09  32.60
 -2 -4  3 1143.09  31.50
  2  4 -3 1147.99  31.70
  2  4 -3 1094.79  31.60
 -2  4  3 1123.79  31.80
 -2  4  3 1122.09  32.10
  2  4 -3 1107.89  31.70
 -2  4  3 1130.69  31.80
  1 -4 -3 1007.50  28.40
  1 -4 -3 979.00  28.30
 -1 -4  3 1020.70  28.30
  1  4 -3 1007.10  28.30
  1  4 -3 994.70  28.30
 -1  4  3 973.90  28.50
 -1  4  3 979.90  28.30
  1  4 -3 988.20  28.40
 -1  4  3 1023.30  28.40
  0 -4 -3 928.61  26.30
  0 -4  3 891.31  26.40
  0 -4  3 949.31  26.50
  0  4  3 923.11  26.40
  0  4 -3 948.21  26.40
  0  4 -3 907.91  26.30
  0  4 -3 917.31  26.40
  0  4  3 944.01  26.30
  1 -4  3 1900.61  53.69
  1 -4  3 1922.71  53.59
 -1 -4 -3 1872.31  53.29
  1 -4  3 1878.61  53.69
 -1  4 -3 1899.51  53.59
 -1  4 -3 1941.81  53.59
 -1  4 -3 1935.21  53.59
  1  4  3 1896.71  53.39
  1  4  3 1872.41  53.39
  2 -4  3 289.47  8.90
  2 -4  3 292.07  9.10
 -2  4 -3 305.87  8.90
 -2  4 -3 278.97  8.90
  2  4  3 300.77  9.40
  2  4  3 289.87  8.50
  3 -4  3 1594.34  46.70
  3 -4  3 1619.64  46.60
  3 -4  3 1652.03  46.50
  3 -4  3 1705.43  46.80
 -3  4 -3 1670.13  46.50
 -3  4 -3 1641.34  47.60
  3  4  3 1608.94  46.00
  4 -4  3  44.50  2.90
  4 -4  3  49.70  3.40
  4 -4  3  52.09  3.30
  4 -4  3  45.60  2.60
 -4  4 -3  49.00  4.40
 -5 -4 -3 194.98  9.90
  5 -4  3 207.38  7.30
  5 -4  3 204.78  8.20
  5 -4  3 192.58  10.20
  5 -4  3 207.38  7.00
 -5 -4 -3 193.18  8.90
 -5 -4 -3 186.58  9.60
 -5 -4 -3 205.78  11.20
 -5 -4 -3 198.08  9.70
  5 -4  3 193.88  7.10
 -5 -4 -3 190.98  9.10
 -5  4 -3 193.08  11.10
 -5  4 -3 202.68  9.10
 -6 -4 -3 129.99  7.30
  6 -4  3 112.49  5.60
 -6 -4 -3 114.69  7.90
 -6 -4 -3 128.39  8.90
  6 -4  3 129.49  5.30
 -6 -4 -3 130.59  6.90
 -6 -4 -3 129.29  7.30
 -6 -4 -3 125.59  8.00
  6 -4  3 127.99  5.80
 -6  4 -3 124.99  8.50
 -6  4 -3 133.99  7.80
 -6  4 -3 114.89  9.20
 -6  4 -3 132.09  9.20
 -7 -4 -3  41.80  5.00
 -7 -4 -3  39.20  4.70
 -7 -4 -3  43.80  4.20
 -7 -4 -3  45.20  5.70
 -7 -4 -3  37.10  5.60
  7 -4  3  42.90  4.00
  7 -4  3  46.30  3.90
 -7 -4 -3  39.00  5.20
 -7  4 -3  36.90  5.30
 -7  4 -3  38.60  6.10
 -7  4 -3  33.20  4.10
  8 -4  3  2.60  3.00
 -8 -4 -3  1.20  2.80
 -8 -4 -3  -2.40  2.70
 -8 -4 -3  6.40  2.60
  8 -4  3  5.60  2.40
 -8 -4 -3  -0.70  3.60
 -8 -4 -3  2.80  2.50
  8 -4  3  12.60  3.80
 -8  4 -3  4.00  3.60
 -8  4 -3  2.80  5.20
 -8  4 -3  -0.20  3.40
 -8  4 -3  -2.60  3.80
 -9 -4 -3 331.87  10.90
 -9 -4 -3 341.07  10.60
  9 -4  3 339.47  10.90
 -9  4 -3 342.07  11.30
 -9  4 -3 324.07  11.80
 -9  4 -3 325.27  11.00
 -9 -5  3  73.49  4.00
 -9  5  3  67.09  5.80
 -9  5  3  65.99  4.70
 -8 -5  3  5.80  2.50
  8 -5 -3  3.60  1.90
 -8 -5  3  6.60  2.50
  8 -5 -3  2.70  2.20
 -8 -5  3  4.40  2.70
 -8 -5  3  4.30  2.90
 -8  5  3  7.50  3.60
 -8  5  3  4.00  3.20
 -8  5  3  3.00  3.60
 -7 -5  3 177.18  8.60
  7 -5 -3 192.38  7.10
  7 -5 -3 193.38  7.20
  7 -5 -3 181.88  7.10
 -7 -5  3 179.08  8.20
 -7 -5  3 181.98  8.00
 -7 -5  3 183.38  8.80
 -7  5  3 177.48  9.10
 -7  5  3 174.78  9.00
 -7  5  3 168.08  9.50
  7  5 -3 185.08  6.90
 -6 -5  3  0.10  3.30
 -6 -5  3  0.20  2.90
  6 -5 -3  -1.80  1.90
  6 -5 -3  -0.30  1.80
 -6 -5  3  0.40  2.90
  6 -5 -3  -1.10  1.90
 -6 -5  3  1.00  3.50
  6 -5 -3  12.00  5.10
 -6 -5  3  1.60  4.10
 -6 -5  3  -0.50  3.00
 -6  5  3  2.00  4.00
  6  5 -3  0.90  2.40
 -6  5  3  -3.00  4.00
 -6  5  3  -0.80  4.40
  6  5 -3  -0.70  1.60
 -6  5  3  -1.70  5.40
  5 -5 -3 1097.29  32.20
 -5 -5  3 1112.59  34.10
  5 -5 -3 1117.29  31.90
  5 -5 -3 1119.89  31.70
 -5 -5  3 1090.79  33.20
 -5 -5  3 1108.49  33.20
  5 -5 -3 1101.69  31.80
 -5 -5  3 1072.49  33.60
 -5 -5  3 1107.09  32.90
 -5  5  3 1044.70  33.50
 -5  5  3 1043.00  34.20
 -5  5  3 1051.09  33.30
  5  5 -3 1129.69  31.20
  5  5 -3 1067.39  31.30
 -4 -5  3 151.88  8.40
  4 -5 -3 165.98  5.90
 -4 -5  3 188.68  10.10
  4 -5 -3 162.08  6.60
  4 -5 -3 165.68  6.20
 -4 -5  3 171.18  9.60
  4 -5 -3 177.68  6.50
 -4 -5  3 153.88  8.40
 -4  5  3 172.18  7.70
  4  5 -3 169.88  5.50
  4  5 -3 160.28  5.70
  3 -5 -3 1036.30  30.50
  3 -5 -3 1104.49  30.50
  3 -5 -3 1059.29  30.60
  3 -5 -3 1077.59  30.30
 -3  5  3 1073.99  31.10
  3  5 -3 1053.79  30.00
  3  5 -3 1018.10  30.30
  3  5 -3 1026.50  30.20
  2 -5 -3 1884.01  56.09
  2 -5 -3 1996.90  56.29
  2 -5 -3 1999.50  55.99
  2 -5 -3 2007.80  56.09
  2  5 -3 2002.90  55.99
 -2  5  3 2063.19  56.09
 -2  5  3 1928.91  56.29
  2  5 -3 1950.10  55.79
 -2  5  3 2006.30  55.99
  2  5 -3 2008.70  55.99
  1 -5 -3  36.10  2.10
  1 -5 -3  33.00  2.50
 -1 -5  3  35.90  1.80
  1  5 -3  34.80  1.80
 -1  5  3  37.20  1.90
  1  5 -3  35.40  2.00
  1  5 -3  36.50  1.90
 -1  5  3  33.30  2.20
  0 -5 -3 733.03  20.90
  0  5  3 726.73  20.90
  0  5 -3 722.33  20.90
  0  5  3 741.63  20.90
  0  5 -3 727.93  21.00
  0  5 -3 710.03  21.00
  1 -5  3  78.39  3.30
  1 -5  3  84.89  3.30
  1 -5  3  71.69  3.80
 -1 -5 -3  76.79  2.70
 -1  5 -3  78.79  3.10
  1  5  3  74.79  3.00
 -1  5 -3  82.99  3.10
 -1  5 -3  74.79  3.30
  2 -5  3 1000.30  28.70
  2 -5  3 994.10  28.50
  2 -5  3 1021.30  28.70
  2 -5  3 993.50  28.60
  2  5  3 974.50  28.20
 -2  5 -3 964.60  28.50
 -2  5 -3 996.70  28.50
  2  5  3 994.50  28.10
  3 -5  3 649.14  19.10
  3 -5  3 631.94  18.70
  3 -5  3 636.94  18.90
  3 -5  3 640.34  19.00
  3  5  3 603.94  18.60
  3  5  3 630.24  18.20
 -3  5 -3 654.23  19.90
 -3  5 -3 644.54  18.70
 -4 -5 -3 741.23  23.20
  4 -5  3 705.63  21.50
  4 -5  3 724.73  21.20
  4 -5  3 695.13  22.20
 -4 -5 -3 720.83  22.80
 -4 -5 -3 685.63  22.70
  4 -5  3 715.83  21.50
  4 -5  3 719.83  21.10
 -4  5 -3 713.83  22.60
 -5 -5 -3  52.79  5.70
  5 -5  3  55.29  3.60
 -5 -5 -3  43.90  7.80
 -5 -5 -3  44.90  6.30
  5 -5  3  58.59  3.50
  5 -5  3  60.89  6.30
  5 -5  3  55.09  3.90
 -5 -5 -3  67.59  6.70
  5 -5  3  53.69  5.30
 -5 -5 -3  58.19  5.70
 -5  5 -3  53.59  8.00
 -6 -5 -3 830.42  26.50
  6 -5  3 847.62  25.30
 -6 -5 -3 852.51  26.20
 -6 -5 -3 862.41  27.10
  6 -5  3 872.71  25.50
 -6 -5 -3 869.51  26.70
 -6 -5 -3 860.01  26.20
  6 -5  3 837.32  25.10
 -6 -5 -3 844.12  26.50
 -6  5 -3 857.11  26.70
 -6  5 -3 851.31  27.30
 -6  5 -3 802.22  28.40
 -6  5 -3 846.42  27.60
 -7 -5 -3 611.94  19.90
  7 -5  3 622.04  18.70
 -7 -5 -3 632.34  19.30
 -7 -5 -3 619.54  19.40
 -7 -5 -3 621.44  19.50
 -7 -5 -3 598.24  19.60
  7 -5  3 591.24  18.70
  7 -5  3 610.04  18.70
 -7 -5 -3 610.84  19.40
 -7  5 -3 593.74  20.40
 -7  5 -3 586.74  19.80
 -7  5 -3 597.64  20.80
 -8 -5 -3  99.69  5.70
 -8 -5 -3 100.19  5.40
 -8 -5 -3 103.09  6.00
  8 -5  3  98.39  5.30
 -8 -5 -3  98.69  5.20
  8 -5  3 103.29  5.10
 -8  5 -3  99.99  7.50
 -8  5 -3  95.29  6.40
 -8  5 -3  88.89  6.10
  8 -6 -3 193.28  7.50
 -8 -6  3 211.08  7.90
  8 -6 -3 198.58  6.90
 -8 -6  3 220.18  7.70
 -8 -6  3 187.78  8.00
 -8  6  3 195.38  12.50
 -8  6  3 196.48  9.00
 -8  6  3 171.68  8.60
 -7 -6  3  4.50  2.30
 -7 -6  3  -4.50  3.20
  7 -6 -3  4.60  2.80
 -7 -6  3  3.30  2.80
  7 -6 -3  3.00  2.20
  7 -6 -3  2.50  2.10
 -7 -6  3  6.10  2.40
 -7 -6  3  5.70  2.90
 -7  6  3  7.50  3.80
 -7  6  3  8.20  3.80
 -7  6  3  4.30  3.80
  6 -6 -3 499.65  15.30
 -6 -6  3 481.75  16.00
 -6 -6  3 459.95  17.00
  6 -6 -3 507.95  15.20
  6 -6 -3 496.65  15.00
  6 -6 -3 472.55  17.50
 -6 -6  3 490.95  16.20
 -6 -6  3 472.35  16.60
 -6  6  3 438.16  16.90
 -6  6  3 449.36  17.40
  6  6 -3 494.85  14.80
 -6  6  3 491.15  17.70
  6  6 -3 484.15  14.40
 -5 -6  3  62.49  6.00
 -5 -6  3  71.99  6.90
  5 -6 -3  65.89  4.00
  5 -6 -3  63.49  4.10
 -5 -6  3  79.89  8.10
 -5 -6  3  69.89  6.10
  5 -6 -3  63.69  4.00
  5 -6 -3  62.69  5.40
 -5 -6  3  67.99  8.30
  5  6 -3  65.49  3.80
 -5  6  3  63.99  8.80
 -5  6  3  52.09  8.10
  5  6 -3  70.59  3.30
 -4 -6  3 608.54  20.30
 -4 -6  3 634.34  21.20
 -4 -6  3 589.34  19.60
 -4 -6  3 579.24  19.90
 -4 -6  3 644.64  21.60
  4 -6 -3 622.44  18.90
  4 -6 -3 637.24  18.60
  4 -6 -3 638.14  18.70
  4  6 -3 624.14  18.60
 -4  6  3 586.74  19.90
  4  6 -3 631.54  18.20
  3 -6 -3 996.60  29.00
  3 -6 -3 1024.40  29.30
  3 -6 -3 1020.40  29.10
  3  6 -3 1009.30  28.80
 -3  6  3 974.20  29.80
  3  6 -3 995.70  28.70
  2 -6 -3  25.20  3.30
  2 -6 -3  27.60  2.30
  2  6 -3  28.70  2.30
  2  6 -3  29.10  3.20
 -2  6  3  28.60  2.50
 -2  6  3  34.40  3.20
  2  6 -3  30.70  2.10
 -1 -6  3 181.98  5.80
  1 -6 -3 180.38  6.00
  1  6 -3 182.28  6.00
  1  6 -3 169.38  6.10
 -1  6  3 166.98  5.90
  1  6 -3 177.38  5.90
 -1  6  3 179.78  5.80
  1  6 -3 179.88  5.80
  0 -6 -3 1934.41  53.89
  0 -6  3 1944.71  54.09
  0  6 -3 1896.31  53.89
  0  6  3 1845.52  53.79
  0  6 -3 1946.71  54.09
  0  6  3 1882.31  53.89
  0  6 -3 1907.21  53.89
  1 -6  3 3148.78  86.99
 -1  6 -3 3160.18  86.69
  1  6  3 2767.82  87.09
 -1  6 -3 3177.18  86.89
 -1  6 -3 3111.49  86.79
 -1  6 -3 3157.08  86.79
  2 -6  3  18.60  2.20
  2 -6  3  12.70  2.10
  2 -6  3  13.80  2.20
  2 -6  3  14.90  2.20
 -2  6 -3  13.60  1.80
 -2  6 -3  17.50  2.00
  2  6  3  14.30  1.30
  3 -6  3 2746.93  75.19
  3 -6  3 2624.24  74.79
  3 -6  3 2690.13  74.99
  3 -6  3 2607.74  74.89
 -3  6 -3 2694.03  76.19
  3  6  3 2635.04  74.29
 -3  6 -3 2490.35  77.29
  3  6  3 2645.54  74.39
 -3  6 -3 2690.33  74.79
  4 -6  3 1601.74  44.30
 -4 -6 -3 1520.85  45.70
 -4 -6 -3 1508.05  45.40
 -4 -6 -3 1573.54  45.90
  4 -6  3 1582.94  44.40
 -4 -6 -3 1464.15  45.10
 -4 -6 -3 1493.75  45.30
  4 -6  3 1552.24  44.70
  4 -6  3 1528.55  44.90
  4 -6  3 1564.44  44.40
  4  6  3 1547.85  43.50
 -4  6 -3 1561.44  46.00
 -5 -6 -3 1206.28  39.70
  5 -6  3 1347.57  38.00
  5 -6  3 1330.87  38.10
 -5 -6 -3 1222.98  39.60
  5 -6  3 1297.17  38.80
  5 -6  3 1339.47  38.20
 -5 -6 -3 1346.77  39.00
 -5  6 -3 1324.87  40.40
  5  6  3 1333.27  37.20
 -5  6 -3 1351.76  40.30
 -6 -6 -3 1915.91  55.49
  6 -6  3 1993.30  54.99
 -6 -6 -3 1988.50  55.99
 -6 -6 -3 1939.91  55.79
  6 -6  3 1925.81  54.99
  6 -6  3 1935.91  55.09
 -6 -6 -3 1875.91  55.89
 -6 -6 -3 1949.90  55.89
 -6 -6 -3 1928.91  56.09
 -6  6 -3 1936.71  56.89
 -6  6 -3 1698.83  57.79
 -6  6 -3 1875.41  56.59
 -6  6 -3 1915.31  55.99
 -7 -6 -3  1.60  2.10
  7 -6  3  2.80  2.10
 -7 -6 -3  2.30  2.40
 -7 -6 -3  -0.80  2.70
 -7 -6 -3  2.10  2.30
  7 -6  3  1.30  2.60
 -7 -6 -3  1.70  2.30
  7 -6  3  6.50  2.30
 -7 -6 -3  1.10  2.50
 -7  6 -3  4.20  3.30
 -7  6 -3  -0.20  2.80
 -7  6 -3  4.70  4.30
 -8 -6 -3 567.54  17.40
  8 -6  3 561.04  16.80
  8 -6  3 553.44  17.10
 -8 -6 -3 545.05  16.90
 -8 -6 -3 561.54  17.10
 -8  6 -3 537.25  17.60
 -8  6 -3 561.34  18.00
 -8  6 -3 548.15  18.20
 -8 -7  3  20.40  3.10
  8 -7 -3  25.00  3.00
 -8 -7  3  25.00  3.50
 -8  7  3  31.10  4.90
 -8  7  3  17.80  4.90
  7 -7 -3  70.19  6.20
  7 -7 -3  66.19  4.00
 -7 -7  3  70.89  5.20
  7 -7 -3  77.59  6.20
 -7 -7  3  67.59  5.20
 -7  7  3  52.19  7.10
 -7  7  3  59.69  6.30
  6 -7 -3 118.09  5.80
 -6 -7  3 116.29  7.40
 -6 -7  3 117.49  6.40
 -6 -7  3 114.09  6.90
  6  7 -3 117.89  5.50
 -6  7  3 116.99  8.30
 -5 -7  3  14.30  3.70
  5 -7 -3  15.40  2.70
  5 -7 -3  14.70  2.30
 -5 -7  3  15.00  4.70
 -5 -7  3  14.40  3.60
  5 -7 -3  15.50  3.80
  5  7 -3  12.70  1.80
 -5  7  3  14.40  4.20
  5  7 -3  13.00  2.20
  4 -7 -3 103.29  7.50
  4 -7 -3 122.09  5.90
 -4 -7  3 126.99  7.60
  4 -7 -3 122.19  5.30
 -4 -7  3 140.69  8.60
 -4 -7  3 115.39  9.00
 -4 -7  3 121.39  7.40
  4  7 -3 122.59  4.80
  4  7 -3 122.89  4.60
 -3 -7  3  0.60  4.80
  3 -7 -3  6.40  3.00
 -3 -7  3  0.70  4.40
  3 -7 -3  -1.30  1.80
  3 -7 -3  3.20  1.70
 -3 -7  3  3.30  2.80
 -3 -7  3  0.80  3.20
  3 -7 -3  0.80  1.80
 -3 -7  3  -1.70  3.80
  3  7 -3  2.10  1.50
 -3  7  3  1.80  2.40
  3  7 -3  4.40  2.20
 -3  7  3  -3.00  2.10
  3  7 -3  1.20  1.20
  2 -7 -3  49.70  3.10
 -2 -7  3  57.59  9.90
  2  7 -3  49.99  2.50
 -2  7  3  54.29  3.00
 -2  7  3  51.69  4.20
  2  7 -3  48.00  2.70
  2  7 -3  50.39  3.40
 -2  7  3  52.99  3.00
  2  7 -3  51.89  3.40
  1 -7 -3 223.08  7.30
 -1 -7  3 208.68  7.10
 -1  7  3 221.98  7.20
  1  7 -3 222.38  7.30
  1  7 -3 217.88  7.20
  1  7 -3 220.08  7.20
 -1  7  3 218.88  7.10
  1  7 -3 217.58  7.10
  0 -7 -3 707.73  20.40
  0 -7  3 724.33  20.70
  0  7 -3 711.03  20.70
  0  7 -3 687.43  20.50
  0  7  3 699.73  20.40
  0  7 -3 691.33  20.50
  0  7  3 689.53  20.50
  0  7  3 695.43  20.40
  0  7 -3 706.83  20.50
  1 -7  3 236.08  7.90
 -1  7 -3 231.18  7.70
 -1  7 -3 236.58  7.70
  1  7  3 233.08  7.50
  1  7  3 228.68  7.50
 -1  7 -3 228.68  7.60
  1  7  3 231.58  7.40
 -1  7 -3 233.68  7.60
  2 -7  3 214.88  7.90
  2 -7  3 226.98  7.80
 -2  7 -3 210.98  8.70
  2  7  3 225.58  7.10
 -2  7 -3 225.98  7.40
 -2  7 -3 226.58  7.60
 -2  7 -3 232.18  9.10
  2  7  3 205.88  7.40
 -3 -7 -3  0.60  2.70
  3 -7  3  -0.20  3.60
 -3 -7 -3  1.20  4.80
  3 -7  3  0.20  1.50
 -3 -7 -3  -2.30  4.10
  3 -7  3  1.80  1.90
  3 -7  3  -3.60  1.90
 -3  7 -3  1.00  2.30
 -3  7 -3  -3.90  2.80
 -3  7 -3  1.10  2.50
  3  7  3  1.10  1.30
 -4 -7 -3  9.20  3.00
  4 -7  3  5.20  2.20
  4 -7  3  5.60  2.10
 -4 -7 -3  8.80  3.00
 -4 -7 -3  4.80  3.00
 -4 -7 -3  0.70  4.60
  4 -7  3  -0.20  1.80
 -4 -7 -3  12.00  3.60
  4 -7  3  5.20  2.60
 -4 -7 -3  -1.70  3.90
 -4  7 -3  2.70  3.30
  4  7  3  3.90  1.50
  4  7  3  7.20  1.80
 -5 -7 -3  3.10  2.90
  5 -7  3  -1.40  2.20
  5 -7  3  3.20  4.20
 -5 -7 -3  -2.20  3.60
 -5 -7 -3  -1.70  3.00
  5 -7  3  -1.00  1.90
 -5 -7 -3  0.40  2.80
  5 -7  3  1.10  2.20
 -5 -7 -3  1.50  3.10
 -5 -7 -3  0.20  2.60
  5  7  3  -1.10  1.90
 -5  7 -3  1.90  4.70
 -5  7 -3  -2.40  4.80
 -6 -7 -3  5.20  2.60
 -6 -7 -3  6.30  2.50
 -6 -7 -3  5.50  2.60
 -6 -7 -3  7.60  2.80
 -6 -7 -3  4.30  2.60
  6 -7  3  4.40  2.40
 -6  7 -3  -1.10  4.60
 -6  7 -3  3.60  3.50
 -6  7 -3  6.40  3.20
 -7 -7 -3  87.39  5.50
 -7 -7 -3  88.29  6.50
  7 -7  3  87.99  5.10
  7 -7  3  85.69  6.30
  7 -7  3  90.89  4.80
 -7 -7 -3  94.79  6.10
 -7  7 -3  89.49  8.30
 -7  7 -3  96.59  8.80
 -8 -7 -3  12.20  2.00
  8 -7  3  10.70  2.10
  8 -7  3  17.10  4.10
 -8  7 -3  12.30  2.60
 -8  7 -3  13.70  2.90
 -8 -8  3 286.57  9.30
  8 -8 -3 270.77  9.00
 -8  8  3 271.77  10.00
 -7 -8  3  1.90  2.40
  7 -8 -3  -1.40  3.40
  7 -8 -3  -3.50  1.80
 -7 -8  3  1.30  2.70
 -7  8  3  -3.80  3.80
 -7  8  3  -2.00  3.00
 -6 -8  3 958.50  29.40
 -6 -8  3 959.30  29.00
 -6 -8  3 971.80  28.90
  6 -8 -3 978.80  27.80
  6  8 -3 967.50  27.80
 -6  8  3 896.81  29.10
  6  8 -3 927.11  27.60
 -5 -8  3 658.43  21.30
  5 -8 -3 665.43  22.00
 -5 -8  3 677.83  22.10
 -5 -8  3 670.93  21.90
  5 -8 -3 651.03  20.00
 -5  8  3 653.13  21.60
  5  8 -3 679.23  19.90
  5  8 -3 677.33  19.70
  4 -8 -3 1737.63  50.69
 -4 -8  3 1761.92  51.89
 -4 -8  3 1737.93  50.99
 -4 -8  3 1762.82  52.19
  4  8 -3 1704.03  49.80
  4  8 -3 1728.53  50.49
  4  8 -3 1788.82  49.70
 -3 -8  3 202.88  10.60
  3 -8 -3 206.48  8.20
 -3 -8  3 196.08  10.90
  3 -8 -3 201.78  7.80
 -3  8  3 204.78  7.60
  3  8 -3 201.78  7.00
  3  8 -3 197.98  7.20
  3  8 -3 212.18  6.90
  2 -8 -3 1215.88  36.20
  2 -8 -3 1260.37  36.10
 -2 -8  3 1230.18  35.90
 -2 -8  3 1180.58  38.30
  2  8 -3 1275.47  35.70
  2  8 -3 1224.98  35.60
 -2  8  3 1233.68  36.00
  2  8 -3 1269.57  36.10
 -2  8  3 1281.67  35.60
  2  8 -3 1238.98  35.70
 -1 -8  3 346.37  11.40
  1 -8 -3 337.17  11.40
  1 -8 -3 343.97  10.90
  1  8 -3 331.87  11.20
 -1  8  3 360.96  10.90
 -1  8  3 351.86  10.80
  1  8 -3 353.66  10.80
  1  8 -3 340.87  11.10
 -1  8  3 342.27  11.40
  1  8 -3 343.97  12.10
  0 -8  3  15.30  2.00
  0 -8  3  16.00  2.70
  0 -8 -3  12.10  2.40
  0  8 -3  11.20  1.90
  0  8 -3  15.00  2.50
  0  8 -3  9.20  2.90
  0  8 -3  12.40  1.90
  0  8  3  11.30  2.90
  0  8  3  14.60  2.40
  0  8  3  12.30  1.70
  0  8  3  10.40  1.50
  0  8 -3  17.50  2.80
  1 -8  3 1011.80  29.20
 -1 -8 -3 1000.80  29.00
  1 -8  3 975.20  29.40
 -1  8 -3 992.20  28.90
  1  8  3 891.51  29.80
  1  8  3 1014.90  28.70
  1  8  3 1049.59  28.90
 -1  8 -3 988.20  28.90
 -1  8 -3 982.80  29.10
 -1  8 -3 1003.40  28.90
 -1  8 -3 1002.80  29.40
 -1  8 -3 1021.30  29.30
 -2 -8 -3  5.10  4.80
 -2 -8 -3  3.10  2.50
  2 -8  3  5.20  1.90
 -2 -8 -3  5.50  3.20
  2 -8  3  1.30  2.60
  2 -8  3  1.70  2.70
  2  8  3  2.60  1.20
  2  8  3  8.20  2.30
 -2  8 -3  2.80  2.00
 -2  8 -3  5.30  2.30
  2  8  3  3.10  1.20
 -2  8 -3  2.80  2.70
 -2  8 -3  2.00  1.70
 -2  8 -3  2.70  2.50
 -2  8 -3  4.60  1.70
 -3 -8 -3 1221.68  37.90
  3 -8  3 1264.27  37.00
  3 -8  3 1263.47  37.60
 -3 -8 -3 1309.67  38.80
  3 -8  3 1291.07  37.70
 -3  8 -3 1279.17  37.50
  3  8  3 1326.97  36.70
  3  8  3 1288.87  36.70
 -4 -8 -3 449.46  15.30
  4 -8  3 448.76  14.20
 -4 -8 -3 460.75  15.80
  4 -8  3 455.55  15.30
  4  8  3 455.25  13.60
 -4  8 -3 431.46  17.00
  4  8  3 442.46  13.70
 -5 -8 -3 556.74  17.40
 -5 -8 -3 533.75  17.50
  5 -8  3 542.15  16.30
  5  8  3 467.15  15.60
 -5  8 -3 501.15  24.30
 -5  8 -3 537.95  19.20
 -6 -8 -3 305.17  10.80
 -6 -8 -3 306.77  10.90
  6 -8  3 305.67  10.50
 -6 -8 -3 286.17  10.80
  6 -8  3 328.77  10.20
 -6  8 -3 299.77  11.40
 -6  8 -3 286.97  11.80
 -6  8 -3 266.17  12.80
 -7 -8 -3 110.79  5.50
  7 -8  3 100.49  6.20
 -7 -8 -3 114.49  5.30
  7 -8  3 111.79  5.00
 -7  8 -3  99.19  6.30
 -7  8 -3 102.89  12.60
 -7  8 -3 112.39  6.80
 -7 -9  3  23.70  3.00
 -7 -9  3  24.20  3.60
 -7  9  3  22.80  3.90
 -6 -9  3  5.00  5.00
 -6 -9  3  4.80  3.30
  6 -9 -3  -0.40  2.30
 -6  9  3  1.40  4.10
  6  9 -3  6.60  2.80
  6  9 -3  3.30  2.50
  5 -9 -3  8.80  3.40
 -5 -9  3  13.30  3.90
 -5 -9  3  11.80  3.30
  5  9 -3  12.50  2.80
  5  9 -3  10.40  2.20
 -5  9  3  11.30  4.10
  5  9 -3  10.10  2.10
  4 -9 -3  15.80  3.90
 -4 -9  3  11.90  3.70
  4 -9 -3  16.20  3.10
 -4 -9  3  10.60  4.10
  4  9 -3  14.30  2.10
  4  9 -3  13.60  2.30
  4  9 -3  13.70  1.90
  3 -9 -3  3.60  2.80
 -3 -9  3  4.60  4.40
  3 -9 -3  5.70  2.50
  3  9 -3  -0.60  1.70
 -3  9  3  2.80  2.30
  3  9 -3  3.10  1.50
  3  9 -3  2.10  1.80
  2 -9 -3 269.87  9.70
  2 -9 -3 282.57  9.90
 -2 -9  3 285.67  12.90
 -2 -9  3 279.47  9.50
  2  9 -3 285.27  9.20
 -2  9  3 275.87  9.00
  2  9 -3 268.37  10.40
  2  9 -3 273.47  9.10
  2  9 -3 284.07  9.10
 -2  9  3 277.57  9.60
  1 -9 -3 227.88  8.10
  1 -9 -3 231.48  8.40
 -1 -9  3 229.98  8.30
  1  9 -3 229.58  7.80
  1  9 -3 228.08  8.80
  1  9 -3 226.68  8.90
  1  9 -3 222.18  8.50
  1  9 -3 228.38  7.80
 -1  9  3 236.18  8.50
  1  9 -3 236.88  7.90
 -1  9  3 234.38  8.00
 -1  9  3 226.78  7.70
 -1  9  3 233.78  7.90
  0 -9  3 194.78  7.50
  0 -9  3 212.38  7.90
  0 -9 -3 208.38  7.70
  0  9 -3 214.58  7.30
  0  9  3 205.28  8.00
  0  9  3 201.28  7.10
  0  9 -3 203.18  8.10
  0  9 -3 204.28  7.10
  0  9  3 217.68  7.20
  0  9 -3 222.48  7.40
  0  9 -3 211.68  7.80
  0  9  3 205.08  7.20
  1 -9  3 300.67  11.50
 -1 -9 -3 330.37  10.70
  1 -9  3 329.57  11.10
 -1 -9 -3 319.67  14.20
 -1  9 -3 336.27  11.30
  1  9  3 323.67  10.30
  1  9  3 333.27  10.40
 -1  9 -3 329.87  10.60
 -1  9 -3 329.67  10.90
  1  9  3 330.77  10.40
 -1  9 -3 328.37  11.40
 -1  9 -3 317.37  10.30
  1  9  3 318.07  11.50
  2 -9  3 169.78  7.40
  2 -9  3 177.68  7.30
 -2 -9 -3 186.98  9.80
  2  9  3 180.18  6.30
  2  9  3 174.08  6.30
 -2  9 -3 174.98  7.20
 -2  9 -3 181.58  7.40
  2  9  3 168.08  6.20
 -2  9 -3 176.38  9.10
 -2  9 -3 176.38  7.00
  3 -9  3  13.40  3.50
 -3 -9 -3  4.70  2.80
  3 -9  3  4.30  2.80
  3 -9  3  -0.80  2.80
 -3 -9 -3  2.20  3.80
  3  9  3  7.10  2.00
 -3  9 -3  3.80  4.40
  3  9  3  8.70  1.60
 -4 -9 -3  1.30  3.70
  4 -9  3  3.90  3.30
  4 -9  3  -3.60  3.60
 -4 -9 -3  9.20  3.40
  4 -9  3  0.90  4.10
 -4 -9 -3  0.90  2.40
  4 -9  3  0.10  2.30
  4  9  3  3.40  1.70
 -4  9 -3  4.40  5.70
  4  9  3  2.70  1.90
 -5 -9 -3  10.10  2.40
 -5 -9 -3  11.10  3.10
 -5  9 -3  14.30  5.40
  5  9  3  7.50  2.50
 -7 -9 -3  53.39  3.50
  7 -9  3  53.39  4.10
 -7  9 -3  50.49  5.40
 -7  9 -3  61.39  4.80
 -7 -10  3  85.29  4.50
 -7 -10  3  89.29  4.40
 -7 10  3  80.69  5.30
 -6 -10  3 701.23  21.10
 -6 -10  3 729.33  21.20
  6 10 -3 610.04  20.30
 -6 10  3 722.43  22.10
 -6 10  3 666.63  21.40
 -5 -10  3  4.20  3.20
 -5 -10  3  5.80  3.00
  5 -10 -3  12.60  3.40
  5 10 -3  10.40  2.20
  5 10 -3  6.80  2.40
  5 10 -3  6.80  2.30
 -5 10  3  10.40  4.20
 -4 -10  3 252.17  11.00
  4 -10 -3 275.17  9.80
 -4 -10  3 255.57  11.30
  4 10 -3 274.67  10.50
  4 10 -3 296.07  9.30
  4 10 -3 291.37  9.20
 -3 -10  3 617.74  21.30
  3 -10 -3 598.24  20.00
  3 -10 -3 636.64  19.40
 -3 -10  3 584.54  20.70
  3 10 -3 623.14  19.60
  3 10 -3 645.54  18.80
  3 10 -3 657.23  18.90
  3 10 -3 638.94  18.70
  2 -10 -3 146.39  7.30
  2 -10 -3 148.39  6.40
 -2 -10  3 141.19  9.30
 -2 -10  3 151.68  6.10
  2 10 -3 149.88  5.80
 -2 10  3 155.18  5.60
  2 10 -3 157.78  5.90
  2 10 -3 150.58  5.70
  2 10 -3 133.39  7.40
  2 10 -3 151.08  6.90
 -2 10  3 152.28  6.20
 -1 -10  3  93.49  8.30
  1 -10 -3  96.79  5.00
 -1 -10  3 105.29  5.10
 -1 10  3 103.09  5.20
 -1 10  3 106.49  5.90
  1 10 -3  95.19  7.00
  1 10 -3  98.29  4.30
  1 10 -3 101.59  4.60
  1 10 -3  99.39  5.20
 -1 10  3  95.79  4.20
  1 10 -3  98.99  4.60
  0 -10 -3 225.98  8.10
  0 -10  3 217.18  8.20
  0 10 -3 219.28  7.60
  0 10 -3 219.28  9.00
  0 10  3 232.58  7.70
  0 10 -3 222.78  8.00
  0 10 -3 228.88  8.30
  0 10  3 220.78  7.80
  0 10  3 227.98  8.30
 -1 -10 -3 1069.39  30.70
  1 -10  3 1064.29  31.20
  1 -10  3 1028.80  31.30
  1 10  3 1048.30  30.70
 -1 10 -3 1061.99  31.00
 -1 10 -3 1059.29  31.20
 -1 10 -3 1002.30  33.10
  1 10  3 1068.49  31.20
 -1 10 -3 1055.39  30.60
 -1 10 -3 1043.40  31.50
  1 10  3 1101.79  30.90
  1 10  3 1049.40  30.60
 -2 -10 -3 462.25  16.00
  2 -10  3 433.46  14.80
  2 -10  3 443.86  14.30
  2 10  3 428.36  14.60
 -2 10 -3 434.36  14.20
  2 10  3 433.16  13.50
  2 10  3 438.96  13.60
 -2 10 -3 409.46  17.10
 -2 10 -3 433.36  13.80
  2 10  3 457.75  13.70
  3 -10  3 582.64  18.30
 -3 -10 -3 603.14  19.40
  3 -10  3 546.45  19.00
  3 10  3 594.54  17.50
  3 10  3 583.54  17.40
 -3 10 -3 534.25  21.70
  3 10  3 607.24  17.60
 -4 -10 -3 414.06  14.30
  4 -10  3 404.66  13.60
  4 10  3 394.16  12.70
  4 10  3 404.86  12.90
  4 10  3 426.76  13.00
  5 -10  3 477.55  15.70
 -5 -10 -3 440.46  15.10
 -5 10 -3 465.35  16.60
 -6 -10 -3 476.35  14.90
 -6 10 -3 474.25  15.40
 -6 10 -3 466.75  15.90
 -6 -11  3 109.39  5.30
 -6 -11  3 106.59  5.10
 -6 11  3 109.39  6.10
 -5 -11  3  98.59  5.90
 -5 -11  3 104.69  6.20
  5 -11 -3 102.19  5.60
 -5 11  3  93.99  7.90
  5 11 -3 103.39  4.60
  5 11 -3  93.39  4.80
 -4 -11  3  76.39  7.00
  4 -11 -3  82.09  4.60
 -4 -11  3  76.99  5.90
  4 11 -3  81.29  4.20
  4 11 -3  86.79  4.50
  4 11 -3  82.89  4.20
  4 11 -3  81.39  6.20
 -3 -11  3 344.57  13.30
  3 -11 -3 323.87  11.20
  3 11 -3 340.97  11.00
  3 11 -3 346.57  10.90
  3 11 -3 332.87  11.50
  3 11 -3 340.57  11.00
  2 -11 -3  21.10  3.20
 -2 -11  3  23.60  5.10
  2 11 -3  22.10  3.50
  2 11 -3  22.60  3.00
 -2 11  3  18.60  3.10
  2 11 -3  25.00  2.50
  2 11 -3  18.10  2.80
  1 -11 -3 287.47  10.00
 -1 -11  3 275.77  12.70
 -1 -11  3 287.37  9.90
  1 11 -3 307.77  10.00
 -1 11  3 290.47  9.50
  1 11 -3 282.07  10.60
  1 11 -3 292.17  10.10
  1 11 -3 295.17  9.60
 -1 11  3 309.57  10.00
 -1 11  3 294.97  10.00
  1 11 -3 296.97  9.90
  0 -11  3 915.01  27.30
  0 -11  3 865.51  29.60
  0 -11 -3 905.71  27.00
  0 11  3 926.11  27.10
  0 11 -3 921.71  27.20
  0 11 -3 936.31  27.20
  0 11  3 930.31  26.80
  0 11 -3 888.51  27.30
  0 11 -3 923.81  27.30
  0 11 -3 909.01  26.80
  0 11  3 946.11  27.10
  0 11  3 932.11  27.30
 -1 -11 -3 108.79  4.90
  1 -11  3 108.89  5.40
 -1 -11 -3 108.89  8.70
 -1 11 -3 114.69  4.60
  1 11  3 117.19  4.90
 -1 11 -3 111.59  5.20
  1 11  3 105.69  5.50
  1 11  3 111.19  4.60
 -1 11 -3  99.59  5.60
 -2 -11 -3 333.57  12.80
  2 -11  3 331.87  11.20
  2 11  3 326.87  10.70
  2 11  3 314.37  10.60
  2 11  3 335.47  10.80
  2 11  3 337.97  11.30
 -2 11 -3 331.27  10.80
 -3 -11 -3 383.26  13.40
  3 -11  3 368.76  12.40
  3 11  3 377.96  11.70
  3 11  3 353.26  12.50
  3 11  3 368.56  11.80
  3 11  3 373.36  11.80
 -4 -11 -3 232.88  9.00
  4 11  3 223.08  8.20
  4 11  3 236.98  8.00
 -5 -11 -3  90.59  5.20
  5 -11  3  85.89  6.00
 -5 11 -3 105.89  8.20
 -6 -11 -3  16.80  2.60
 -6 11 -3  14.50  2.50
 -5 -12  3  80.69  4.60
  5 -12 -3  77.89  4.40
  5 12 -3  76.59  5.20
  5 12 -3  81.09  4.10
 -4 -12  3 373.96  13.50
  4 -12 -3 389.36  12.50
  4 12 -3 394.06  12.10
 -4 12  3 449.66  15.80
  4 12 -3 386.66  12.30
  4 12 -3 383.16  12.60
 -3 -12  3  34.90  5.30
  3 12 -3  41.80  4.20
  3 12 -3  45.60  4.20
  3 12 -3  40.80  3.00
  3 12 -3  36.70  3.20
  2 -12 -3  16.40  2.20
 -2 -12  3  17.60  4.20
 -2 12  3  13.70  2.10
  2 12 -3  14.90  1.90
  2 12 -3  13.30  2.40
  2 12 -3  16.50  2.70
  2 12 -3  17.50  2.60
  1 -12 -3  33.20  3.10
 -1 -12  3  34.00  5.40
 -1 -12  3  30.70  3.10
 -1 12  3  33.10  2.80
  1 12 -3  30.10  4.00
  1 12 -3  36.00  3.40
  1 12 -3  28.00  3.20
 -1 12  3  27.50  3.00
  1 12 -3  31.20  2.80
  0 -12  3 342.77  14.00
  0 -12 -3 351.36  11.30
  0 -12  3 356.96  11.50
  0 12 -3 357.16  11.60
  0 12 -3 325.97  11.60
  0 12  3 369.76  11.50
  0 12 -3 349.17  11.10
  0 12 -3 360.86  11.50
  0 12  3 348.47  11.70
  0 12  3 355.96  11.10
  0 12  3 349.67  11.50
  1 -12  3  28.60  3.30
 -1 -12 -3  27.00  2.90
 -1 -12 -3  29.50  5.00
  1 12  3  31.20  3.40
  1 12  3  26.60  2.60
 -1 12 -3  32.20  2.90
 -1 12 -3  28.80  3.00
  1 12  3  24.30  3.00
  1 12  3  23.70  3.40
  2 -12  3  33.20  3.40
 -2 -12 -3  34.00  4.50
  2 12  3  40.50  2.90
  2 12  3  35.50  3.10
  2 12  3  30.00  3.60
  2 12  3  30.80  3.50
 -3 -12 -3 1568.94  45.90
  3 -12  3 1616.74  45.60
  3 12  3 1613.24  44.90
  3 12  3 1556.84  45.30
  3 12  3 1573.84  45.10
  3 12  3 1518.35  45.10
  4 -12  3 478.25  14.60
 -4 -12 -3 459.45  15.00
  4 12  3 444.06  14.80
  4 12  3 475.75  14.10
  4 12  3 474.35  14.30
  5 -12  3 300.47  11.10
 -5 -12 -3 325.07  10.30
 -5 12 -3 324.77  10.70
  4 -13 -3 378.66  11.50
 -4 -13  3 362.36  12.20
  4 13 -3 378.56  11.50
  4 13 -3 371.66  11.30
  3 -13 -3 181.28  6.50
 -3 -13  3 178.98  7.70
  3 13 -3 173.48  6.60
  3 13 -3 182.88  6.10
  3 13 -3 173.58  6.50
  2 -13 -3 623.54  18.80
 -2 -13  3 633.34  20.30
  2 13 -3 626.74  18.50
  2 13 -3 611.14  18.80
 -2 13  3 639.74  18.40
  2 13 -3 626.24  18.80
  1 -13 -3  27.70  2.90
 -1 -13  3  29.70  2.90
 -1 -13  3  34.30  5.90
 -1 13  3  24.20  2.90
  1 13 -3  26.60  2.50
  1 13 -3  31.70  3.30
  1 13 -3  27.20  3.50
 -1 13  3  32.10  3.00
  1 13 -3  26.50  4.80
  0 -13 -3  46.50  3.20
  0 -13  3  41.10  6.50
  0 -13  3  45.80  3.40
  0 13  3  46.30  2.90
  0 13  3  46.50  3.90
  0 13 -3  49.99  3.00
  0 13  3  50.89  3.50
  0 13 -3  46.60  3.40
  0 13  3  33.00  4.90
  1 -13  3  59.69  3.70
  1 -13  3  60.59  6.90
  1 13  3  48.10  4.70
 -1 13 -3  55.19  3.40
  1 13  3  56.69  3.60
  1 13  3  54.69  3.00
  1 13  3  53.69  3.70
  2 -13  3 292.97  11.70
  2 -13  3 281.87  9.30
 -2 -13 -3 279.87  10.40
  2 13  3 270.57  9.10
  2 13  3 264.07  8.80
  2 13  3 282.47  9.30
  3 -13  3  43.40  3.40
  3 -13  3  44.20  6.60
 -3 -13 -3  42.00  4.50
  3 13  3  43.10  3.60
  3 13  3  38.90  3.40
  3 13  3  39.40  2.70
  4 -13  3 286.77  8.90
 -4 -13 -3 269.77  9.00
  4 13  3 256.97  9.10
  4 13  3 270.87  8.60
  2 -14 -3 319.57  9.70
 -2 -14  3 303.97  10.80
  2 14 -3 315.17  9.60
  2 14 -3 313.17  9.80
 -1 -14  3  22.60  3.70
  1 -14 -3  18.20  2.20
  1 14 -3  12.30  1.70
  1 14 -3  13.30  1.70
 -1 14  3  14.70  2.40
  0 -14 -3 240.28  7.50
  0 -14  3 234.98  9.60
  0 -14  3 242.18  7.70
  0 14 -3 239.68  7.80
  0 14 -3 234.38  7.80
  0 14  3 244.68  7.90
  0 14  3 248.78  8.20
  1 -14  3 136.99  5.10
  1 -14  3 134.59  7.20
  1 14  3 142.09  5.20
 -1 14 -3 138.89  5.00
  1 14  3 140.09  5.90
  2 -14  3  24.80  2.40
  2 -14  3  27.10  4.70
  2 14  3  24.20  2.60
  9  0 -4  17.10  3.00
 -9  0  4  22.40  3.50
  9  0 -4  18.20  3.30
 -9  0  4  21.70  3.20
 -9  0  4  19.00  2.90
 -8  0  4 1275.67  40.50
 -8  0  4 1417.06  41.00
  8  0 -4 1367.16  39.70
 -8  0  4 1359.86  41.50
  8  0 -4 1365.56  39.70
  8  0 -4 1381.66  39.70
 -8  0  4 1470.75  40.50
  7  0 -4  3.10  2.50
 -7  0  4  -3.00  5.20
  7  0 -4  1.20  1.80
 -7  0  4  3.30  3.50
 -7  0  4  -5.40  5.30
  7  0 -4  0.50  2.10
 -7  0  4  -0.70  3.00
 -7  0  4  1.10  3.90
 -7  0  4  0.40  3.90
 -6  0  4  7.90  3.60
 -6  0  4  1.80  5.90
 -6  0  4  3.20  4.20
  6  0 -4  8.20  1.90
  6  0 -4  8.30  1.70
 -6  0  4  6.40  4.30
  6  0 -4  8.80  2.70
 -6  0  4  5.00  3.70
 -6  0  4  7.10  4.40
  5  0 -4 510.45  15.80
 -5  0  4 516.25  17.30
  5  0 -4 521.55  15.50
 -5  0  4 553.54  18.70
 -5  0  4 478.45  17.80
  5  0 -4 518.05  15.30
  4  0 -4 7755.02 217.08
  4  0 -4 7910.41 217.08
  4  0 -4 7413.16 216.88
  4  0 -4 7939.41 217.18
 -4  0  4 7824.72 218.38
 -3  0  4 3937.51 115.89
  3  0 -4 4204.98 115.09
  3  0 -4 4049.99 114.99
  3  0 -4 4244.38 115.09
  2  0 -4  61.39  2.40
 -2  0  4  61.79  2.90
  2  0 -4  60.49  2.30
  2  0 -4  61.99  2.70
 -1  0  4 5996.80 167.28
  0  0 -4 302.37  8.80
  0  0  4 298.47  8.80
  0  0 -4 299.97  8.80
  1  0  4 3632.24 101.49
 -2  0 -4 911.61  25.90
 -2  0 -4 910.01  25.30
  2  0  4 893.61  25.40
  2  0  4 874.91  25.50
 -3  0 -4 3504.55  96.59
  3  0  4 3351.96  95.69
  3  0  4 3406.26  95.69
  4  0  4 2445.26  70.39
  4  0  4 2499.15  70.39
 -4  0 -4 2630.94  71.79
  4  0  4 2454.65  70.69
 -5  0 -4 354.56  14.40
  5  0  4 332.97  10.40
 -5  0 -4 352.16  12.50
 -5  0 -4 343.27  14.30
 -5  0 -4 351.66  12.80
  5  0  4 332.57  10.50
 -5  0 -4 344.67  13.80
 -6  0 -4  9.40  4.30
 -6  0 -4  4.70  3.30
 -6  0 -4  1.20  6.00
 -6  0 -4  3.40  3.90
 -6  0 -4  9.00  4.40
 -6  0 -4  12.20  4.80
  6  0  4  7.60  1.90
  6  0  4  6.50  1.60
 -7  0 -4 203.68  8.60
 -7  0 -4 177.88  9.50
  7  0  4 193.18  7.00
  7  0  4 188.68  7.50
 -7  0 -4 198.48  9.20
 -7  0 -4 152.28  17.00
 -7  0 -4 183.98  9.80
 -8  0 -4  37.50  5.20
 -8  0 -4  32.40  4.20
  8  0  4  37.60  6.20
 -8  0 -4  24.70  3.50
  8  0  4  25.40  3.90
 -8  0 -4  23.40  3.80
 -9  0 -4 446.16  14.30
 -9  0 -4 447.46  14.70
 -9  0 -4 461.95  14.50
  9 -1 -4  1.90  2.40
 -9 -1  4  1.40  2.30
  9 -1 -4  -1.90  2.70
 -9 -1  4  3.80  2.50
 -9 -1  4  0.50  1.90
  9  1 -4  0.60  3.10
 -9  1  4  3.90  2.70
 -9  1  4  0.70  2.60
 -9  1  4  2.40  2.00
  8 -1 -4  29.10  3.70
  8 -1 -4  27.60  4.00
 -8 -1  4  25.50  4.20
 -8 -1  4  32.20  4.30
 -8 -1  4  24.00  3.40
  8 -1 -4  29.00  4.10
  8  1 -4  21.70  3.10
  8  1 -4  27.30  3.50
 -8  1  4  24.70  4.10
  8  1 -4  22.60  3.90
 -8  1  4  35.30  4.70
  7 -1 -4  89.29  5.10
 -7 -1  4  93.49  7.10
 -7 -1  4  96.09  6.90
  7 -1 -4  94.79  4.60
  7 -1 -4  90.19  4.80
 -7 -1  4 111.19  10.90
 -7 -1  4  85.39  6.60
 -7 -1  4  87.39  7.60
 -7  1  4  87.29  7.60
  7  1 -4  85.09  5.40
  7  1 -4  99.59  4.50
 -7  1  4  83.99  6.60
 -7  1  4  99.09  8.20
 -7  1  4  89.09  11.90
 -7  1  4  93.29  8.40
  7  1 -4  92.59  4.90
 -6 -1  4  -1.80  4.10
 -6 -1  4  0.20  5.30
 -6 -1  4  0.90  3.90
  6 -1 -4  2.10  1.70
 -6 -1  4  -3.20  3.30
 -6 -1  4  -0.50  3.40
 -6 -1  4  5.30  4.10
  6 -1 -4  5.20  2.30
  6 -1 -4  2.80  1.60
  6  1 -4  1.50  1.70
 -6  1  4  2.60  3.70
  6  1 -4  6.80  3.00
  6  1 -4  2.80  1.50
 -6  1  4  10.40  4.70
 -6  1  4  2.20  3.80
 -6  1  4  0.00  4.30
  5 -1 -4 206.28  7.70
  5 -1 -4 217.68  7.30
 -5 -1  4 220.28  15.60
 -5 -1  4 204.18  10.00
  5 -1 -4 208.28  7.10
 -5 -1  4 243.68  12.80
 -5 -1  4 224.88  9.30
  5 -1 -4 224.58  8.10
 -5 -1  4 201.58  11.10
 -5  1  4 205.58  10.40
  5  1 -4 199.98  8.10
 -5  1  4 222.28  9.20
  5  1 -4 208.88  6.90
  5  1 -4 217.38  7.30
  4 -1 -4 1412.96  40.30
  4 -1 -4 1411.56  40.20
  4 -1 -4 1386.86  40.00
  4 -1 -4 1347.67  40.20
 -4 -1  4 1374.36  41.30
 -4  1  4 1449.85  41.30
  4  1 -4 1419.36  39.90
  4  1 -4 1449.65  40.20
  4  1 -4 1433.86  40.10
  3 -1 -4 126.89  4.40
  3 -1 -4 115.99  4.10
 -3 -1  4 123.49  5.20
  3 -1 -4 121.29  4.30
 -3  1  4 113.09  4.90
  3  1 -4 126.79  4.30
  3  1 -4 120.09  4.30
  3  1 -4 120.29  4.00
  2 -1 -4 839.62  24.10
  2 -1 -4 831.72  24.20
  2 -1 -4 834.62  24.20
  2  1 -4 871.41  24.10
 -2  1  4 858.71  24.60
  2  1 -4 831.22  24.10
  2  1 -4 850.71  24.00
  1 -1 -4 779.52  22.90
  1 -1 -4 808.42  22.90
  1  1 -4 805.32  22.90
  1  1 -4 813.62  22.90
 -1  1  4 818.52  22.90
  0 -1  4 280.67  8.40
  0 -1 -4 282.77  8.40
  0 -1 -4 288.97  8.40
  0  1 -4 285.67  8.40
  0  1 -4 281.07  8.40
  0  1  4 281.17  8.30
 -1 -1 -4 2473.15  69.29
  1 -1  4 2619.04  69.59
  1 -1  4 2493.95  69.39
 -1 -1 -4 2447.66  69.39
 -1  1 -4 2411.06  69.39
  1  1  4 2419.96  69.29
 -2 -1 -4 551.04  15.20
  2 -1  4 519.65  14.90
  2 -1  4 509.85  15.00
 -2 -1 -4 509.45  14.60
  2  1  4 506.85  15.00
 -2  1 -4 506.75  15.40
 -2  1 -4 507.95  14.80
 -3 -1 -4 4588.94 124.99
  3 -1  4 4440.36 124.49
  3 -1  4 4450.05 124.29
  3 -1  4 4368.66 124.19
  3  1  4 4330.17 124.09
  3  1  4 4433.96 124.09
 -3  1 -4 4492.55 124.09
 -4 -1 -4 774.02  22.50
  4 -1  4 751.92  21.40
  4 -1  4 717.63  21.60
  4 -1  4 736.93  21.20
  4  1  4 729.43  21.10
 -4  1 -4 747.33  22.60
  4  1  4 715.13  21.20
 -5 -1 -4  26.80  4.80
  5 -1  4  36.20  2.20
  5 -1  4  29.10  2.40
 -5 -1 -4  32.70  4.60
  5 -1  4  39.90  4.30
 -5 -1 -4  42.20  5.60
 -5 -1 -4  34.40  4.30
 -5 -1 -4  35.30  5.50
 -5 -1 -4  39.20  6.40
 -5 -1 -4  34.80  5.60
 -5  1 -4  37.50  4.80
 -5  1 -4  45.70  5.90
  5  1  4  35.80  2.10
 -5  1 -4  33.00  5.00
  5  1  4  33.00  2.70
 -5  1 -4  32.50  4.50
 -5  1 -4  42.90  7.70
 -6 -1 -4  8.10  4.50
  6 -1  4  3.30  1.80
 -6 -1 -4  3.50  4.00
 -6 -1 -4  -1.60  3.90
  6 -1  4  3.00  2.80
  6 -1  4  3.80  1.60
 -6 -1 -4  -1.00  4.70
 -6 -1 -4  -3.00  3.50
 -6 -1 -4  6.00  3.10
 -6 -1 -4  2.60  5.10
  6  1  4  5.70  1.60
  6  1  4  8.30  2.00
 -6  1 -4  4.60  4.20
 -6  1 -4  4.70  3.30
 -6  1 -4  4.70  4.30
 -6  1 -4  0.30  3.90
 -6  1 -4  -1.20  3.70
 -7 -1 -4 306.67  13.00
  7 -1  4 332.17  10.70
  7 -1  4 308.97  11.30
 -7 -1 -4 323.17  13.30
 -7 -1 -4 327.67  11.90
  7 -1  4 323.77  10.90
 -7 -1 -4 323.27  12.40
 -7  1 -4 331.17  13.10
  7  1  4 321.07  10.60
 -7  1 -4 328.17  12.50
 -7  1 -4 325.17  13.40
  7  1  4 338.17  11.20
 -7  1 -4 331.97  11.90
  8 -1  4 205.28  8.30
 -8 -1 -4 219.38  8.10
  8 -1  4 191.58  9.00
 -8 -1 -4 212.08  9.30
 -8 -1 -4 210.38  8.50
  8 -1  4 198.38  8.40
  8  1  4 173.78  9.20
 -8  1 -4 227.78  9.70
 -8  1 -4 216.78  9.30
  8  1  4 199.48  9.20
 -8  1 -4 223.58  8.80
 -9 -1 -4 231.88  8.40
 -9 -1 -4 233.78  8.80
 -9 -1 -4 239.48  8.70
 -9  1 -4 251.77  8.60
 -9  1 -4 233.58  8.80
 -9  1 -4 235.48  9.00
 -9 -2  4  22.90  2.70
  9 -2 -4  25.60  3.40
  9 -2 -4  20.70  3.10
 -9 -2  4  19.70  3.10
 -9 -2  4  21.60  3.00
 -9  2  4  19.30  3.10
 -9  2  4  19.80  3.80
 -9  2  4  23.90  3.50
 -8 -2  4  -0.20  2.20
 -8 -2  4  -1.60  3.40
  8 -2 -4  4.00  2.30
  8 -2 -4  3.30  2.70
 -8 -2  4  2.80  3.00
  8 -2 -4  3.70  2.20
  8  2 -4  -0.80  3.30
 -8  2  4  -0.40  3.10
 -8  2  4  0.30  3.60
  8  2 -4  2.90  2.80
 -8  2  4  1.80  2.60
  7 -2 -4 151.08  6.10
 -7 -2  4 147.69  9.10
 -7 -2  4 150.18  7.80
  7 -2 -4 127.99  6.00
 -7 -2  4 130.79  8.70
 -7 -2  4 133.79  7.60
  7 -2 -4 142.59  5.80
 -7 -2  4 146.39  7.60
 -7  2  4 134.69  7.70
  7  2 -4 134.69  6.00
  7  2 -4 135.89  6.60
  7  2 -4 140.29  5.60
 -7  2  4 137.69  8.80
 -7  2  4 142.49  8.70
 -6 -2  4 191.68  10.10
 -6 -2  4 177.48  9.80
 -6 -2  4 175.18  9.30
 -6 -2  4 183.38  9.50
  6 -2 -4 187.68  6.70
  6 -2 -4 180.58  6.80
  6 -2 -4 171.98  7.00
 -6 -2  4 191.98  11.20
 -6  2  4 177.08  10.60
  6  2 -4 184.18  6.40
 -6  2  4 190.58  10.30
 -6  2  4 182.58  9.80
  6  2 -4 181.58  6.70
 -6  2  4 195.88  10.80
  5 -2 -4 1010.60  28.40
  5 -2 -4 1009.30  28.50
 -5 -2  4 1015.10  30.20
 -5 -2  4 926.11  30.20
 -5 -2  4 969.70  30.30
 -5 -2  4 962.70  30.20
 -5 -2  4 996.70  30.90
  5 -2 -4 979.40  28.90
 -5 -2  4 1026.50  31.70
  5  2 -4 971.60  28.30
 -5  2  4 953.70  30.50
 -5  2  4 1016.40  30.20
  5  2 -4 959.20  28.10
 -5  2  4 927.41  30.70
 -4 -2  4 8403.86 242.88
  4 -2 -4 8970.60 241.98
  4 -2 -4 8655.93 241.78
  4 -2 -4 8606.44 241.68
 -4  2  4 8694.23 242.88
  4  2 -4 8759.22 241.68
  4  2 -4 8626.24 241.48
  4  2 -4 8495.25 241.48
  3 -2 -4 1445.26  41.50
  3 -2 -4 1415.76  41.70
  3 -2 -4 1489.95  41.40
 -3  2  4 1477.25  42.20
  3  2 -4 1451.05  41.30
  3  2 -4 1446.46  41.20
  3  2 -4 1502.75  41.40
  2 -2 -4 116.99  3.90
  2 -2 -4 107.59  4.00
  2 -2 -4 112.09  3.80
 -2  2  4 107.89  4.10
 -2  2  4 109.59  3.90
  2  2 -4 110.49  3.70
  2  2 -4 110.79  3.70
  2  2 -4 103.89  3.90
  1 -2 -4 5318.97 150.38
  1  2 -4 5455.15 150.48
  0 -2  4  70.89  2.70
  0 -2 -4  72.69  2.50
  0  2 -4  70.89  2.60
  0  2  4  69.89  2.50
  0  2  4  69.19  2.70
  0  2 -4  70.89  2.60
  1 -2  4 4574.54 125.59
  1 -2  4 4399.96 125.59
 -1  2 -4 4427.36 125.49
 -1  2 -4 4537.55 125.59
  1  2  4 4525.65 125.59
  2 -2  4 2112.99  59.59
 -2 -2 -4 2133.89  59.69
  2 -2  4 2091.79  59.69
  2 -2  4 2100.49  59.49
 -2  2 -4 2134.09  59.59
  2  2  4 2119.89  59.39
 -2  2 -4 2098.59  60.19
  2  2  4 2165.48  59.69
  3 -2  4 152.08  5.10
  3 -2  4 148.39  5.20
 -3 -2 -4 149.19  5.50
  3 -2  4 147.89  4.90
  3  2  4 139.79  4.90
 -3  2 -4 151.78  5.90
  3  2  4 150.08  4.60
 -3  2 -4 156.18  4.80
  4 -2  4 434.56  12.80
  4 -2  4 410.46  13.60
  4 -2  4 423.86  12.70
  4 -2  4 419.06  13.10
 -4  2 -4 452.95  14.20
  4  2  4 423.36  12.40
  5 -2  4 396.96  11.50
  5 -2  4 375.56  11.80
 -5 -2 -4 366.96  15.30
 -5 -2 -4 373.76  14.80
  5 -2  4 383.26  11.50
 -5 -2 -4 358.46  12.90
 -5 -2 -4 362.56  13.80
 -5 -2 -4 352.06  13.40
 -5  2 -4 353.66  13.80
  5  2  4 374.66  10.90
 -5  2 -4 370.66  13.40
 -5  2 -4 349.07  14.60
  6 -2  4 884.31  25.00
  6 -2  4 855.01  25.10
  6 -2  4 843.12  25.30
 -6 -2 -4 859.41  26.90
 -6  2 -4 852.51  26.40
 -6  2 -4 852.71  27.50
 -6  2 -4 821.72  27.60
  6  2  4 852.21  24.60
 -7 -2 -4  29.60  4.00
  7 -2  4  27.30  3.50
 -7 -2 -4  35.30  4.70
  7 -2  4  28.50  3.90
  7 -2  4  30.40  4.60
 -7 -2 -4  29.00  4.50
  7  2  4  38.10  4.10
 -7  2 -4  33.00  4.90
 -7  2 -4  30.60  4.30
 -7  2 -4  24.00  4.30
 -7  2 -4  29.30  3.60
 -8 -2 -4 829.92  26.50
  8 -2  4 863.51  25.50
  8 -2  4 860.01  25.50
  8 -2  4 856.81  25.60
 -8 -2 -4 894.41  25.90
 -8  2 -4 802.22  26.60
 -8  2 -4 841.92  26.60
 -8  2 -4 864.51  27.00
 -9 -2 -4  5.90  2.20
 -9 -2 -4  3.10  2.10
  9 -2  4  8.50  3.40
 -9 -2 -4  -4.30  3.00
 -9  2 -4  6.00  2.20
 -9  2 -4  5.90  2.50
 -9  2 -4  2.40  2.30
 -9 -3  4 140.19  6.20
 -9 -3  4 142.49  5.80
  9 -3 -4 138.79  5.50
 -9 -3  4 141.99  5.60
 -9  3  4 144.09  5.90
 -9  3  4 139.39  6.80
 -9  3  4 138.09  7.00
 -8 -3  4  68.69  5.60
  8 -3 -4  75.09  4.30
  8 -3 -4  70.39  5.10
  8 -3 -4  65.99  4.20
 -8 -3  4  79.49  6.40
  8  3 -4  58.19  5.00
 -8  3  4  74.29  6.70
 -8  3  4  55.39  8.40
  8  3 -4  57.39  5.20
 -8  3  4  73.19  5.90
 -7 -3  4  22.60  3.90
  7 -3 -4  22.90  3.40
 -7 -3  4  25.60  4.70
 -7 -3  4  19.50  3.40
 -7 -3  4  20.00  3.50
  7 -3 -4  27.40  3.30
 -7 -3  4  20.20  4.30
  7 -3 -4  31.50  3.40
 -7  3  4  21.60  4.40
  7  3 -4  21.50  3.20
 -7  3  4  26.90  4.50
  7  3 -4  23.80  2.80
 -7  3  4  20.80  4.00
 -6 -3  4 649.24  20.90
 -6 -3  4 659.63  22.00
  6 -3 -4 629.84  19.10
 -6 -3  4 626.74  20.90
  6 -3 -4 619.14  19.20
 -6 -3  4 686.73  22.00
 -6  3  4 675.03  22.00
 -6  3  4 618.44  22.10
  6  3 -4 589.04  18.90
  6  3 -4 621.84  18.80
 -6  3  4 623.34  22.10
 -5 -3  4 196.08  9.90
 -5 -3  4 217.28  10.90
  5 -3 -4 202.08  7.20
 -5 -3  4 199.48  9.80
  5 -3 -4 215.28  8.00
  5 -3 -4 209.68  7.40
 -5 -3  4 217.58  11.60
 -5 -3  4 194.68  9.60
  5 -3 -4 216.98  7.10
 -5  3  4 193.48  9.40
  5  3 -4 200.38  6.90
 -5  3  4 215.78  11.90
  5  3 -4 209.68  6.80
 -5  3  4 199.28  10.70
 -5  3  4 182.68  11.00
  4 -3 -4 758.22  22.30
  4 -3 -4 813.92  22.70
  4 -3 -4 747.43  22.50
  4 -3 -4 772.22  22.40
  4  3 -4 755.92  22.00
  4  3 -4 758.62  22.20
 -4  3  4 754.22  23.50
  3 -3 -4  16.60  1.90
  3 -3 -4  12.20  1.60
  3  3 -4  16.60  1.80
  3  3 -4  17.30  1.40
 -3  3  4  14.70  2.50
  3  3 -4  17.30  2.10
  2 -3 -4 1254.57  35.80
  2 -3 -4 1262.77  36.00
 -2 -3  4 1305.77  35.70
  2 -3 -4 1284.87  35.90
  2  3 -4 1269.97  35.80
  2  3 -4 1256.27  35.80
 -2  3  4 1226.78  36.10
 -2  3  4 1274.37  35.80
  2  3 -4 1250.57  35.70
 -2  3  4 1238.68  35.80
  1 -3 -4 795.92  22.70
  1 -3 -4 753.92  22.60
  1 -3 -4 860.91  23.10
 -1 -3  4 806.72  22.60
 -1  3  4 812.42  22.60
  1  3 -4 764.52  22.60
 -1  3  4 770.02  22.60
  1  3 -4 773.42  22.50
  1  3 -4 775.92  22.70
  0 -3  4  10.20  1.50
  0 -3 -4  10.90  1.00
  0 -3  4  11.40  1.20
  0  3 -4  12.20  1.60
  0  3 -4  12.30  1.10
  0  3  4  11.30  1.10
  0  3 -4  10.10  1.30
  1 -3  4  35.70  1.90
 -1 -3 -4  36.60  1.60
  1 -3  4  35.80  1.90
  1  3  4  42.70  1.70
  1  3  4  34.90  1.90
 -1  3 -4  35.70  2.10
 -1  3 -4  36.80  1.70
  2 -3  4 565.64  16.40
  2 -3  4 579.44  16.50
  2 -3  4 581.44  16.60
  2  3  4 536.75  16.20
  2  3  4 578.54  16.10
 -2  3 -4 539.45  17.20
  3 -3  4 1044.40  29.80
  3 -3  4 1074.09  30.10
  3 -3  4 984.40  30.10
  3 -3  4 1007.30  29.90
 -3  3 -4 1042.70  30.80
 -3  3 -4 1069.79  29.70
  3  3  4 1061.69  29.40
  4 -3  4  34.60  3.10
  4 -3  4  35.30  2.20
  4 -3  4  33.00  3.10
  4 -3  4  34.80  2.50
 -4  3 -4  39.80  4.00
  4  3  4  33.30  1.80
 -5 -3 -4  19.30  4.40
 -5 -3 -4  18.30  4.00
 -5 -3 -4  7.40  4.70
 -5 -3 -4  19.70  3.70
  5 -3  4  17.20  2.40
 -5 -3 -4  20.00  3.70
  5 -3  4  19.70  2.50
  5 -3  4  21.90  3.60
  5 -3  4  19.50  2.40
 -5 -3 -4  16.60  5.40
 -5  3 -4  18.90  5.10
 -5  3 -4  15.60  3.20
 -5  3 -4  15.90  4.10
  5  3  4  20.30  2.00
  6 -3  4  17.60  2.20
 -6 -3 -4  21.80  3.50
  6 -3  4  14.30  2.50
  6 -3  4  14.00  7.10
 -6 -3 -4  17.40  3.30
  6 -3  4  23.00  3.70
 -6 -3 -4  19.70  4.70
 -6 -3 -4  23.10  4.10
 -6 -3 -4  16.50  3.40
 -6  3 -4  16.50  4.80
  6  3  4  20.50  2.80
 -6  3 -4  21.70  4.20
 -6  3 -4  22.20  4.80
 -6  3 -4  14.40  4.20
 -7 -3 -4 193.88  8.60
  7 -3  4 195.78  7.40
  7 -3  4 191.68  10.00
  7 -3  4 193.78  7.70
 -7 -3 -4 199.18  9.50
 -7 -3 -4 202.48  9.10
 -7  3 -4 202.78  9.30
 -7  3 -4 202.28  9.80
 -7  3 -4 206.08  10.30
 -8 -3 -4 384.56  13.10
  8 -3  4 344.67  12.30
 -8 -3 -4 371.66  13.40
 -8 -3 -4 357.06  12.40
  8 -3  4 344.57  12.20
 -8  3 -4 357.76  12.80
 -8  3 -4 360.06  13.80
 -8  3 -4 399.36  16.50
  9 -3  4 113.49  6.20
 -9 -3 -4 121.79  5.20
 -9 -3 -4 122.79  5.50
 -9  3 -4 122.19  5.70
 -9  3 -4 119.79  6.10
 -9  3 -4 124.09  5.50
 -9 -4  4  12.60  2.60
 -9 -4  4  16.00  2.60
  9 -4 -4  11.40  2.10
 -9 -4  4  10.50  2.20
 -9  4  4  14.10  2.80
 -9  4  4  10.20  2.60
 -8 -4  4  76.19  4.90
 -8 -4  4  63.19  5.90
  8 -4 -4  70.49  4.40
  8 -4 -4  64.79  5.20
 -8 -4  4  73.79  5.60
 -8 -4  4  71.29  5.10
  8 -4 -4  70.69  4.00
  8  4 -4  54.49  5.80
 -8  4  4  78.09  6.80
 -8  4  4  68.49  6.70
 -8  4  4  68.79  6.00
 -7 -4  4  51.59  5.10
 -7 -4  4  60.29  5.60
  7 -4 -4  57.49  4.20
  7 -4 -4  57.49  4.10
 -7 -4  4  60.69  6.40
 -7 -4  4  52.39  6.50
  7 -4 -4  49.50  5.20
  7  4 -4  55.59  4.30
 -7  4  4  75.69  7.20
 -7  4  4  54.69  7.20
  7  4 -4  57.49  4.00
 -7  4  4  62.39  6.40
  6 -4 -4 577.54  17.20
 -6 -4  4 554.24  18.50
 -6 -4  4 556.24  19.20
  6 -4 -4 542.05  17.00
 -6 -4  4 578.14  19.70
 -6 -4  4 556.44  18.30
 -6 -4  4 544.05  18.40
  6 -4 -4 575.24  17.00
  6  4 -4 545.35  16.80
 -6  4  4 571.54  19.50
  6  4 -4 553.64  16.50
 -6  4  4 540.15  19.00
 -6  4  4 506.75  20.60
 -6  4  4 563.14  19.60
 -5 -4  4  5.60  3.50
 -5 -4  4  8.20  3.40
  5 -4 -4  8.00  1.70
  5 -4 -4  9.00  1.90
 -5 -4  4  3.30  4.30
 -5 -4  4  4.40  3.30
  5 -4 -4  4.80  2.70
 -5 -4  4  6.80  4.40
  5 -4 -4  4.80  2.00
 -5  4  4  7.00  5.50
  5  4 -4  6.40  1.40
 -5  4  4  -7.30  5.70
  5  4 -4  5.00  1.80
 -5  4  4  4.60  3.60
  4 -4 -4  75.39  4.10
 -4 -4  4  76.69  6.50
  4 -4 -4  73.59  3.80
  4 -4 -4  82.49  4.20
  4 -4 -4  75.79  3.50
 -4 -4  4  77.29  6.70
 -4 -4  4  78.89  8.50
 -4  4  4  78.99  5.40
  4  4 -4  76.29  3.10
  4  4 -4  74.09  3.50
  3 -4 -4 685.03  19.70
  3 -4 -4 693.53  19.90
  3 -4 -4 657.23  19.90
  3 -4 -4 692.63  20.00
  3  4 -4 694.13  19.50
  3  4 -4 661.43  19.60
 -3  4  4 650.13  20.30
  2 -4 -4 251.07  7.80
  2 -4 -4 246.58  7.70
 -2 -4  4 255.17  7.40
  2 -4 -4 250.97  7.90
  2  4 -4 239.38  7.50
 -2  4  4 231.68  8.10
  2  4 -4 245.08  7.60
  2  4 -4 247.48  7.60
 -2  4  4 243.08  7.70
 -2  4  4 235.88  7.90
  1 -4 -4 2522.05  71.69
  1 -4 -4 2258.67  72.09
  1 -4 -4 2704.53  71.99
 -1 -4  4 2670.23  71.89
  1  4 -4 2558.44  71.79
 -1  4  4 2551.44  71.79
 -1  4  4 2666.33  71.79
  1  4 -4 2508.55  71.69
  1  4 -4 2554.74  71.79
  0 -4  4 2124.19  60.19
  0 -4  4 2196.18  60.29
  0 -4 -4 2157.88  60.09
  0  4 -4 2159.58  60.09
  0  4  4 2069.69  60.09
  0  4  4 2093.39  60.09
  0  4 -4 2141.19  60.19
  0  4 -4 2159.18  60.19
  1 -4  4 3293.97  90.39
  1 -4  4 3353.96  90.49
 -1 -4 -4 3267.77  90.09
  1 -4  4 3189.78  90.89
 -1  4 -4 3240.38  90.49
  1  4  4 3190.48  90.19
 -1  4 -4 3335.07  90.39
  1  4  4 3241.88  90.19
 -1  4 -4 2873.61  90.59
  2 -4  4 686.63  19.50
  2 -4  4 681.33  19.70
  2 -4  4 671.03  19.70
 -2  4 -4 666.03  19.50
  2  4  4 665.03  19.10
  2  4  4 647.34  19.20
  3 -4  4  12.70  1.80
  3 -4  4  13.70  2.00
  3 -4  4  17.10  2.20
  3 -4  4  16.10  2.00
 -3  4 -4  18.40  2.90
 -3  4 -4  17.40  1.80
  3  4  4  13.10  2.10
  3  4  4  12.70  1.30
  4 -4  4 166.28  5.70
 -4 -4 -4 146.79  7.90
  4 -4  4 165.18  6.10
 -4 -4 -4 144.79  7.70
  4 -4  4 161.98  6.40
  4 -4  4 158.38  5.80
 -4 -4 -4 164.18  9.20
  4  4  4 165.18  5.10
 -4  4 -4 165.98  7.30
 -5 -4 -4 313.17  13.90
 -5 -4 -4 307.67  11.70
  5 -4  4 312.87  10.10
  5 -4  4 301.47  10.20
 -5 -4 -4 314.87  11.40
 -5 -4 -4 284.87  12.50
  5 -4  4 312.27  10.00
 -5 -4 -4 325.67  12.30
  5 -4  4 304.77  11.30
 -5 -4 -4 290.87  12.60
  5 -4  4 295.77  12.30
 -5  4 -4 311.37  13.00
 -5  4 -4 298.27  12.00
 -5  4 -4 323.27  13.20
 -6 -4 -4 1017.80  30.80
  6 -4  4 994.60  29.90
 -6 -4 -4 1022.00  31.70
  6 -4  4 1059.59  30.00
 -6 -4 -4 1018.60  30.90
 -6 -4 -4 1021.90  30.90
  6 -4  4 1031.50  29.80
  6 -4  4 991.40  30.70
 -6 -4 -4 1011.20  31.10
 -6  4 -4 1013.60  31.20
 -6  4 -4 1031.60  32.30
 -6  4 -4 1014.80  31.90
 -6  4 -4 967.80  32.80
  7 -4  4  89.79  5.00
 -7 -4 -4  93.59  6.90
  7 -4  4 100.09  5.50
 -7 -4 -4  92.79  5.30
 -7 -4 -4  92.59  6.00
 -7 -4 -4  96.79  6.10
  7 -4  4 103.79  5.20
 -7  4 -4  97.99  7.20
 -7  4 -4  95.49  7.80
 -7  4 -4  94.09  6.70
 -8 -4 -4 829.02  24.70
 -8 -4 -4 834.92  24.60
  8 -4  4 800.02  24.20
  8 -4  4 815.02  24.40
 -8 -4 -4 818.52  25.10
  8 -4  4 786.22  24.50
 -8  4 -4 805.52  25.50
 -8  4 -4 819.12  25.80
 -8  4 -4 842.12  25.10
  9 -4  4 146.89  6.30
 -9 -4 -4 144.09  5.70
 -9 -4 -4 137.59  5.50
 -9  4 -4 146.19  6.10
 -9  4 -4 151.18  6.00
 -8 -5  4  18.40  3.10
  8 -5 -4  17.40  2.20
 -8 -5  4  16.90  2.50
 -8 -5  4  12.80  2.90
  8 -5 -4  19.20  2.70
 -8  5  4  16.70  4.20
 -8  5  4  11.50  3.70
 -8  5  4  17.80  3.50
 -7 -5  4 470.25  15.50
  7 -5 -4 474.95  14.70
  7 -5 -4 487.15  14.60
 -7 -5  4 467.45  16.10
  7 -5 -4 476.25  14.80
 -7 -5  4 472.95  15.20
 -7 -5  4 481.95  16.00
  7  5 -4 432.76  14.40
 -7  5  4 460.05  16.00
 -7  5  4 441.76  16.00
  7  5 -4 449.26  14.30
 -7  5  4 462.05  17.00
 -6 -5  4 321.87  12.90
  6 -5 -4 322.07  10.60
 -6 -5  4 305.87  11.90
  6 -5 -4 317.07  10.50
 -6 -5  4 309.97  11.70
  6 -5 -4 325.57  10.50
  6 -5 -4 284.67  13.50
 -6 -5  4 312.67  12.60
  6  5 -4 312.77  10.20
  6  5 -4 319.27  9.90
 -6  5  4 319.27  13.20
 -6  5  4 299.17  13.20
 -6  5  4 306.87  13.10
 -5 -5  4  8.80  3.30
  5 -5 -4  9.90  2.00
 -5 -5  4  8.30  3.60
 -5 -5  4  11.50  4.20
  5 -5 -4  12.50  3.10
  5 -5 -4  11.90  2.20
 -5 -5  4  6.60  4.00
  5 -5 -4  8.20  2.00
  5  5 -4  10.80  1.90
 -5  5  4  12.00  4.70
 -5  5  4  10.10  5.60
  5  5 -4  11.40  1.60
 -4 -5  4  53.99  6.40
  4 -5 -4  65.39  3.60
 -4 -5  4  65.89  10.70
 -4 -5  4  54.29  7.90
  4 -5 -4  54.89  3.90
 -4 -5  4  52.59  8.20
  4 -5 -4  69.79  3.80
  4 -5 -4  59.49  3.20
 -4 -5  4  61.89  6.30
  4  5 -4  62.39  3.20
 -4  5  4  59.99  5.90
  4  5 -4  60.79  2.80
  3 -5 -4 158.88  6.00
  3 -5 -4 169.28  6.00
  3 -5 -4 164.98  5.70
  3 -5 -4 165.38  6.00
  3  5 -4 157.98  5.70
  3  5 -4 157.98  5.40
  3  5 -4 174.68  5.70
  3  5 -4 156.48  6.40
  2 -5 -4 1011.10  29.90
  2 -5 -4 1068.29  30.10
  2 -5 -4 1028.30  29.90
  2  5 -4 1050.19  29.70
  2  5 -4 1005.60  29.90
 -2  5  4 1011.40  30.00
 -2  5  4 1093.99  29.90
 -2  5  4 1089.19  29.80
 -2  5  4 988.20  29.80
  2  5 -4 1050.09  29.80
  2  5 -4 1042.50  29.80
 -1 -5  4 2161.88  57.79
  1 -5 -4 2086.19  57.89
 -1  5  4 2039.80  57.69
  1  5 -4 1901.21  58.79
  1  5 -4 2117.99  58.29
  1  5 -4 2019.30  57.79
 -1  5  4 2039.70  57.69
  1  5 -4 1998.20  57.69
 -1  5  4 2055.39  57.79
  0  5 -4 9999.00 278.97
  1 -5  4  60.19  2.80
 -1 -5 -4  56.39  2.20
  1 -5  4  57.59  2.90
  1 -5  4  49.70  3.40
 -1  5 -4  57.19  3.00
  1  5  4  55.89  2.60
 -1  5 -4  59.89  2.90
 -1  5 -4  58.69  2.70
  1  5  4  56.29  2.30
 -1  5 -4  53.99  2.70
  2 -5  4 125.19  4.60
  2 -5  4 121.19  5.10
  2 -5  4 129.99  4.90
 -2  5 -4 128.59  4.60
  2  5  4 123.99  4.40
  2  5  4 125.59  4.20
  3 -5  4 963.70  27.90
  3 -5  4 947.41  27.70
  3 -5  4 994.10  28.10
  3 -5  4 965.80  27.90
 -3  5 -4 941.71  29.00
  3  5  4 967.90  27.30
 -3  5 -4 959.90  27.70
  3  5  4 923.41  27.60
 -4 -5 -4  -2.40  3.20
  4 -5  4  -0.10  2.10
  4 -5  4  -0.80  1.40
  4 -5  4  -1.00  1.70
 -4 -5 -4  0.40  3.80
  4 -5  4  1.40  3.50
 -4 -5 -4  -5.20  5.50
 -4 -5 -4  -8.40  4.00
 -4 -5 -4  1.00  3.90
 -4 -5 -4  -0.50  2.80
  4  5  4  1.80  1.10
 -4  5 -4  0.60  2.30
 -5 -5 -4 483.25  16.40
 -5 -5 -4 411.76  17.40
 -5 -5 -4 478.05  16.60
 -5 -5 -4 491.35  16.30
 -5 -5 -4 508.55  17.10
  5 -5  4 480.25  15.20
  5 -5  4 499.55  15.10
  5 -5  4 488.65  15.20
  5 -5  4 484.65  16.20
  5  5  4 483.05  14.30
 -5  5 -4 495.95  17.50
 -5  5 -4 503.95  17.90
  6 -5  4 505.55  17.00
 -6 -5 -4 542.65  17.20
  6 -5  4 526.25  16.20
 -6 -5 -4 522.65  17.50
 -6 -5 -4 515.15  17.20
 -6 -5 -4 525.85  18.10
  6 -5  4 506.15  16.20
 -6 -5 -4 510.95  17.30
  6 -5  4 507.05  16.30
 -6  5 -4 553.14  17.70
 -6  5 -4 505.15  20.10
 -6  5 -4 509.95  18.20
 -6  5 -4 524.95  18.70
 -7 -5 -4 2038.40  59.89
  7 -5  4 2055.89  59.29
 -7 -5 -4 2062.49  60.19
 -7 -5 -4 2054.89  59.59
  7 -5  4 2079.09  59.19
  7 -5  4 2127.19  59.19
 -7  5 -4 2040.00  60.79
 -7  5 -4 2096.79  60.99
 -7  5 -4 2064.19  60.09
 -8 -5 -4  20.80  3.10
  8 -5  4  18.90  2.90
  8 -5  4  18.30  2.60
 -8 -5 -4  20.20  2.80
 -8 -5 -4  17.10  2.50
 -8  5 -4  19.10  4.00
 -8  5 -4  16.40  3.20
 -8  5 -4  19.50  3.20
 -8 -6  4  22.90  3.90
  8 -6 -4  24.20  2.90
 -8 -6  4  31.60  4.10
 -8 -6  4  30.40  3.60
  8 -6 -4  26.40  4.20
 -8  6  4  22.40  3.80
  7 -6 -4 128.59  5.70
  7 -6 -4 126.59  6.60
  7 -6 -4 133.09  5.40
 -7 -6  4 119.39  6.80
 -7 -6  4 122.79  6.20
 -7 -6  4 121.19  6.70
 -7  6  4 131.29  9.00
 -7  6  4 131.89  8.00
  7  6 -4 101.89  5.80
 -6 -6  4  15.50  2.90
  6 -6 -4  12.00  2.50
 -6 -6  4  14.60  3.60
 -6 -6  4  11.40  2.90
  6 -6 -4  10.20  2.10
 -6 -6  4  9.70  3.40
  6 -6 -4  9.70  2.70
  6  6 -4  13.60  2.00
  6  6 -4  9.90  2.40
 -6  6  4  10.00  4.70
 -6  6  4  12.70  4.20
 -5 -6  4  7.20  2.90
 -5 -6  4  5.10  3.70
 -5 -6  4  3.00  3.70
  5 -6 -4  3.40  2.00
  5 -6 -4  -0.20  3.30
 -5 -6  4  4.60  2.90
  5 -6 -4  2.00  1.80
 -5  6  4  10.30  5.60
  5  6 -4  1.50  1.50
  5  6 -4  -0.40  1.70
 -4 -6  4  61.29  9.30
 -4 -6  4  72.89  7.70
 -4 -6  4  75.39  8.00
  4 -6 -4  63.39  4.40
 -4 -6  4  71.59  6.00
 -4 -6  4  64.29  6.00
  4 -6 -4  73.09  4.00
  4 -6 -4  86.09  4.20
  4  6 -4  71.89  3.30
  4  6 -4  65.99  3.50
 -3 -6  4 339.87  14.20
  3 -6 -4 340.97  10.50
  3 -6 -4 336.17  10.60
 -3 -6  4 300.67  11.90
  3 -6 -4 330.07  10.70
 -3 -6  4 339.37  15.10
  3  6 -4 328.97  10.20
  3  6 -4 321.67  10.10
  3  6 -4 322.27  10.50
 -1 -6  4 1330.77  37.70
  1 -6 -4 1334.47  37.80
  1  6 -4 1329.77  37.70
  1  6 -4 1339.27  37.80
 -1  6  4 1334.67  37.70
  1  6 -4 1316.07  37.80
  1  6 -4 1281.67  37.70
 -1  6  4 1337.37  37.70
 -1  6  4 1296.27  37.60
  0 -6 -4 253.37  7.90
  0 -6  4 259.97  8.10
  0  6  4 245.58  7.90
  0  6  4 246.88  7.80
  0  6 -4 240.98  8.00
  0  6 -4 265.17  8.10
  0  6 -4 248.18  7.90
  0  6 -4 246.98  8.00
  1 -6  4  66.49  3.20
  1 -6  4  59.59  4.30
  1  6  4  59.99  2.60
 -1  6 -4  57.49  3.10
 -1  6 -4  61.79  3.10
 -1  6 -4  62.79  3.10
  1  6  4  61.89  2.80
 -1  6 -4  59.99  2.90
  1  6  4  57.59  3.10
  2 -6  4  32.80  2.60
  2 -6  4  26.40  3.20
  2 -6  4  30.50  3.10
 -2  6 -4  30.40  3.00
 -2  6 -4  39.30  2.50
  2  6  4  31.90  1.80
  2  6  4  26.80  3.20
  2  6  4  30.90  2.20
 -3 -6 -4 869.91  26.90
  3 -6  4 853.41  24.90
  3 -6  4 836.42  24.50
 -3 -6 -4 775.72  25.40
 -3 -6 -4 828.32  26.10
  3 -6  4 828.12  25.30
  3 -6  4 846.72  24.70
  3  6  4 840.12  24.10
 -3  6 -4 831.72  25.90
 -3  6 -4 844.02  24.50
  3  6  4 843.02  24.00
 -3  6 -4 813.82  25.00
  4 -6  4  41.20  4.20
 -4 -6 -4  38.40  4.80
 -4 -6 -4  39.70  5.10
 -4 -6 -4  36.00  5.70
 -4 -6 -4  41.20  5.50
  4 -6  4  42.60  3.40
  4 -6  4  42.10  3.50
  4 -6  4  46.00  3.60
  4 -6  4  44.90  5.30
  4  6  4  40.80  2.70
 -4  6 -4  34.10  5.10
  4  6  4  34.90  3.10
 -5 -6 -4 163.08  7.90
  5 -6  4 163.68  6.50
 -5 -6 -4 165.98  8.20
  5 -6  4 166.58  6.80
 -5 -6 -4 159.08  8.60
  5 -6  4 157.48  6.60
  5 -6  4 165.48  7.70
 -5 -6 -4 166.48  7.80
  5 -6  4 143.49  8.50
  5  6  4 159.98  5.80
 -5  6 -4 175.88  9.90
  6 -6  4 416.56  13.40
 -6 -6 -4 405.46  14.50
 -6 -6 -4 418.86  14.40
 -6 -6 -4 437.86  14.30
  6 -6  4 418.86  13.50
  6 -6  4 410.86  13.60
 -6 -6 -4 412.76  14.20
 -6  6 -4 406.56  15.30
 -6  6 -4 412.76  15.70
 -6  6 -4 407.76  14.70
  7 -6  4 131.29  5.70
 -7 -6 -4 119.79  5.70
  7 -6  4 121.79  5.50
 -7 -6 -4  95.49  8.40
 -7 -6 -4 113.39  6.00
  7 -6  4 125.29  6.40
 -7  6 -4 111.79  8.50
 -7  6 -4 111.89  7.20
 -7  6 -4 108.39  6.70
 -8 -6 -4  12.30  2.50
  8 -6  4  10.60  2.20
  8 -6  4  6.60  2.90
 -8 -6 -4  10.10  2.00
 -8  6 -4  7.10  2.80
 -8  6 -4  9.80  3.50
 -8  6 -4  4.30  2.70
  8 -7 -4  94.89  4.20
 -8 -7  4  91.09  4.80
 -8  7  4  90.39  5.80
 -7 -7  4  61.69  4.60
  7 -7 -4  50.99  4.50
 -7 -7  4  51.29  5.10
  7 -7 -4  46.20  3.60
 -7 -7  4  55.19  5.20
 -7  7  4  45.00  5.40
 -7  7  4  43.50  6.30
  7  7 -4  36.80  5.00
  6 -7 -4  2.50  2.40
  6 -7 -4  2.50  3.10
 -6 -7  4  2.00  2.90
 -6 -7  4  1.20  2.50
 -6 -7  4  1.30  3.60
 -6 -7  4  1.10  2.90
  6 -7 -4  2.70  2.10
  6  7 -4  2.90  2.10
 -6  7  4  3.60  4.50
  6  7 -4  1.70  2.00
 -6  7  4  6.40  3.80
  5 -7 -4 490.25  14.80
 -5 -7  4 476.95  16.50
 -5 -7  4 480.85  17.30
 -5 -7  4 484.45  16.10
  5 -7 -4 460.95  16.30
  5  7 -4 495.55  14.50
  5  7 -4 459.75  14.80
 -5  7  4 453.05  17.30
  5  7 -4 494.05  14.70
  4 -7 -4  11.60  2.80
 -4 -7  4  7.60  4.20
  4 -7 -4  7.30  3.60
 -4 -7  4  6.50  3.00
 -4 -7  4  3.70  5.50
 -4 -7  4  9.90  4.10
  4 -7 -4  9.10  2.10
  4  7 -4  14.00  2.30
  4  7 -4  6.90  2.40
  4  7 -4  8.90  1.70
 -3 -7  4 548.25  19.50
 -3 -7  4 579.14  20.80
  3 -7 -4 591.14  17.60
  3 -7 -4 590.54  18.10
 -3 -7  4 596.44  20.80
  3 -7 -4 585.04  18.40
 -3  7  4 594.34  17.80
  3  7 -4 593.74  17.50
  3  7 -4 613.94  17.50
  3  7 -4 581.64  17.60
  2 -7 -4 3257.77  92.89
  2 -7 -4 3235.88  92.69
 -2 -7  4 3361.26  92.69
  2  7 -4 3313.97  92.39
  2  7 -4 3194.78  92.29
  2  7 -4 3306.17  92.29
 -2  7  4 3248.67  92.59
  2  7 -4 3271.17  92.49
 -2  7  4 3336.27  92.39
  1 -7 -4 312.27  9.60
 -1 -7  4 298.17  9.50
 -1  7  4 293.67  9.40
  1  7 -4 299.27  9.70
  1  7 -4 302.77  9.40
  1  7 -4 296.07  9.50
 -1  7  4 301.97  9.50
 -1  7  4 300.07  9.40
  1  7 -4 292.27  9.50
  0 -7  4 2230.28  62.79
  0 -7 -4 2209.28  62.49
  0  7 -4 2271.07  62.89
  0  7 -4 2207.88  62.69
  0  7 -4 2236.48  62.59
  0  7  4 2131.79  62.49
  0  7 -4 2202.88  62.59
  1 -7  4 1780.72  50.29
 -1  7 -4 1740.33  49.90
  1  7  4 1733.33  49.80
 -1  7 -4 1752.72  50.09
 -1  7 -4 1779.02  49.80
 -1  7 -4 1720.23  49.90
  1  7  4 1731.13  49.70
 -1  7 -4 1755.22  50.69
  1  7  4 1798.92  49.90
  2 -7  4 880.01  27.70
  2 -7  4 971.50  27.50
  2 -7  4 925.91  27.20
  2  7  4 920.51  26.70
  2  7  4 922.11  26.80
 -2  7 -4 954.50  28.60
 -2  7 -4 926.71  27.20
 -2  7 -4 945.11  27.60
  2  7  4 913.81  26.80
 -2  7 -4 926.11  27.20
 -3 -7 -4 218.48  9.20
  3 -7  4 210.38  9.60
  3 -7  4 227.18  8.20
  3 -7  4 228.98  8.50
 -3 -7 -4 232.18  10.30
 -3 -7 -4 210.98  11.30
 -3  7 -4 233.08  8.90
  3  7  4 240.38  7.40
  3  7  4 224.88  7.40
 -3  7 -4 239.58  9.80
 -3  7 -4 229.98  8.00
  4 -7  4  56.19  4.10
 -4 -7 -4  56.79  5.80
  4 -7  4  53.99  4.10
  4 -7  4  52.89  5.10
 -4 -7 -4  61.49  7.30
 -4 -7 -4  48.80  5.20
 -4  7 -4  62.99  6.60
  4  7  4  54.49  3.10
  4  7  4  50.19  3.40
  5 -7  4  67.79  4.80
  5 -7  4  75.89  4.80
  5 -7  4  79.69  8.10
 -5 -7 -4  67.59  5.40
 -5 -7 -4  64.19  6.10
 -5 -7 -4  74.39  5.70
  5 -7  4  68.39  4.50
 -5  7 -4  68.09  8.00
 -5  7 -4  65.29  9.30
  5  7  4  67.59  4.00
 -6 -7 -4 1581.74  45.30
  6 -7  4 1572.74  44.40
 -6 -7 -4 1553.14  45.20
 -6 -7 -4 1494.65  45.30
  6 -7  4 1567.94  44.60
  6 -7  4 1532.85  44.60
 -6  7 -4 1497.35  45.40
 -6  7 -4 1515.25  46.00
 -6  7 -4 1533.85  46.20
 -7 -7 -4 192.68  7.80
 -7 -7 -4 199.18  7.50
  7 -7  4 191.18  7.60
  7 -7  4 196.38  7.20
 -7  7 -4 188.28  9.10
 -7  7 -4 183.08  10.00
 -7  7 -4 185.08  8.50
  8 -7  4 211.08  7.40
 -8 -7 -4 213.18  7.40
 -8  7 -4 223.38  8.50
 -8  7 -4 209.78  8.20
 -8  7 -4 225.78  9.20
  6 -8 -4 516.15  15.50
 -6 -8  4 504.25  17.00
 -6 -8  4 509.95  16.40
 -6  8  4 492.25  17.80
 -6  8  4 524.65  17.90
  6  8 -4 496.85  15.40
  6  8 -4 493.95  15.40
 -5 -8  4  6.90  3.00
  5 -8 -4  1.70  4.00
 -5 -8  4  0.00  3.00
  5 -8 -4  0.00  2.90
 -5 -8  4  8.40  4.20
  5 -8 -4  3.00  1.90
 -5  8  4  4.80  5.00
  5  8 -4  5.90  2.00
  5  8 -4  7.80  2.60
  5  8 -4  4.70  1.70
  4 -8 -4  0.90  2.10
  4 -8 -4  -1.60  3.80
 -4 -8  4  3.00  4.60
 -4 -8  4  6.40  3.70
  4 -8 -4  -2.00  2.90
  4 -8 -4  5.70  3.20
  4  8 -4  4.90  1.60
  4  8 -4  6.20  2.10
  4  8 -4  5.90  1.90
 -3 -8  4 504.35  18.60
  3 -8 -4 504.55  16.10
  3 -8 -4 492.65  16.10
 -3 -8  4 494.25  18.40
  3  8 -4 529.35  15.40
  3  8 -4 497.45  15.40
 -3  8  4 520.75  15.60
  3  8 -4 508.85  15.40
  2 -8 -4 557.24  17.10
 -2 -8  4 544.45  16.80
  2 -8 -4 563.44  17.00
  2  8 -4 546.25  17.10
 -2  8  4 544.75  16.90
  2  8 -4 540.85  16.40
  2  8 -4 541.45  16.50
  2  8 -4 517.75  17.60
  2  8 -4 568.54  16.50
 -1 -8  4  6.10  2.40
  1 -8 -4  11.30  1.90
  1 -8 -4  10.90  2.50
  1  8 -4  4.70  3.00
  1  8 -4  9.70  1.60
  1  8 -4  11.50  2.30
 -1  8  4  9.30  1.50
  1  8 -4  7.90  1.70
 -1  8  4  8.80  1.60
 -1  8  4  11.10  2.40
  1  8 -4  7.00  1.50
  0 -8  4 447.46  13.60
  0 -8 -4 421.76  13.70
  0 -8  4 417.86  13.90
  0  8  4 451.75  13.30
  0  8 -4 437.26  13.20
  0  8 -4 431.76  14.00
  0  8 -4 435.06  13.60
  0  8 -4 423.36  13.90
  0  8 -4 426.96  14.70
  0  8  4 424.16  14.00
  0  8  4 439.26  13.20
  0  8 -4 432.76  13.30
  1 -8  4  77.69  4.20
  1 -8  4  75.49  5.00
 -1 -8 -4  74.59  4.50
 -1  8 -4  78.89  3.90
 -1  8 -4  76.09  4.70
 -1  8 -4  81.79  3.70
  1  8  4  72.89  6.30
  1  8  4  78.49  3.60
  1  8  4  78.19  3.60
  1  8  4  84.89  3.60
 -1  8 -4  71.89  5.00
 -1  8 -4  80.79  4.20
  2 -8  4  1.10  2.70
 -2 -8 -4  3.20  4.90
 -2 -8 -4  1.50  5.10
  2 -8  4  5.20  2.20
 -2 -8 -4  0.60  2.40
 -2  8 -4  -0.60  1.60
  2  8  4  5.80  1.70
  2  8  4  3.40  1.30
 -2  8 -4  1.00  2.30
 -2  8 -4  1.90  2.70
  2  8  4  4.10  1.30
 -2  8 -4  4.90  2.00
 -2  8 -4  2.00  2.70
 -2  8 -4  2.60  2.30
 -3 -8 -4  51.69  5.10
  3 -8  4  55.49  4.60
  3 -8  4  50.29  5.40
 -3 -8 -4  49.90  6.40
 -3  8 -4  45.30  6.20
  3  8  4  54.99  3.20
  3  8  4  55.99  3.90
 -3  8 -4  49.80  4.70
  3  8  4  55.79  3.10
  4 -8  4 332.47  11.10
  4 -8  4 328.27  12.80
 -4 -8 -4 333.47  12.40
  4 -8  4 334.67  12.60
 -4 -8 -4 334.47  12.00
 -4  8 -4 326.47  14.50
  4  8  4 340.17  10.70
  4  8  4 344.97  10.60
 -5 -8 -4  -0.20  2.80
  5 -8  4  -0.60  3.20
  5 -8  4  1.70  1.90
 -5 -8 -4  2.70  2.90
  5 -8  4  -2.80  2.50
 -5 -8 -4  -0.90  2.20
 -5  8 -4  -2.20  4.20
  5  8  4  1.20  2.20
  5  8  4  2.30  2.80
  6 -8  4 446.36  14.40
 -6 -8 -4 452.75  14.60
  6 -8  4 474.25  14.10
 -6 -8 -4 432.66  14.60
 -6  8 -4 411.06  17.70
 -6  8 -4 438.76  15.60
 -6  8 -4 439.36  15.10
 -7 -8 -4 346.57  11.50
  7 -8  4 359.66  11.30
 -7 -8 -4 354.26  11.70
  7 -8  4 328.77  12.20
 -7  8 -4 372.36  13.60
 -7  8 -4 358.96  12.40
 -7  8 -4 374.06  12.80
 -7 -9  4  91.99  4.90
 -7  9  4  86.89  5.90
 -6 -9  4 101.29  6.30
 -6 -9  4 107.79  6.40
  6  9 -4  99.19  5.50
  6  9 -4  95.79  5.10
 -6  9  4 101.89  7.40
 -5 -9  4 385.36  13.80
  5 -9 -4 343.67  12.60
 -5 -9  4 370.66  13.40
  5  9 -4 365.06  11.70
  5  9 -4 382.66  11.70
  5  9 -4 366.96  11.80
 -4 -9  4 961.80  30.00
 -4 -9  4 930.91  29.40
  4 -9 -4 959.00  28.30
  4  9 -4 974.80  27.70
  4  9 -4 945.31  27.70
  4  9 -4 913.31  27.60
 -3 -9  4  0.90  4.50
  3 -9 -4  4.20  3.10
  3 -9 -4  0.40  2.30
 -3 -9  4  1.00  2.20
 -3 -9  4  5.10  4.20
 -3  9  4  2.80  2.20
  3  9 -4  4.80  3.60
  3  9 -4  1.50  1.50
  3  9 -4  4.70  1.70
  3  9 -4  3.10  1.60
  2 -9 -4 3286.47  95.39
 -2 -9  4 3362.96  95.69
  2  9 -4 3389.26  95.49
  2  9 -4 3374.46  95.09
  2  9 -4 3450.45  94.99
  2  9 -4 3349.26  95.09
  1 -9 -4 162.28  6.70
  1 -9 -4 170.88  6.90
 -1 -9  4 170.88  6.90
 -1  9  4 172.28  6.30
  1  9 -4 168.68  7.20
 -1  9  4 172.68  6.90
 -1  9  4 171.68  6.10
  1  9 -4 171.48  6.20
  1  9 -4 172.78  6.30
 -1  9  4 168.18  6.40
  1  9 -4 171.48  6.30
  1  9 -4 165.18  10.00
  1  9 -4 178.28  7.20
  0 -9  4 1277.77  43.60
  0 -9  4 1513.65  42.20
  0 -9 -4 1466.55  41.90
  0  9 -4 1433.66  41.80
  0  9  4 1497.05  41.80
  0  9 -4 1379.96  43.70
  0  9 -4 1475.75  41.60
  0  9  4 1507.75  41.80
  0  9 -4 1446.06  42.00
  0  9 -4 1467.95  42.10
  0  9 -4 1463.95  41.80
  0  9  4 1473.65  41.60
  0  9  4 1451.95  42.10
 -1 -9 -4 581.44  17.30
  1 -9  4 548.15  17.70
  1 -9  4 567.24  17.80
 -1  9 -4 565.14  17.80
  1  9  4 570.14  17.90
  1  9  4 577.84  17.20
 -1  9 -4 576.54  17.80
  1  9  4 557.54  17.10
 -1  9 -4 575.34  17.60
  1  9  4 576.34  17.10
 -1  9 -4 564.24  17.10
 -2 -9 -4 1338.67  40.10
  2 -9  4 1310.87  38.90
 -2  9 -4 1353.06  38.80
  2  9  4 1307.17  38.00
  2  9  4 1321.67  38.20
 -2  9 -4 1284.27  40.50
  2  9  4 1359.96  38.10
 -3 -9 -4  61.79  6.20
  3 -9  4  59.19  5.80
  3 -9  4  59.69  5.10
  3  9  4  61.69  3.60
  3  9  4  55.59  3.40
  3  9  4  57.29  3.70
 -3  9 -4  53.89  8.30
 -3  9 -4  59.69  4.60
  4 -9  4  3.20  2.50
 -4 -9 -4  4.20  3.00
  4 -9  4  4.40  3.40
 -4 -9 -4  -3.60  3.10
  4  9  4  0.90  1.80
  4  9  4  1.10  2.20
  5 -9  4  -2.80  3.80
 -5 -9 -4  4.50  2.70
  5 -9  4  4.00  2.40
  5  9  4  3.20  2.70
 -5  9 -4  4.20  4.50
  5  9  4  1.50  2.70
 -6 -9 -4 356.16  11.90
  6 -9  4 359.36  11.40
 -6  9 -4 356.66  13.10
 -6  9 -4 347.67  14.10
 -6  9 -4 342.47  12.50
 -7 -9 -4 546.45  16.20
 -7 -9 -4 538.35  16.10
  7 -9  4 523.45  16.10
 -7  9 -4 550.14  17.00
 -7  9 -4 529.15  16.80
 -6 -10  4 159.28  6.80
 -6 -10  4 150.88  6.70
  6 10 -4 132.89  6.20
 -6 10  4 147.59  7.50
  6 10 -4 151.58  6.30
 -5 -10  4  67.59  6.10
  5 -10 -4  62.39  5.30
 -5 -10  4  64.99  6.80
  5 10 -4  61.99  4.00
  5 10 -4  60.39  4.30
  4 -10 -4 128.69  6.00
 -4 -10  4 128.89  7.80
 -4 -10  4 119.89  7.80
  4 10 -4 124.69  6.70
  4 10 -4 133.29  5.40
  4 10 -4 128.29  5.40
  4 10 -4 127.69  5.30
 -3 -10  4 1627.84  49.90
  3 -10 -4 1691.13  48.70
 -3 -10  4 1716.63  50.59
  3 10 -4 1745.03  48.40
  3 10 -4 1669.03  48.40
  3 10 -4 1662.93  48.70
  3 10 -4 1662.73  48.20
  3 10 -4 1716.13  48.40
 -2 -10  4 177.38  10.10
  2 -10 -4 169.98  8.10
  2 -10 -4 168.48  6.80
 -2 -10  4 170.68  6.60
  2 10 -4 175.98  6.50
  2 10 -4 169.58  7.30
 -2 10  4 164.48  6.30
  2 10 -4 174.18  6.30
 -2 10  4 180.58  6.80
  2 10 -4 170.88  6.50
  2 10 -4 170.48  7.30
 -1 -10  4 690.93  20.50
 -1 -10  4 649.93  23.10
  1 -10 -4 666.03  20.50
 -1 10  4 685.63  20.50
  1 10 -4 647.94  21.40
  1 10 -4 657.73  20.30
  1 10 -4 676.73  20.10
 -1 10  4 685.63  20.00
  1 10 -4 688.73  20.30
 -1 10  4 708.13  20.40
  1 10 -4 657.23  20.60
  1 10 -4 665.23  20.50
  0 -10 -4 414.76  13.00
  0 -10  4 398.36  13.30
  0 10  4 402.36  13.20
  0 10 -4 416.16  13.30
  0 10  4 411.46  12.90
  0 10 -4 419.16  13.10
  0 10  4 404.46  12.70
  0 10 -4 403.36  13.30
  0 10 -4 402.56  14.10
  0 10 -4 402.46  13.10
  0 10 -4 408.76  12.80
  0 10  4 414.56  13.00
  1 -10  4  30.60  4.20
 -1 -10 -4  34.60  3.50
  1 -10  4  35.90  3.80
  1 10  4  29.60  2.90
 -1 10 -4  34.20  2.80
 -1 10 -4  35.80  3.70
 -1 10 -4  33.60  5.30
  1 10  4  36.10  4.20
  1 10  4  28.30  2.60
  1 10  4  30.70  2.90
 -1 10 -4  34.40  5.70
 -1 10 -4  38.50  4.20
 -2 -10 -4  52.29  6.80
  2 -10  4  45.90  4.20
  2 -10  4  40.20  6.10
  2 10  4  40.60  5.10
  2 10  4  46.90  3.10
  2 10  4  47.20  3.20
 -2 10 -4  52.39  9.50
 -2 10 -4  52.99  4.30
 -2 10 -4  44.10  3.90
  3 -10  4  10.60  2.70
 -3 -10 -4  12.90  3.70
  3 10  4  10.30  1.90
  3 10  4  12.90  2.00
 -4 -10 -4 146.19  6.90
  4 -10  4 137.19  6.90
  4 10  4 135.29  5.80
  4 10  4 132.09  5.90
  4 10  4 146.59  5.80
 -4 10 -4 147.89  9.40
  5 -10  4 379.36  13.30
 -5 -10 -4 396.76  12.70
 -5 10 -4 373.26  13.60
  5 10  4 312.27  11.90
 -5 10 -4 377.96  15.00
 -6 -10 -4 313.57  10.30
 -6 10 -4 316.77  11.40
 -6 10 -4 293.67  10.80
 -6 -11  4 106.69  5.20
 -6 -11  4  93.09  5.10
 -6 11  4 109.49  5.80
  5 -11 -4 375.46  11.80
 -5 -11  4 349.77  12.40
 -5 -11  4 370.86  12.40
  5 11 -4 355.06  11.50
  5 11 -4 361.56  12.10
  5 11 -4 359.66  11.30
  4 -11 -4 443.26  14.00
 -4 -11  4 441.86  15.00
  4 11 -4 451.15  13.50
  4 11 -4 415.46  13.70
  4 11 -4 447.96  14.20
  4 11 -4 432.16  13.60
  3 -11 -4 546.75  17.20
 -3 -11  4 536.35  18.90
  3 11 -4 555.34  17.00
  3 11 -4 546.25  17.30
  3 11 -4 567.04  17.00
  3 11 -4 584.44  16.90
  2 -11 -4 474.65  15.00
 -2 -11  4 460.25  17.30
 -2 -11  4 473.55  14.60
  2 11 -4 496.45  14.70
  2 11 -4 459.85  15.00
  2 11 -4 495.55  14.90
  2 11 -4 462.15  15.00
 -2 11  4 479.05  14.80
  1 -11 -4  10.20  2.10
 -1 -11  4  5.80  2.10
 -1 -11  4  9.10  4.50
 -1 11  4  6.90  1.50
  1 11 -4  12.30  2.30
 -1 11  4  8.50  2.30
  1 11 -4  6.60  2.00
  1 11 -4  9.40  1.70
  1 11 -4  10.50  2.90
  1 11 -4  9.80  2.30
 -1 11  4  4.60  2.60
 -1 11  4  7.50  2.00
  0 -11 -4 1552.44  44.50
  0 -11  4 1577.04  44.80
  0 11  4 1504.25  44.20
  0 11 -4 1558.14  44.80
  0 11 -4 1505.35  44.60
  0 11  4 1596.44  44.60
  0 11  4 1536.95  44.60
  0 11 -4 1545.25  44.30
  0 11 -4 1534.45  44.70
  0 11  4 1558.04  44.70
  1 -11  4  0.90  2.00
 -1 -11 -4  4.10  1.90
  1 11  4  3.60  1.40
 -1 11 -4  2.40  1.90
  1 11  4  6.30  1.80
 -1 11 -4  3.00  2.50
 -1 11 -4  5.40  1.60
 -1 11 -4  0.90  2.70
  1 11  4  3.90  2.10
  1 11  4  -0.70  1.60
 -2 -11 -4  0.90  4.00
  2 -11  4  6.70  2.30
  2 11  4  10.20  2.50
  2 11  4  8.20  1.80
  2 11  4  9.90  1.80
 -2 11 -4  5.50  1.90
  3 -11  4 556.94  17.10
 -3 -11 -4 528.15  17.70
  3 11  4 525.15  17.00
  3 11  4 560.34  16.60
  3 11  4 566.54  16.50
  3 11  4 539.85  16.60
 -4 -11 -4  43.50  4.60
  4 -11  4  39.80  4.50
  4 11  4  32.00  4.20
  4 11  4  26.70  3.60
  4 11  4  29.80  3.30
 -5 -11 -4  52.89  3.90
  5 -11  4  57.99  5.60
 -5 11 -4  58.09  6.30
  5 11  4  44.60  5.00
 -6 -11 -4  25.30  2.60
 -6 11 -4  30.70  3.60
 -6 11 -4  21.20  3.90
 -5 -12  4  42.20  3.70
  5 12 -4  38.80  4.00
  5 12 -4  39.40  3.20
  4 -12 -4 809.12  23.20
 -4 -12  4 761.72  24.00
  4 12 -4 798.62  22.80
  4 12 -4 778.42  23.10
  4 12 -4 771.62  23.00
  3 -12 -4  88.09  4.50
 -3 -12  4  87.89  6.50
  3 12 -4  89.39  4.80
  3 12 -4  85.19  3.90
  3 12 -4  82.59  4.40
  3 12 -4  79.79  5.10
  2 -12 -4 194.78  7.20
 -2 -12  4 222.98  9.60
  2 12 -4 194.58  7.20
  2 12 -4 187.98  7.70
  2 12 -4 188.98  7.20
  2 12 -4 201.58  6.90
 -2 12  4 188.58  6.80
 -1 -12  4 688.33  22.90
 -1 -12  4 701.23  20.60
  1 -12 -4 702.93  20.80
  1 12 -4 697.33  20.90
  1 12 -4 675.33  21.70
 -1 12  4 686.33  20.50
  1 12 -4 658.53  21.10
  1 12 -4 695.23  20.80
 -1 12  4 711.93  20.80
  1 12 -4 699.63  20.50
  0 -12 -4  35.60  3.00
  0 -12  4  41.70  3.40
  0 -12  4  49.20  6.40
  0 12 -4  32.60  2.90
  0 12  4  32.70  3.20
  0 12 -4  35.90  4.00
  0 12 -4  32.30  3.30
  0 12  4  36.70  2.70
  0 12  4  30.80  4.30
  0 12  4  37.80  3.40
  0 12 -4  30.10  3.80
  1 -12  4 214.78  7.90
 -1 -12 -4 208.38  7.30
  1 -12  4 215.08  10.30
 -1 12 -4 225.68  7.60
  1 12  4 210.68  8.00
  1 12  4 213.58  7.80
  1 12  4 220.88  7.30
  1 12  4 220.98  7.60
 -2 -12 -4 182.38  8.50
  2 -12  4 165.48  6.60
  2 12  4 162.98  6.60
  2 12  4 158.38  6.00
  2 12  4 167.28  6.20
  3 -12  4  43.20  3.80
 -3 -12 -4  34.70  5.00
  3 12  4  38.40  4.00
  3 12  4  41.10  2.90
  3 12  4  43.00  4.30
  3 12  4  41.10  3.20
  4 -12  4  60.69  4.20
 -4 -12 -4  57.59  4.40
  4 12  4  54.09  5.20
  4 12  4  56.49  4.10
  5 -12  4 142.39  6.60
 -5 -12 -4 153.28  5.70
  5 -12  4 165.18  12.90
 -5 12 -4 145.69  6.10
 -4 -13  4  36.10  3.60
  4 -13 -4  43.70  2.80
  4 13 -4  27.20  2.70
  3 -13 -4 131.79  5.00
 -3 -13  4 132.99  6.40
  3 13 -4 119.49  5.50
  3 13 -4 133.39  5.20
  3 13 -4 130.49  4.80
  2 -13 -4 334.17  10.60
 -2 -13  4 325.07  12.20
  2 13 -4 330.97  10.90
  2 13 -4 346.07  10.80
  2 13 -4 341.87  10.40
 -1 -13  4  -0.20  1.70
  1 -13 -4  3.40  1.60
 -1 -13  4  2.90  3.70
 -1 13  4  -5.40  5.00
 -1 13  4  1.70  1.60
  1 13 -4  2.40  1.40
  1 13 -4  4.80  2.40
 -1 13  4  0.50  1.80
  1 13 -4  0.70  1.70
  0 -13 -4 646.14  19.20
  0 -13  4 651.73  19.40
  0 -13  4 663.93  21.50
  0 13  4 675.93  19.50
  0 13 -4 658.73  19.40
  0 13 -4 621.44  19.10
  0 13  4 647.74  19.60
  0 13  4 657.33  19.30
  1 -13  4 406.56  14.90
  1 -13  4 413.06  12.70
 -1 13 -4 399.86  12.40
  1 13  4 396.26  12.70
  1 13  4 408.06  12.30
  1 13  4 409.06  12.70
  2 -13  4 536.35  18.00
  2 -13  4 524.45  16.20
  2 13  4 546.85  16.20
  2 13  4 530.55  15.80
  2 13  4 527.45  16.10
  3 -13  4  49.80  3.40
  3 -13  4  47.10  6.10
  3 13  4  56.79  3.70
  3 13  4  49.80  3.70
 -4 -13 -4  50.89  4.00
  4 -13  4  47.40  6.80
  4 13  4  47.50  4.30
  4 13  4  59.69  3.60
  2 -14 -4  31.50  2.20
 -2 -14  4  25.30  3.70
  2 14 -4  32.80  2.40
  2 14 -4  34.30  2.50
 -1 -14  4 881.21  26.70
  1 -14 -4 887.41  25.40
  1 14 -4 875.21  25.50
 -1 14  4 899.01  25.40
  1 14 -4 893.51  25.60
  0 -14  4 119.29  6.50
  0 -14  4 121.59  4.50
  0 -14 -4 126.69  4.30
  0 14  4 121.49  4.60
  0 14 -4 118.59  4.50
  0 14  4 123.39  4.70
  0 14 -4 116.59  5.10
  1 -14  4 1318.87  38.40
  1 -14  4 1285.17  37.20
  1 14  4 1306.57  37.30
  1 14  4 1314.87  37.20
  2 -14  4  36.60  2.50
  2 14  4  35.30  2.70
  2 14  4  27.10  2.60
 -9  0  5  0.40  2.40
  9  0 -5  -3.90  2.40
 -9  0  5  -0.70  1.70
 -8  0  5  1.20  3.40
  8  0 -5  3.00  2.80
  8  0 -5  0.50  2.30
  8  0 -5  1.80  2.40
  7  0 -5  -1.70  2.00
 -7  0  5  -0.90  3.70
 -7  0  5  5.10  3.90
  7  0 -5  1.90  1.90
 -7  0  5  -5.70  4.80
 -7  0  5  2.40  2.70
  7  0 -5  2.50  2.30
 -6  0  5  4.30  4.20
 -6  0  5  0.30  4.50
 -6  0  5  7.30  4.80
  6  0 -5  -0.60  2.10
 -6  0  5  2.80  5.70
 -6  0  5  2.10  3.50
  6  0 -5  -1.70  1.50
  6  0 -5  0.40  1.70
  5  0 -5  -0.10  1.30
  5  0 -5  -1.40  2.60
 -5  0  5  1.00  3.60
 -5  0  5  3.40  5.90
 -5  0  5  13.50  5.30
  5  0 -5  0.80  1.50
 -5  0  5  2.60  2.70
  5  0 -5  2.70  3.20
 -4  0  5  1.40  2.00
  4  0 -5  4.80  1.40
  4  0 -5  2.20  1.80
  3  0 -5  0.50  1.20
 -3  0  5  0.80  1.40
  3  0 -5  2.40  1.90
  3  0 -5  0.50  1.10
  2  0 -5  -0.90  0.80
  2  0 -5  0.50  0.80
  2  0 -5  0.20  1.10
 -1  0  5  1.40  0.90
  1  0 -5  0.10  0.60
  1  0 -5  2.10  0.80
  1  0 -5  -0.70  1.00
  0  0 -5  1.10  0.90
  0  0 -5  0.50  0.60
  0  0  5  0.70  0.70
  0  0  5  0.30  0.90
 -1  0 -5  0.60  0.60
  1  0  5  -0.20  0.90
  2  0  5  0.70  0.90
 -2  0 -5  1.20  1.00
  2  0  5  -0.20  0.60
  3  0  5  1.10  0.70
 -3  0 -5  -0.90  1.30
  3  0  5  -0.20  1.00
  4  0  5  0.80  0.80
  4  0  5  1.00  1.10
  4  0  5  -0.60  1.80
 -4  0 -5  1.30  2.00
 -5  0 -5  2.50  5.00
 -5  0 -5  5.60  3.60
 -5  0 -5  3.30  4.80
 -5  0 -5  6.80  4.60
  6  0  5  0.20  1.70
 -6  0 -5  -3.70  4.90
 -6  0 -5  2.00  4.80
  6  0  5  0.10  1.50
 -6  0 -5  5.00  4.40
 -6  0 -5  0.40  3.30
 -7  0 -5  2.20  2.70
  7  0  5  3.60  2.20
 -7  0 -5  2.50  3.40
 -7  0 -5  -2.10  3.50
  7  0  5  3.60  2.60
  7  0  5  1.20  4.00
 -7  0 -5  -1.00  3.30
  8  0  5  5.50  4.40
  8  0  5  8.40  3.60
 -8  0 -5  -0.30  2.50
  8  0  5  1.30  3.40
 -8  0 -5  2.30  3.40
 -9  0 -5  -1.70  2.00
 -9  0 -5  -3.60  2.20
 -9  0 -5  1.70  2.80
  9 -1 -5  66.89  4.40
 -9 -1  5  75.59  5.30
 -9 -1  5  65.39  4.80
 -9 -1  5  81.99  4.20
 -9  1  5  77.59  4.20
 -9  1  5  75.19  5.00
  9  1 -5  66.49  5.20
  8 -1 -5 301.07  10.40
 -8 -1  5 314.37  16.10
  8 -1 -5 289.17  10.00
  8 -1 -5 305.87  10.10
 -8 -1  5 313.87  11.10
 -8  1  5 319.17  11.20
  8  1 -5 286.67  10.30
  8  1 -5 287.77  10.20
 -8  1  5 301.77  11.50
  7 -1 -5 174.88  7.00
 -7 -1  5 177.88  9.00
 -7 -1  5 183.28  8.40
  7 -1 -5 193.58  6.80
 -7 -1  5 158.78  9.50
  7 -1 -5 184.78  7.00
 -7  1  5 174.88  8.60
 -7  1  5 169.28  9.80
 -7  1  5 162.88  9.30
  7  1 -5 187.08  6.80
  7  1 -5 180.38  6.90
 -6 -1  5 1604.44  47.20
  6 -1 -5 1567.64  45.60
  6 -1 -5 1654.93  45.60
 -6 -1  5 1490.55  47.40
 -6 -1  5 1545.25  47.30
 -6 -1  5 1659.43  50.69
 -6  1  5 1590.74  48.10
 -6  1  5 1611.44  48.20
  6  1 -5 1613.74  45.50
  6  1 -5 1589.34  45.60
  6  1 -5 1540.15  45.70
 -6  1  5 1639.44  48.00
 -6  1  5 1567.74  47.20
  5 -1 -5 215.18  8.40
  5 -1 -5 214.28  7.30
 -5 -1  5 192.98  12.20
  5 -1 -5 223.38  7.20
 -5 -1  5 221.88  9.30
 -5 -1  5 196.18  11.80
  5 -1 -5 209.48  7.60
 -5 -1  5 199.08  9.90
 -5 -1  5 205.18  11.60
 -5 -1  5 188.48  10.40
  5  1 -5 214.38  7.30
 -5  1  5 212.38  9.50
  5  1 -5 226.18  7.10
 -5  1  5 217.28  11.50
 -5  1  5 199.28  10.20
  4 -1 -5 182.88  6.40
  4 -1 -5 179.08  6.60
  4 -1 -5 187.38  6.20
  4 -1 -5 188.68  6.80
 -4 -1  5 190.88  7.60
  4  1 -5 175.48  6.90
  4  1 -5 186.98  6.40
  4  1 -5 193.58  6.70
 -4  1  5 183.88  7.80
  4  1 -5 184.08  6.10
  3 -1 -5 201.68  6.50
  3 -1 -5 191.88  6.20
  3 -1 -5 189.48  7.10
  3 -1 -5 188.68  6.70
  3  1 -5 193.78  6.20
 -3  1  5 194.58  7.30
  3  1 -5 198.98  6.50
  3  1 -5 193.08  6.40
  2 -1 -5 225.58  7.10
  2 -1 -5 224.38  7.20
  2 -1 -5 228.38  7.00
 -2  1  5 211.08  7.10
  2  1 -5 223.88  7.00
  2  1 -5 232.58  7.10
  2  1 -5 227.88  7.10
 -1 -1  5 308.77  9.30
  1 -1 -5 299.87  9.20
  1 -1 -5 312.67  9.30
  1 -1 -5 312.77  9.40
 -1  1  5 319.87  9.30
 -1  1  5 308.27  9.30
  1  1 -5 305.57  9.30
  1  1 -5 298.87  9.30
  1  1 -5 313.07  9.20
  0 -1  5 959.70  26.50
  0 -1 -5 916.01  26.40
  0 -1 -5 926.41  26.50
  0 -1  5 922.41  26.50
  0  1 -5 930.91  26.60
  0  1 -5 921.11  26.50
  0  1  5 935.31  26.80
  0  1  5 918.81  26.50
  0  1 -5 935.71  26.50
  1 -1  5 1389.96  39.30
 -1 -1 -5 1405.96  39.20
 -1 -1 -5 1411.16  39.30
  1 -1  5 1424.76  39.40
 -1  1 -5 1389.76  39.30
 -1  1 -5 1308.67  39.20
  1  1  5 1367.06  39.30
  1  1  5 1426.76  39.30
 -2 -1 -5  4.00  1.10
  2 -1  5  3.50  1.10
 -2 -1 -5  4.50  0.70
  2 -1  5  4.90  0.80
  2  1  5  4.60  0.80
  2  1  5  5.00  1.00
 -2  1 -5  5.80  1.20
 -2  1 -5  4.90  0.80
  3 -1  5 3235.88  90.09
  3 -1  5 3142.49  89.89
  3 -1  5 3183.58  89.79
 -3  1 -5 3259.47  90.79
  3  1  5 3204.88  89.69
 -3  1 -5 3201.18  89.59
  3  1  5 3189.18  89.79
  4 -1  5  73.09  4.20
  4 -1  5  76.79  5.00
  4 -1  5  82.49  3.10
  4 -1  5  76.99  3.40
 -4  1 -5  76.79  5.00
  4  1  5  79.49  3.30
  4  1  5  81.19  3.00
  5 -1  5 1850.91  56.19
 -5 -1 -5 1973.80  57.49
 -5 -1 -5 1962.50  58.29
  5 -1  5 2035.70  55.79
  5 -1  5 1953.70  55.79
 -5 -1 -5 1928.51  56.69
 -5  1 -5 1959.60  57.59
 -5  1 -5 2020.70  57.59
  5  1  5 2035.30  55.59
 -5  1 -5 1920.51  57.29
  5  1  5 1989.80  55.69
 -5  1 -5 1976.50  58.29
 -6 -1 -5  -1.30  4.20
  6 -1  5  1.00  1.60
 -6 -1 -5  3.40  3.10
  6 -1  5  1.20  2.90
  6 -1  5  2.30  2.50
 -6 -1 -5  -0.20  5.40
 -6 -1 -5  -0.40  4.10
 -6  1 -5  -4.00  3.80
 -6  1 -5  -1.50  4.60
 -6  1 -5  1.50  4.20
 -6  1 -5  1.80  3.80
  6  1  5  1.90  1.90
  7 -1  5 251.77  10.20
  7 -1  5 250.67  9.00
  7 -1  5 254.87  8.70
 -7 -1 -5 247.58  9.80
 -7 -1 -5 241.38  11.00
 -7  1 -5 243.28  10.50
  7  1  5 245.48  9.20
 -7  1 -5 236.88  10.70
 -7  1 -5 236.28  11.10
  7  1  5 244.18  8.80
 -7  1 -5 250.57  9.90
  8 -1  5  13.00  3.70
 -8 -1 -5  15.10  2.80
 -8 -1 -5  12.20  3.30
  8 -1  5  9.80  3.20
  8 -1  5  13.50  3.40
 -8 -1 -5  9.10  3.30
 -8  1 -5  10.70  3.30
 -8  1 -5  12.70  4.20
  8  1  5  6.30  4.20
 -8  1 -5  12.50  3.60
 -9 -1 -5  0.60  2.30
 -9 -1 -5  3.70  3.00
 -9 -1 -5  2.70  2.00
  9 -1  5  3.00  4.40
 -9  1 -5  1.00  2.40
 -9  1 -5  5.90  2.30
 -9  1 -5  4.20  2.30
 -9 -2  5  7.70  2.40
 -9 -2  5  2.90  1.60
  9 -2 -5  5.30  2.00
 -9  2  5  1.30  2.00
 -9  2  5  6.60  2.60
  9  2 -5  9.20  5.50
 -8 -2  5 128.89  6.40
 -8 -2  5 114.69  7.30
  8 -2 -5 117.99  5.30
 -8 -2  5 117.79  6.80
  8 -2 -5 111.29  6.10
  8  2 -5 113.39  5.60
 -8  2  5 118.29  6.50
 -8  2  5 105.29  8.20
 -8  2  5 124.99  7.60
  8  2 -5 113.29  5.90
  7 -2 -5 238.38  8.20
 -7 -2  5 223.58  9.40
  7 -2 -5 235.78  10.80
 -7 -2  5 218.58  10.70
  7 -2 -5 235.98  8.30
 -7 -2  5 222.38  10.80
 -7 -2  5 217.78  9.70
 -7  2  5 235.88  11.10
 -7  2  5 222.68  9.70
  7  2 -5 229.48  8.00
  7  2 -5 231.88  8.80
 -7  2  5 227.28  10.60
  7  2 -5 225.78  8.20
  6 -2 -5 882.71  26.20
  6 -2 -5 892.71  26.30
 -6 -2  5 888.11  27.70
 -6 -2  5 940.21  28.80
 -6 -2  5 855.61  27.40
 -6 -2  5 955.50  29.30
  6 -2 -5 912.91  26.20
 -6 -2  5 852.91  27.80
 -6  2  5 877.21  28.90
  6  2 -5 841.52  26.10
 -6  2  5 896.01  29.10
  6  2 -5 872.71  25.90
 -6  2  5 885.21  27.90
 -5 -2  5 148.39  8.70
 -5 -2  5 156.48  9.70
 -5 -2  5 167.38  11.00
  5 -2 -5 171.18  6.40
  5 -2 -5 170.98  6.20
 -5 -2  5 152.78  10.40
  5 -2 -5 165.28  7.20
 -5 -2  5 144.89  8.90
  5 -2 -5 175.08  6.00
 -5  2  5 176.58  8.50
  5  2 -5 173.58  5.80
 -5  2  5 153.38  9.70
  5  2 -5 159.78  6.00
 -5  2  5 166.78  10.20
  4 -2 -5 575.34  17.50
  4 -2 -5 588.34  17.30
  4 -2 -5 588.54  17.70
  4 -2 -5 591.94  17.50
  4  2 -5 561.74  17.50
 -4  2  5 581.34  18.60
  4  2 -5 583.34  17.20
  4  2 -5 617.34  17.70
  4  2 -5 585.74  17.30
  3 -2 -5 1367.56  38.80
  3 -2 -5 1349.36  38.70
  3 -2 -5 1385.16  38.90
  3 -2 -5 1300.27  38.80
  3  2 -5 1402.26  38.70
 -3  2  5 1322.37  40.10
  3  2 -5 1433.46  40.30
  3  2 -5 1353.26  38.60
  3  2 -5 1322.67  39.30
  2 -2 -5 339.37  10.00
  2 -2 -5 328.47  10.00
  2 -2 -5 324.77  9.80
  2  2 -5 322.87  9.90
  2  2 -5 333.37  10.00
 -2  2  5 330.77  9.90
  2  2 -5 319.57  9.80
 -2  2  5 312.07  10.10
  1 -2 -5 110.19  4.10
  1 -2 -5 104.29  3.80
  1 -2 -5 112.19  3.90
 -1 -2  5  99.09  4.00
  1  2 -5 106.09  4.00
 -1  2  5 108.09  3.80
 -1  2  5 110.29  3.90
  1  2 -5 108.99  3.80
  1  2 -5 113.29  3.80
  0 -2 -5 388.36  11.40
  0 -2  5 382.16  11.50
  0 -2 -5 370.96  11.40
  0 -2  5 387.96  11.40
  0  2 -5 382.96  11.40
  0  2 -5 384.46  11.50
  0  2  5 383.76  11.40
  0  2 -5 385.06  11.40
  0  2  5 400.66  11.30
  1 -2  5 358.66  10.90
  1 -2  5 376.26  10.90
 -1 -2 -5 375.36  10.70
  1  2  5 359.36  10.80
  1  2  5 367.16  10.70
 -1  2 -5 351.66  10.90
 -1  2 -5 369.76  10.80
 -2 -2 -5 1284.97  35.40
  2 -2  5 1253.17  35.80
  2 -2  5 1268.37  35.90
  2 -2  5 1269.87  36.00
 -2  2 -5 1239.58  36.00
  2  2  5 1250.67  35.70
  2  2  5 1264.07  35.60
 -2  2 -5 1251.27  36.90
  3 -2  5 312.17  9.90
  3 -2  5 314.47  9.70
  3 -2  5 312.87  9.90
  3 -2  5 320.87  9.60
  3  2  5 315.57  9.40
 -3  2 -5 311.77  10.60
 -3  2 -5 328.67  9.50
  3  2  5 306.27  9.50
  4 -2  5 205.58  6.90
  4 -2  5 217.88  6.90
  4 -2  5 203.08  7.30
  4 -2  5 204.98  7.60
 -4  2 -5 210.28  8.40
  4  2  5 211.88  6.80
  4  2  5 218.38  6.60
 -5 -2 -5  52.09  6.80
  5 -2  5  61.79  3.20
  5 -2  5  51.59  3.30
 -5 -2 -5  58.89  6.70
 -5 -2 -5  68.59  5.20
  5 -2  5  61.79  3.90
  5  2  5  62.29  3.40
  5  2  5  61.49  3.00
 -5  2 -5  54.79  8.10
 -5  2 -5  60.39  5.90
 -6 -2 -5 116.39  8.70
  6 -2  5 108.29  4.80
  6 -2  5  98.89  5.40
  6 -2  5 113.09  5.10
 -6 -2 -5 106.59  6.80
  6  2  5 105.29  4.90
 -6  2 -5 115.39  8.60
  6  2  5 106.19  4.70
 -6  2 -5 107.19  8.20
 -6  2 -5 115.19  8.10
 -6  2 -5 110.99  9.90
 -6  2 -5  93.19  8.90
  7 -2  5 712.23  23.90
 -7 -2 -5 782.62  25.10
  7 -2  5 792.12  23.40
 -7 -2 -5 796.12  24.20
  7 -2  5 808.72  23.50
 -7  2 -5 774.92  25.50
 -7  2 -5 792.32  23.80
 -7  2 -5 768.82  25.00
  7  2  5 724.53  23.30
 -7  2 -5 804.52  24.60
  7  2  5 781.02  23.30
 -8 -2 -5 340.77  12.50
  8 -2  5 306.37  11.60
 -8 -2 -5 371.26  11.70
  8 -2  5 320.07  11.40
  8 -2  5 305.67  11.30
 -8  2 -5 344.37  12.50
 -8  2 -5 340.47  12.10
 -8  2 -5 348.37  12.90
 -9 -2 -5  67.39  4.40
  9 -2  5  57.89  5.90
 -9 -2 -5  75.89  4.30
 -9  2 -5  74.59  4.60
 -9  2 -5  69.69  4.70
 -9  2 -5  79.59  4.50
 -9 -3  5  85.49  3.90
 -9 -3  5  74.89  5.70
  9 -3 -5  81.59  4.00
 -9 -3  5  74.09  4.50
 -9  3  5  73.29  5.10
 -9  3  5  80.39  4.50
  8 -3 -5  7.80  2.20
  8 -3 -5  5.90  3.00
  8 -3 -5  4.50  2.00
 -8 -3  5  2.90  3.10
 -8 -3  5  1.00  2.20
 -8 -3  5  -0.40  2.70
 -8 -3  5  3.30  3.20
 -8  3  5  2.00  3.40
 -8  3  5  1.70  3.00
 -8  3  5  -2.40  6.10
  8  3 -5  4.00  3.00
  8  3 -5  4.00  2.70
  7 -3 -5 374.86  12.10
 -7 -3  5 377.86  13.20
 -7 -3  5 358.96  13.10
  7 -3 -5 381.06  12.20
 -7 -3  5 361.56  14.10
 -7 -3  5 371.36  13.90
  7 -3 -5 386.26  12.10
 -7  3  5 377.06  13.40
  7  3 -5 376.56  12.40
  7  3 -5 353.66  11.90
 -7  3  5 354.96  13.90
  7  3 -5 356.96  11.70
 -7  3  5 368.26  14.70
  6 -3 -5 508.05  15.20
  6 -3 -5 505.45  15.30
 -6 -3  5 493.85  16.60
 -6 -3  5 481.75  17.90
 -6 -3  5 473.05  17.50
  6 -3 -5 491.05  15.10
 -6 -3  5 500.85  16.70
  6  3 -5 457.35  15.20
 -6  3  5 488.35  18.00
  6  3 -5 490.75  15.00
  6  3 -5 494.95  14.80
 -6  3  5 478.95  17.00
 -6  3  5 454.05  19.00
  5 -3 -5  32.20  4.50
  5 -3 -5  25.70  3.20
  5 -3 -5  30.20  2.90
 -5 -3  5  29.90  5.00
 -5 -3  5  24.80  5.30
 -5 -3  5  30.30  4.60
 -5 -3  5  34.40  6.00
  5 -3 -5  37.10  3.00
  5  3 -5  31.30  4.40
  5  3 -5  33.80  2.70
 -5  3  5  28.10  5.50
 -5  3  5  24.50  4.10
  5  3 -5  33.70  2.90
 -5  3  5  25.00  4.80
 -4 -3  5 4095.89 116.99
  4 -3 -5 4170.88 114.89
  4 -3 -5 4063.59 114.69
 -4 -3  5 3879.91 115.69
  4 -3 -5 4093.99 114.69
  4 -3 -5 4119.69 114.59
 -4  3  5 3938.61 115.59
  4  3 -5 4373.76 114.79
  4  3 -5 4032.60 114.49
  4  3 -5 3997.40 114.39
  4  3 -5 4107.29 114.49
  3 -3 -5 1137.09  32.00
  3 -3 -5 1130.29  31.70
  3 -3 -5 1116.19  31.80
  3 -3 -5 1062.89  31.80
  3  3 -5 1116.59  31.60
  3  3 -5 1064.39  31.70
 -3  3  5 1079.89  32.30
  3  3 -5 1146.59  31.70
  3  3 -5 1096.39  31.80
  2 -3 -5 747.53  21.60
  2 -3 -5 758.62  21.80
  2 -3 -5 771.22  21.80
  2 -3 -5 723.73  21.80
  2  3 -5 744.03  21.70
  2  3 -5 760.92  21.60
 -2  3  5 726.33  21.90
  2  3 -5 765.62  21.70
 -2  3  5 749.13  21.70
  1 -3 -5 2738.93  76.89
  1 -3 -5 2710.93  76.99
  1 -3 -5 2714.63  76.89
  1  3 -5 2668.03  76.89
 -1  3  5 2737.43  76.89
 -1  3  5 2863.41  76.89
  1  3 -5 2702.63  76.89
  1  3 -5 2766.92  76.89
  0 -3 -5 138.69  4.60
  0 -3  5 134.99  5.00
  0 -3  5 126.29  5.60
  0 -3  5 143.69  4.80
  0  3  5 143.59  4.70
  0  3 -5 138.79  4.60
  0  3 -5 141.39  4.60
  0  3  5 143.79  4.60
  0  3 -5 134.79  4.80
  1 -3  5 866.61  25.00
 -1 -3 -5 845.62  24.30
  1 -3  5 855.71  24.60
  1 -3  5 852.81  24.60
 -1  3 -5 877.21  24.60
  1  3  5 854.61  24.50
 -1  3 -5 863.91  24.60
  1  3  5 860.81  24.40
 -1  3 -5 826.02  24.60
  2 -3  5 3117.99  88.89
  2 -3  5 3160.98  88.79
  2 -3  5 3223.88  88.79
  2 -3  5 3090.89  88.69
  2  3  5 3103.49  88.49
  2  3  5 3183.88  88.49
 -2  3 -5 3229.78  88.69
  3 -3  5 2996.20  83.69
  3 -3  5 2991.20  83.49
  3 -3  5 2941.21  83.39
  3 -3  5 2938.51  83.49
  3  3  5 2929.51  83.19
  3  3  5 2939.41  83.09
 -3  3 -5 3022.40  83.29
 -3  3 -5 2961.70  84.49
  4 -3  5  92.69  4.00
  4 -3  5  95.29  4.80
 -4 -3 -5  80.09  6.10
  4 -3  5  92.29  3.80
  4 -3  5  91.19  4.40
 -4 -3 -5  87.09  6.00
 -4 -3 -5 108.99  8.00
  4  3  5  94.19  3.80
  4  3  5  93.19  3.40
 -4  3 -5  88.19  5.50
  5 -3  5 1859.81  52.89
  5 -3  5 1821.12  54.79
  5 -3  5 1817.42  53.89
  5 -3  5 1937.31  52.79
  5 -3  5 1856.01  52.89
 -5 -3 -5 1957.10  54.59
 -5 -3 -5 1861.91  53.79
 -5 -3 -5 1867.61  55.09
 -5 -3 -5 1850.11  53.89
  5  3  5 1914.81  52.29
 -5  3 -5 1788.62  54.09
  5  3  5 1772.02  52.29
 -5  3 -5 1811.12  54.79
 -5  3 -5 1806.32  54.99
 -6 -3 -5 393.06  15.20
  6 -3  5 409.76  12.70
 -6 -3 -5 394.36  13.40
  6 -3  5 391.56  12.40
  6 -3  5 391.26  12.60
 -6 -3 -5 399.56  14.20
  6 -3  5 387.76  14.60
 -6  3 -5 361.36  16.40
  6  3  5 404.76  12.10
 -6  3 -5 383.46  14.80
 -6  3 -5 388.76  14.50
 -6  3 -5 370.76  15.20
  7 -3  5 1169.88  33.90
  7 -3  5 1105.89  34.80
  7 -3  5 1161.78  34.10
  7 -3  5 1207.38  34.10
 -7 -3 -5 1182.58  34.90
 -7 -3 -5 1124.59  35.40
 -7  3 -5 1187.68  35.70
 -7  3 -5 1175.48  36.10
  7  3  5 1137.99  35.00
 -7  3 -5 1166.58  35.10
 -8 -3 -5 197.48  7.90
  8 -3  5 202.18  7.90
 -8 -3 -5 198.68  8.60
  8 -3  5 200.18  7.90
 -8  3 -5 203.18  8.90
 -8  3 -5 197.68  9.20
 -8  3 -5 191.78  8.40
  8 -4 -5 221.58  8.00
 -8 -4  5 221.68  9.10
 -8 -4  5 240.98  8.50
  8 -4 -5 235.08  7.70
 -8 -4  5 251.87  9.10
 -8  4  5 218.68  9.90
 -8  4  5 227.58  9.00
  8  4 -5 204.18  9.90
  8  4 -5 189.88  8.50
 -7 -4  5  34.20  5.00
 -7 -4  5  39.20  4.40
  7 -4 -5  43.60  3.60
  7 -4 -5  49.20  4.10
 -7 -4  5  45.60  5.90
  7 -4 -5  32.70  3.60
 -7 -4  5  35.10  5.90
  7  4 -5  42.10  3.80
  7  4 -5  43.50  3.90
 -7  4  5  44.60  6.60
 -7  4  5  44.40  6.20
  7  4 -5  38.20  5.20
  6 -4 -5 1358.36  38.80
  6 -4 -5 1328.37  38.70
  6 -4 -5 1400.86  38.80
 -6 -4  5 1328.87  39.60
 -6 -4  5 1362.76  41.00
 -6 -4  5 1372.06  40.50
 -6 -4  5 1332.37  40.00
  6  4 -5 1333.37  38.50
 -6  4  5 1326.37  41.00
 -6  4  5 1293.47  40.10
  6  4 -5 1320.07  38.40
  6  4 -5 1289.37  38.50
  5 -4 -5 376.46  12.00
 -5 -4  5 354.26  13.70
 -5 -4  5 365.46  15.00
 -5 -4  5 372.96  13.70
  5 -4 -5 378.06  12.00
 -5 -4  5 374.86  15.30
  5 -4 -5 388.46  12.00
  5  4 -5 391.66  11.60
 -5  4  5 380.56  14.80
  5  4 -5 372.76  11.70
  5  4 -5 351.76  12.10
  4 -4 -5 304.17  9.60
  4 -4 -5 297.97  9.40
  4 -4 -5 299.37  9.90
  4 -4 -5 302.67  9.60
 -4 -4  5 277.77  11.50
 -4 -4  5 266.97  11.80
 -4  4  5 291.77  11.00
  4  4 -5 279.67  9.70
  4  4 -5 300.97  9.30
  4  4 -5 295.77  9.80
  3 -4 -5  66.69  3.30
  3 -4 -5  57.69  3.00
  3 -4 -5  60.29  3.50
  3 -4 -5  62.49  3.40
  3  4 -5  60.39  2.70
  3  4 -5  54.39  3.90
  3  4 -5  64.59  3.40
 -3  4  5  58.69  4.00
  2 -4 -5  44.70  3.20
  2 -4 -5  45.30  2.60
 -2 -4  5  49.20  2.40
  2 -4 -5  43.90  2.60
  2 -4 -5  50.49  3.00
  2  4 -5  47.60  2.30
  2  4 -5  47.50  2.60
 -2  4  5  37.40  3.10
 -2  4  5  47.50  2.80
 -2  4  5  50.69  3.10
  2  4 -5  43.80  3.10
  2  4 -5  42.00  2.90
  1 -4 -5 192.38  6.20
 -1 -4  5 201.88  6.20
  1 -4 -5 173.18  6.50
 -1  4  5 185.88  6.10
  1  4 -5 196.48  6.20
  1  4 -5 189.48  6.20
  1  4 -5 185.58  6.00
 -1  4  5 188.18  6.10
  1  4 -5 178.08  6.30
 -1  4  5 183.38  6.20
  0 -4 -5  71.59  2.80
  0 -4  5  62.59  3.90
  0 -4  5  70.99  3.00
  0  4  5  65.09  2.70
  0  4 -5  68.99  2.90
  0  4 -5  63.19  2.80
  0  4 -5  70.19  3.10
  0  4  5  65.69  2.90
  1 -4  5 576.24  17.00
 -1 -4 -5 570.64  16.60
  1 -4  5 594.04  17.20
  1 -4  5 589.64  16.90
  1  4  5 559.34  16.80
  1  4  5 572.44  16.70
 -1  4 -5 581.74  16.90
 -1  4 -5 571.44  17.00
 -1  4 -5 576.44  16.90
  2 -4  5 1410.56  40.20
  2 -4  5 1413.96  40.50
  2 -4  5 1426.26  40.40
  2 -4  5 1399.16  40.40
  2  4  5 1364.36  40.00
 -2  4 -5 1455.75  40.30
  2  4  5 1420.06  40.00
  3 -4  5  14.50  2.00
  3 -4  5  12.10  1.90
  3 -4  5  21.80  2.60
  3 -4  5  12.10  1.70
 -3  4 -5  13.00  2.00
  3  4  5  14.30  2.00
  3  4  5  18.10  1.50
 -3  4 -5  17.50  3.30
  4 -4  5 454.35  13.90
 -4 -4 -5 420.46  15.00
 -4 -4 -5 436.36  15.00
  4 -4  5 456.15  14.40
 -4 -4 -5 472.75  16.40
  4 -4  5 460.25  14.00
  4 -4  5 453.35  15.20
  4 -4  5 443.16  14.20
  4  4  5 446.26  13.40
 -4  4 -5 453.25  15.40
  4  4  5 443.56  13.20
  5 -4  5  16.80  4.10
 -5 -4 -5  16.90  3.30
  5 -4  5  15.60  2.30
 -5 -4 -5  14.10  3.80
 -5 -4 -5  29.10  5.50
  5 -4  5  15.80  2.20
  5 -4  5  20.80  4.10
 -5 -4 -5  21.10  3.60
  5 -4  5  21.00  2.70
 -5  4 -5  14.60  3.70
  5  4  5  15.30  2.40
  5  4  5  19.10  2.50
 -5  4 -5  15.60  3.80
 -5  4 -5  13.90  4.70
 -6 -4 -5 1513.55  43.30
  6 -4  5 1502.75  42.70
  6 -4  5 1468.75  43.30
  6 -4  5 1486.25  42.50
 -6 -4 -5 1498.05  44.20
 -6 -4 -5 1506.85  43.80
  6 -4  5 1512.45  42.60
 -6  4 -5 1491.15  43.80
  6  4  5 1413.96  41.90
 -6  4 -5 1449.55  44.40
 -6  4 -5 1366.56  45.40
 -6  4 -5 1444.46  44.70
 -7 -4 -5  91.49  5.60
  7 -4  5  84.89  5.10
  7 -4  5  83.59  5.00
  7 -4  5  75.29  6.50
  7 -4  5  82.49  5.10
 -7 -4 -5  92.59  6.60
 -7  4 -5  81.99  6.60
 -7  4 -5  95.89  7.30
 -7  4 -5  96.19  6.40
  8 -4  5  3.50  2.70
  8 -4  5  3.80  2.40
 -8 -4 -5  1.30  2.00
 -8 -4 -5  1.80  2.60
 -8 -4 -5  -5.10  2.30
 -8  4 -5  -0.80  3.10
 -8  4 -5  3.20  2.60
 -8  4 -5  -0.10  2.80
  8 -5 -5  74.79  4.80
 -8 -5  5  66.39  5.20
 -8 -5  5  65.09  4.20
  8 -5 -5  70.29  3.70
 -8 -5  5  71.19  5.10
 -8  5  5  73.09  6.10
  7 -5 -5 130.59  5.40
 -7 -5  5 125.69  6.10
 -7 -5  5 129.19  6.20
 -7 -5  5 118.99  7.00
 -7 -5  5 118.99  7.30
  7 -5 -5 116.99  6.20
  7 -5 -5 132.09  5.60
 -7  5  5 109.79  7.90
  7  5 -5 121.79  5.70
  7  5 -5 113.69  5.70
  7  5 -5 126.59  6.60
 -6 -5  5  1.40  2.70
  6 -5 -5  2.90  1.90
 -6 -5  5  4.30  3.30
 -6 -5  5  1.30  2.60
  6 -5 -5  1.80  2.20
 -6 -5  5  0.00  3.50
  6 -5 -5  5.90  2.30
  6  5 -5  3.70  2.10
  6  5 -5  2.20  1.70
 -6  5  5  0.60  3.70
  6  5 -5  -0.80  2.60
  5 -5 -5 164.38  7.80
 -5 -5  5 160.18  9.70
  5 -5 -5 161.48  6.40
  5 -5 -5 164.58  6.50
  5 -5 -5 160.58  6.30
 -5 -5  5 164.58  8.50
 -5 -5  5 157.88  10.40
 -5 -5  5 167.38  10.10
  5  5 -5 173.28  6.00
  5  5 -5 155.38  6.80
  5  5 -5 168.48  6.10
  4 -5 -5 161.48  6.80
 -4 -5  5 152.48  8.20
  4 -5 -5 178.88  6.40
  4 -5 -5 170.78  6.30
 -4 -5  5 160.88  8.40
  4 -5 -5 171.28  6.40
 -4 -5  5 172.88  10.90
 -4 -5  5 165.68  10.20
  4  5 -5 170.18  6.10
  4  5 -5 174.88  6.00
 -3 -5  5 221.58  9.90
 -3 -5  5 268.17  13.30
  3 -5 -5 254.37  8.50
  3 -5 -5 247.08  8.30
  3 -5 -5 248.88  8.30
  3  5 -5 244.58  8.30
  3  5 -5 244.88  8.10
  3  5 -5 248.58  7.90
  3  5 -5 250.17  8.50
  2 -5 -5  12.30  1.70
  2 -5 -5  8.30  2.00
 -2  5  5  12.90  1.80
  2  5 -5  10.80  1.80
  2  5 -5  11.90  1.50
  2  5 -5  13.10  1.90
  2  5 -5  12.60  1.70
 -1 -5  5 1574.14  43.70
  1 -5 -5 1518.05  43.70
  1  5 -5 1542.25  43.70
 -1  5  5 1568.94  43.60
  1  5 -5 1561.34  43.70
  1  5 -5 1504.25  43.60
 -1  5  5 1536.95  43.60
  1  5 -5 1477.05  43.60
  0 -5  5 190.08  6.40
  0 -5 -5 196.38  6.20
  0  5  5 184.28  6.20
  0  5 -5 190.68  6.40
  0  5  5 188.78  6.20
  0  5  5 193.78  6.20
  0  5 -5 194.68  6.40
  0  5 -5 182.78  6.40
  0  5 -5 184.38  6.20
  1 -5  5 499.85  15.50
 -1 -5 -5 493.35  14.80
  1 -5  5 501.65  15.40
  1 -5  5 532.25  15.50
  1  5  5 527.95  15.10
 -1  5 -5 504.75  15.20
 -1  5 -5 532.25  15.30
  1  5  5 514.35  15.00
 -1  5 -5 518.85  15.20
  1  5  5 495.35  15.10
 -1  5 -5 510.95  15.30
  2 -5  5  55.79  3.70
  2 -5  5  60.19  3.10
  2 -5  5  67.79  3.40
  2 -5  5  64.69  3.50
 -2  5 -5  68.09  3.20
  2  5  5  61.89  3.60
  2  5  5  63.19  2.60
  2  5  5  60.29  2.80
  3 -5  5 1331.77  37.80
  3 -5  5 1308.77  38.10
  3 -5  5 1349.86  37.90
  3 -5  5 1292.27  37.80
 -3 -5 -5 1215.48  38.60
 -3 -5 -5 1365.66  39.80
  3 -5  5 1288.87  38.40
  3  5  5 1311.17  37.40
 -3  5 -5 1316.07  37.70
 -3  5 -5 1323.17  38.30
 -3  5 -5 1298.97  39.10
  3  5  5 1349.56  37.30
 -4 -5 -5  4.50  3.30
  4 -5  5  5.70  2.00
 -4 -5 -5  6.50  2.70
 -4 -5 -5  1.50  3.80
  4 -5  5  14.40  3.60
  4 -5  5  2.00  2.30
  4 -5  5  4.60  1.70
 -4 -5 -5  -1.40  3.70
  4  5  5  4.70  1.70
 -4  5 -5  8.50  2.90
  4  5  5  4.90  1.40
 -5 -5 -5 282.87  10.80
 -5 -5 -5 299.27  11.90
  5 -5  5 277.27  11.70
 -5 -5 -5 281.07  11.00
  5 -5  5 284.57  9.90
  5 -5  5 306.67  12.80
  5 -5  5 289.37  9.80
 -5  5 -5 305.67  12.80
  5  5  5 307.77  10.30
 -5  5 -5 278.67  12.80
 -5  5 -5 294.67  12.60
  5  5  5 284.97  9.20
  6 -5  5 170.08  6.80
  6 -5  5 166.88  6.80
  6 -5  5 168.08  7.90
 -6 -5 -5 174.48  7.50
  6 -5  5 174.48  7.00
 -6 -5 -5 176.38  8.20
 -6  5 -5 163.08  8.50
 -6  5 -5 159.08  9.50
  6  5  5 165.98  6.70
 -6  5 -5 176.98  9.10
 -7 -5 -5 204.78  8.60
 -7 -5 -5 219.88  8.10
 -7 -5 -5 218.18  9.20
  7 -5  5 217.98  8.10
  7 -5  5 218.88  8.50
  7 -5  5 210.28  8.10
 -7  5 -5 211.18  9.10
 -7  5 -5 198.38  9.90
 -7  5 -5 222.98  9.80
 -8 -5 -5 211.78  7.90
  8 -5  5 208.48  8.20
 -8 -5 -5 218.48  8.30
  8 -5  5 212.58  7.70
 -8  5 -5 213.88  8.80
 -8  5 -5 224.48  9.30
 -8  5 -5 208.48  8.40
 -8 -6  5  29.50  4.00
  8 -6 -5  25.30  2.90
 -8 -6  5  28.30  3.80
 -8  6  5  21.40  3.60
 -7 -6  5 518.25  18.20
 -7 -6  5 553.14  17.00
  7 -6 -5 556.14  15.80
 -7 -6  5 524.45  19.10
  7 -6 -5 504.45  16.50
  7  6 -5 501.45  15.70
 -7  6  5 476.55  21.40
  7  6 -5 466.35  15.80
  7  6 -5 539.55  17.00
 -6 -6  5  59.89  6.40
 -6 -6  5  51.39  6.30
 -6 -6  5  50.69  4.80
  6 -6 -5  56.19  4.90
  6 -6 -5  53.69  4.40
 -6  6  5  50.99  6.40
  6  6 -5  59.89  4.00
  6  6 -5  63.39  5.30
  5 -6 -5 1345.27  38.50
 -5 -6  5 1326.97  40.90
 -5 -6  5 1350.26  39.80
  5 -6 -5 1390.86  38.80
 -5 -6  5 1307.27  40.00
  5 -6 -5 1267.37  39.40
  5  6 -5 1291.47  38.40
  5  6 -5 1342.07  38.30
  5  6 -5 1386.66  38.50
  4 -6 -5  11.40  2.70
 -4 -6  5  5.00  6.10
 -4 -6  5  -1.60  4.00
 -4 -6  5  17.10  5.00
  4 -6 -5  8.10  2.00
  4 -6 -5  5.70  1.90
 -4 -6  5  4.40  2.90
  4 -6 -5  6.90  4.10
  4  6 -5  7.10  2.20
  4  6 -5  8.50  1.60
  4  6 -5  6.90  1.70
  3 -6 -5 321.77  10.00
  3 -6 -5 312.57  10.30
 -3 -6  5 324.57  13.80
 -3 -6  5 270.07  11.30
 -3 -6  5 299.77  15.20
  3 -6 -5 293.97  11.00
 -3  6  5 306.57  10.40
  3  6 -5 313.37  9.80
  3  6 -5 311.77  10.40
  3  6 -5 326.17  9.80
  2 -6 -5 1387.46  39.40
  2  6 -5 1338.97  39.10
  2  6 -5 1328.97  39.20
 -2  6  5 1444.26  39.10
  2  6 -5 1352.66  39.10
  2  6 -5 1361.66  39.00
 -2  6  5 1283.47  39.10
 -2  6  5 1435.86  39.50
 -1 -6  5  38.40  2.60
  1 -6 -5  40.20  2.60
  1  6 -5  35.40  2.40
  1  6 -5  40.00  2.30
  1  6 -5  38.70  2.80
 -1  6  5  34.20  2.50
 -1  6  5  37.90  2.40
 -1  6  5  35.70  2.40
  1  6 -5  38.00  2.80
  0 -6  5  8.00  1.50
  0 -6 -5  9.80  1.50
  0  6 -5  12.90  2.00
  0  6  5  10.20  1.70
  0  6  5  10.90  1.50
  0  6 -5  10.20  1.60
  0  6 -5  9.00  1.40
  0  6 -5  10.60  1.60
  0  6  5  11.50  1.50
  1 -6  5 219.88  7.60
  1 -6  5 198.18  7.80
 -1  6 -5 220.88  7.30
  1  6  5 224.98  7.20
 -1  6 -5 226.78  7.40
  1  6  5 214.08  7.20
  1  6  5 221.88  7.00
 -1  6 -5 228.48  7.50
  2 -6  5 2608.04  74.09
  2 -6  5 2610.64  74.19
  2 -6  5 2586.34  74.59
  2 -6  5 2666.83  74.49
  2  6  5 2596.64  73.79
  2  6  5 2603.44  73.79
 -2  6 -5 2667.13  74.49
 -2  6 -5 2619.64  74.19
  3 -6  5 106.19  6.40
  3 -6  5 103.79  4.70
  3 -6  5 108.59  5.20
  3 -6  5  85.59  8.90
  3 -6  5 114.79  5.10
 -3 -6 -5 109.09  7.30
  3 -6  5 101.99  4.90
 -3 -6 -5 103.79  8.60
  3  6  5 110.79  4.30
 -3  6 -5 112.19  4.70
  3  6  5 109.19  4.80
 -3  6 -5 110.79  6.00
 -3  6 -5 110.89  6.40
 -4 -6 -5 3891.41 106.89
  4 -6  5 3735.83 105.19
  4 -6  5 3789.02 105.69
  4 -6  5 3711.03 105.29
 -4 -6 -5 3678.83 106.09
  4 -6  5 3752.32 105.69
  4 -6  5 3727.23 105.19
 -4 -6 -5 3627.64 105.99
 -4  6 -5 3677.73 107.09
  4  6  5 3741.73 104.59
  4  6  5 3651.73 104.59
 -5 -6 -5 1410.66  42.20
  5 -6  5 1397.46  41.30
  5 -6  5 1424.26  40.80
  5 -6  5 1330.27  41.80
  5 -6  5 1468.35  41.00
  5 -6  5 1397.66  40.80
 -5 -6 -5 1393.16  41.50
 -5  6 -5 1365.96  43.50
  5  6  5 1346.17  40.10
 -5  6 -5 1460.55  43.00
  5  6  5 1474.45  40.30
 -6 -6 -5 901.11  27.20
  6 -6  5 950.70  26.80
  6 -6  5 935.51  26.90
 -6 -6 -5 872.31  27.50
 -6  6 -5 867.71  28.30
 -6  6 -5 848.52  28.50
 -6  6 -5 887.51  27.70
  7 -6  5  27.40  3.70
 -7 -6 -5  30.50  3.70
  7 -6  5  27.50  3.80
  7 -6  5  34.50  4.80
 -7 -6 -5  32.50  4.10
 -7  6 -5  29.90  4.00
 -7  6 -5  28.10  4.70
  8 -6  5  4.30  4.00
 -8 -6 -5  1.90  1.70
  8 -6  5  6.50  2.10
 -8 -6 -5  -0.20  2.10
 -8  6 -5  -2.80  3.00
 -8  6 -5  2.00  2.40
 -8  6 -5  1.20  2.30
  8 -7 -5  38.30  3.60
 -8 -7  5  45.00  3.60
 -8  7  5  37.00  4.60
 -7 -7  5  77.99  5.40
  7 -7 -5  78.29  4.00
  7 -7 -5  86.49  5.70
 -7 -7  5  85.39  5.60
  7  7 -5  67.49  5.00
 -7  7  5  88.39  6.80
 -6 -7  5 468.35  15.70
 -6 -7  5 469.45  15.30
 -6 -7  5 447.86  16.20
  6 -7 -5 481.15  14.40
 -6  7  5 476.85  16.80
  6  7 -5 463.45  14.50
  6  7 -5 447.76  14.20
  6  7 -5 448.16  14.30
  5 -7 -5  15.60  4.70
 -5 -7  5  23.20  4.20
 -5 -7  5  26.50  4.60
 -5 -7  5  27.20  4.30
  5 -7 -5  30.40  3.30
  5  7 -5  27.30  3.90
  5  7 -5  26.00  3.20
  5  7 -5  28.60  2.90
 -4 -7  5 328.97  16.20
 -4 -7  5 337.17  13.90
  4 -7 -5 359.26  11.20
 -4 -7  5 352.36  12.50
  4 -7 -5 341.67  12.20
  4  7 -5 343.17  11.20
  4  7 -5 362.36  11.10
 -3 -7  5 308.07  10.50
 -3 -7  5 299.77  14.20
  3 -7 -5 313.17  10.90
 -3 -7  5 302.87  13.60
  3 -7 -5 305.67  10.80
 -3  7  5 320.27  10.50
  3  7 -5 313.97  9.90
  3  7 -5 318.87  10.10
  3  7 -5 312.87  10.00
 -2 -7  5  34.80  6.40
  2 -7 -5  38.10  4.20
 -2 -7  5  30.90  4.00
  2 -7 -5  39.40  3.20
  2  7 -5  36.40  2.70
 -2  7  5  36.90  3.80
 -2  7  5  35.50  3.00
  2  7 -5  45.60  5.90
  2  7 -5  38.10  2.60
  2  7 -5  39.80  3.90
  2  7 -5  39.30  2.90
  1 -7 -5  28.40  3.70
 -1 -7  5  22.80  2.70
  1 -7 -5  23.30  2.50
 -1 -7  5  26.50  3.80
 -1  7  5  21.40  2.70
  1  7 -5  22.00  2.20
  1  7 -5  19.80  3.00
  1  7 -5  21.10  3.10
  1  7 -5  22.30  2.10
 -1  7  5  22.80  2.30
 -1  7  5  25.10  2.30
 -1  7  5  21.10  2.30
  1  7 -5  23.70  2.80
  0 -7  5  31.80  2.80
  0 -7  5  24.40  3.90
  0 -7 -5  31.60  3.60
  0 -7 -5  23.40  2.50
  0  7  5  26.00  2.10
  0  7 -5  25.50  2.30
  0  7  5  25.90  2.10
  0  7 -5  30.30  4.20
  0  7 -5  24.30  2.40
  0  7 -5  27.10  3.00
  0  7  5  23.60  2.40
  0  7  5  30.70  4.20
  0  7 -5  27.40  4.10
 -1 -7 -5  27.40  3.70
  1 -7  5  37.40  4.50
  1 -7  5  33.60  3.00
 -1 -7 -5  34.30  5.70
 -1  7 -5  30.20  3.30
 -1  7 -5  30.10  4.00
  1  7  5  32.50  2.30
 -1  7 -5  33.70  4.50
 -1  7 -5  33.10  2.90
 -1  7 -5  27.60  3.20
  1  7  5  27.60  2.20
  1  7  5  31.70  2.50
 -1  7 -5  29.10  2.70
 -2 -7 -5  52.29  4.40
 -2 -7 -5  57.79  8.50
  2 -7  5  44.70  5.30
 -2 -7 -5  64.49  8.00
  2 -7  5  51.79  3.80
 -2  7 -5  47.80  5.00
 -2  7 -5  59.79  3.60
 -2  7 -5  55.79  4.60
  2  7  5  57.19  2.90
 -2  7 -5  43.60  4.60
  3 -7  5  10.90  2.30
  3 -7  5  11.90  3.20
 -3 -7 -5  14.50  4.00
  3 -7  5  11.40  3.10
 -3 -7 -5  17.00  4.60
  3 -7  5  15.10  4.10
  3  7  5  13.70  2.10
  3  7  5  12.70  1.70
 -3  7 -5  13.50  2.50
 -3  7 -5  12.70  3.60
  3  7  5  9.90  2.40
 -3  7 -5  16.10  3.10
  4 -7  5 156.58  8.20
 -4 -7 -5 179.68  9.30
  4 -7  5 170.88  6.80
 -4 -7 -5 170.98  8.10
  4  7  5 165.98  6.20
 -4  7 -5 188.78  10.40
  4  7  5 174.48  6.20
 -5 -7 -5 320.87  12.60
  5 -7  5 356.86  11.70
  5 -7  5 348.57  11.50
 -5 -7 -5 342.07  12.00
 -5  7 -5 328.27  13.70
 -5  7 -5 339.47  17.10
  5  7  5 337.17  10.80
  5  7  5 335.57  11.20
  6 -7  5  -1.60  2.10
  6 -7  5  -0.50  2.40
  6 -7  5  3.50  3.30
 -6 -7 -5  3.40  2.60
 -6 -7 -5  0.70  2.30
 -6 -7 -5  -1.20  3.60
 -6  7 -5  1.90  3.90
 -6  7 -5  -0.90  2.90
 -6  7 -5  1.70  2.90
 -7 -7 -5 250.07  9.10
  7 -7  5 251.57  8.70
  7 -7  5 240.28  9.30
 -7 -7 -5 251.37  8.80
 -7  7 -5 262.37  10.40
 -7  7 -5 255.27  11.00
 -7  7 -5 259.07  9.90
 -8  7 -5 161.08  7.50
 -7 -8  5 183.68  7.60
 -7  8  5 185.78  8.50
 -6 -8  5 315.47  12.00
  6  8 -5 321.17  10.50
 -6  8  5 317.87  12.50
  6  8 -5 318.37  10.50
 -5 -8  5 930.41  29.40
  5 -8 -5 914.21  28.30
  5  8 -5 962.40  27.50
  5  8 -5 944.91  27.50
  4 -8 -5  6.00  2.90
  4 -8 -5  -2.20  2.10
  4 -8 -5  4.40  3.60
 -4 -8  5  -1.70  3.70
 -4 -8  5  2.30  4.70
  4  8 -5  2.40  1.50
  4  8 -5  5.80  1.80
  4  8 -5  2.20  1.80
 -3 -8  5 1666.23  52.79
  3 -8 -5 1672.03  51.19
  3 -8 -5 1758.22  50.09
 -3 -8  5 1712.93  52.89
  3  8 -5 1696.83  51.29
  3  8 -5 1797.42  49.50
  3  8 -5 1785.72  49.40
  3  8 -5 1742.43  50.09
 -2 -8  5  33.70  6.10
  2 -8 -5  26.00  3.80
 -2 -8  5  29.50  3.90
  2 -8 -5  23.80  2.80
  2  8 -5  28.20  3.60
 -2  8  5  22.20  2.80
  2  8 -5  20.30  2.80
  2  8 -5  26.20  2.50
 -2  8  5  27.20  3.50
  2  8 -5  29.30  4.80
  2  8 -5  25.60  2.50
 -1 -8  5 526.75  16.30
  1 -8 -5 499.25  16.10
  1 -8 -5 509.95  15.90
 -1  8  5 505.15  16.10
 -1  8  5 528.45  15.80
 -1  8  5 530.05  15.60
 -1  8  5 526.05  15.80
  1  8 -5 533.35  15.80
  1  8 -5 506.75  16.30
  1  8 -5 517.05  15.70
  1  8 -5 513.05  15.80
  1  8 -5 506.65  16.20
  0 -8  5 538.55  16.70
  0 -8  5 558.04  17.10
  0 -8 -5 525.05  16.70
  0  8  5 548.05  16.40
  0  8 -5 542.45  16.90
  0  8 -5 543.35  17.00
  0  8 -5 555.94  16.50
  0  8  5 518.95  16.80
  0  8 -5 534.85  16.40
  0  8 -5 536.35  16.80
  0  8  5 528.55  16.20
  0  8  5 563.14  16.40
  0  8 -5 548.95  16.30
  1 -8  5 444.26  14.40
  1 -8  5 444.86  14.20
 -1 -8 -5 443.06  14.00
  1  8  5 445.46  14.70
 -1  8 -5 453.55  14.20
  1  8  5 435.86  13.50
  1  8  5 443.06  13.60
  1  8  5 445.46  13.60
 -1  8 -5 441.26  14.30
 -1  8 -5 445.26  13.60
 -1  8 -5 447.86  14.20
  2 -8  5 338.27  11.70
 -2 -8 -5 315.57  13.50
  2 -8  5 333.97  11.80
 -2  8 -5 351.36  11.30
 -2  8 -5 351.46  13.40
  2  8  5 348.47  10.80
  2  8  5 340.47  10.80
  2  8  5 346.87  10.80
 -2  8 -5 349.96  11.80
 -2  8 -5 336.67  11.40
  3 -8  5 216.58  9.00
 -3  8 -5 212.48  10.80
  3  8  5 213.78  7.40
 -3  8 -5 224.98  8.50
  3  8  5 215.38  7.60
 -3  8 -5 212.38  8.50
  3  8  5 226.48  7.40
  4 -8  5 2326.57  68.09
  4 -8  5 2451.15  67.39
 -4 -8 -5 2394.06  68.39
 -4 -8 -5 2407.76  68.79
  4 -8  5 2246.38  68.29
  4  8  5 2347.47  66.99
 -4  8 -5 2348.27  70.29
  4  8  5 2418.46  67.09
  5 -8  5 194.68  7.20
 -5 -8 -5 186.18  7.60
 -5 -8 -5 187.28  8.20
 -5  8 -5 178.78  9.50
  5  8  5 153.38  7.10
  5  8  5 154.38  6.80
  6 -8  5 216.58  7.90
 -6 -8 -5 209.98  8.80
  6 -8  5 199.68  8.60
 -6  8 -5 227.18  10.50
  7 -8  5 259.27  11.20
 -7 -8 -5 286.07  9.60
 -7 -8 -5 284.27  9.40
 -7  8 -5 283.77  10.60
 -7  8 -5 294.87  11.30
 -7  8 -5 292.87  10.30
 -7 -9  5  11.40  2.20
 -7  9  5  11.50  2.90
 -6 -9  5  22.00  3.30
  6  9 -5  18.30  2.60
  6  9 -5  18.50  2.60
 -6  9  5  21.50  3.80
 -5 -9  5  59.89  5.90
  5  9 -5  64.69  4.10
  5  9 -5  65.69  4.10
  5  9 -5  60.29  3.80
 -4 -9  5 806.02  25.50
 -4 -9  5 764.02  25.00
  4 -9 -5 819.02  23.90
  4  9 -5 785.42  23.30
  4  9 -5 787.12  23.20
  4  9 -5 748.23  23.90
  3 -9 -5  75.99  4.80
 -3 -9  5  68.19  8.00
 -3 -9  5  63.79  8.30
  3 -9 -5  72.99  6.20
  3  9 -5  79.99  4.00
  3  9 -5  82.79  5.80
  3  9 -5  74.59  3.90
  3  9 -5  72.49  4.00
 -2 -9  5  7.50  2.20
  2 -9 -5  3.80  2.90
  2 -9 -5  -1.50  2.00
 -2 -9  5  5.00  4.90
  2  9 -5  1.20  1.60
 -2  9  5  0.70  1.60
 -2  9  5  -2.40  2.90
  2  9 -5  1.70  2.70
  2  9 -5  2.50  1.60
  2  9 -5  0.60  1.60
 -2  9  5  2.90  2.00
  1 -9 -5  33.30  4.20
  1 -9 -5  29.60  3.40
 -1 -9  5  33.90  4.00
  1  9 -5  26.00  3.70
 -1  9  5  30.20  3.90
 -1  9  5  29.10  2.50
  1  9 -5  32.50  3.10
  1  9 -5  30.90  2.80
  1  9 -5  31.40  2.80
 -1  9  5  22.20  3.10
 -1  9  5  29.50  2.80
  1  9 -5  29.80  5.10
  0 -9  5 137.79  6.90
  0  9 -5 156.88  6.20
  0  9  5 155.98  6.60
  0  9 -5 152.78  5.80
  0  9  5 158.98  5.70
  0  9  5 155.68  5.80
  0  9  5 157.78  6.00
  0  9 -5 156.28  7.00
  0  9 -5 156.58  7.10
  0  9 -5 160.28  6.00
  1 -9  5  19.00  3.00
  1 -9  5  17.90  3.20
 -1  9 -5  17.40  2.80
  1  9  5  16.20  2.20
  1  9  5  20.40  3.10
  1  9  5  17.70  2.40
 -1  9 -5  20.50  3.10
 -1  9 -5  18.20  3.10
  1  9  5  14.80  2.30
 -1  9 -5  18.20  2.50
 -2 -9 -5  6.60  4.80
  2 -9  5  0.60  3.10
 -2 -9 -5  2.10  4.70
 -2 -9 -5  -2.50  2.00
  2 -9  5  1.80  2.50
  2  9  5  2.00  1.50
  2  9  5  -0.20  1.50
  2  9  5  2.90  1.60
  2  9  5  2.30  3.40
 -2  9 -5  1.40  2.30
 -2  9 -5  -3.00  2.10
 -2  9 -5  0.30  2.10
 -2  9 -5  3.10  4.30
 -2  9 -5  2.10  2.90
 -3 -9 -5  31.40  4.30
  3 -9  5  21.80  4.30
  3 -9  5  20.70  3.40
  3  9  5  20.10  2.70
 -3  9 -5  22.80  3.00
  3  9  5  22.70  2.80
  3  9  5  23.00  3.00
 -3  9 -5  30.90  5.80
  4 -9  5 150.88  7.70
 -4 -9 -5 148.99  7.20
  4  9  5 154.18  6.40
  4  9  5 142.49  6.50
  4  9  5 149.59  6.00
 -5 -9 -5  22.40  3.70
  5  9  5  24.60  4.30
 -5  9 -5  20.40  4.60
  5  9  5  19.90  3.20
 -6 -9 -5 207.18  7.60
 -6 -9 -5 199.48  7.90
 -6  9 -5 212.18  10.10
 -6  9 -5 201.98  9.00
 -6  9 -5 198.18  8.30
 -7 -9 -5  -1.30  1.80
 -7  9 -5  -0.20  2.30
 -7  9 -5  2.70  2.10
 -6 -10  5  43.30  4.50
 -6 -10  5  53.49  4.50
 -6 10  5  43.00  5.10
  6 10 -5  48.40  3.90
  5 -10 -5 769.22  22.50
 -5 -10  5 740.53  23.20
 -5 -10  5 786.22  23.50
  5 10 -5 734.53  22.00
  5 10 -5 765.22  22.70
  5 10 -5 745.73  21.90
  5 10 -5 694.73  22.10
 -4 -10  5  13.20  4.00
 -4 -10  5  17.90  3.80
  4 -10 -5  15.70  2.60
  4 10 -5  14.20  2.10
  4 10 -5  15.10  2.20
  4 10 -5  13.50  2.40
  4 10 -5  12.60  2.80
  3 -10 -5  56.99  4.10
 -3 -10  5  47.20  6.90
  3 10 -5  65.99  4.80
  3 10 -5  60.29  4.40
  3 10 -5  53.29  4.50
  3 10 -5  63.69  3.70
  3 10 -5  60.09  3.70
  2 -10 -5 222.98  8.20
 -2 -10  5 227.28  8.00
 -2 -10  5 207.08  11.00
  2 10 -5 217.28  7.70
  2 10 -5 223.98  8.40
  2 10 -5 227.28  8.00
  2 10 -5 228.28  8.00
  2 10 -5 218.28  8.40
 -2 10  5 235.48  8.10
 -1 -10  5 162.58  6.70
  1 -10 -5 157.48  6.60
  1 10 -5 169.08  6.20
  1 10 -5 172.18  6.60
 -1 10  5 160.38  6.60
  1 10 -5 170.18  6.40
  1 10 -5 164.08  6.80
 -1 10  5 171.88  6.50
  1 10 -5 154.78  6.90
  1 10 -5 165.08  9.40
  0 -10 -5  76.19  4.40
  0 -10  5  82.99  4.70
  0 10 -5  75.49  3.90
  0 10  5  77.99  3.70
  0 10 -5  82.09  4.50
  0 10 -5  77.49  4.90
  0 10 -5  81.29  6.70
  0 10 -5  76.99  4.60
  0 10  5  75.59  4.50
  0 10  5  81.99  4.30
  0 10  5  78.89  4.10
  1 -10  5  18.50  2.70
 -1 -10 -5  22.00  3.10
  1 -10  5  19.50  4.50
 -1 10 -5  19.30  2.60
  1 10  5  22.10  2.40
  1 10  5  17.50  2.70
  1 10  5  22.80  2.70
 -1 10 -5  21.60  5.90
 -1 10 -5  21.30  3.10
 -1 10 -5  24.60  2.70
  1 10  5  24.10  2.70
 -1 10 -5  19.30  4.00
 -2 -10 -5 1543.35  47.20
  2 -10  5 1581.54  46.70
  2 10  5 1602.84  46.00
  2 10  5 1664.23  46.20
 -2 10 -5 1612.34  46.10
 -2 10 -5 1663.23  46.70
  2 10  5 1576.54  46.50
  2 10  5 1634.04  46.20
  3 -10  5  44.20  4.40
 -3 -10 -5  41.90  5.50
  3 10  5  39.00  5.40
  3 10  5  47.10  3.40
  3 10  5  44.80  3.40
 -4 -10 -5 997.60  29.70
  4 -10  5 1002.50  29.60
  4 10  5 976.20  28.80
  4 10  5 1026.90  29.00
  4 10  5 957.70  29.00
 -5 -10 -5  61.29  4.50
 -5 10 -5  59.49  7.60
  5 10  5  48.90  5.10
 -6 -10 -5 713.83  21.50
 -6 10 -5 733.13  22.10
 -6 10 -5 740.53  22.30
 -5 -11  5  3.30  2.90
  5 -11 -5  4.60  2.30
 -5 -11  5  4.50  3.00
  5 11 -5  2.60  2.20
  5 11 -5  3.20  2.40
  5 11 -5  3.20  1.70
  4 -11 -5  63.89  4.20
 -4 -11  5  62.49  5.90
  4 11 -5  59.29  4.50
  4 11 -5  60.89  3.70
  4 11 -5  58.59  3.50
  4 11 -5  55.29  4.50
  3 -11 -5 123.79  5.40
 -3 -11  5 116.69  7.50
  3 11 -5 125.39  5.00
  3 11 -5 117.29  5.50
  3 11 -5 123.49  5.20
  3 11 -5 124.89  5.70
  3 11 -5 117.59  6.90
 -2 -11  5 251.77  8.50
 -2 -11  5 260.57  11.40
  2 -11 -5 253.27  8.80
  2 11 -5 254.07  9.00
  2 11 -5 248.48  8.90
 -2 11  5 250.67  8.60
  2 11 -5 248.68  8.80
  2 11 -5 245.18  8.90
  2 11 -5 259.67  8.50
  1 -11 -5 181.38  7.00
 -1 -11  5 167.58  9.90
 -1 -11  5 188.88  7.00
  1 11 -5 185.28  7.50
 -1 11  5 189.48  6.70
  1 11 -5 192.58  7.30
  1 11 -5 197.78  6.80
  1 11 -5 177.68  7.00
 -1 11  5 182.18  7.00
  1 11 -5 182.88  7.20
  0 -11 -5  20.60  2.30
  0 -11  5  15.30  2.40
  0 11  5  17.10  2.40
  0 11 -5  19.80  3.20
  0 11 -5  17.90  2.70
  0 11  5  22.80  2.50
  0 11 -5  19.10  2.70
  0 11  5  24.80  3.10
  0 11 -5  17.70  2.80
 -1 -11 -5  11.50  2.00
  1 -11  5  10.80  2.30
  1 11  5  8.80  1.70
  1 11  5  11.80  2.50
  1 11  5  14.30  2.30
 -1 11 -5  10.20  2.10
  1 11  5  8.80  1.90
 -1 11 -5  13.20  2.50
  2 -11  5 258.57  9.30
  2 11  5 265.97  9.00
 -2 11 -5 239.58  9.20
  2 11  5 256.07  9.20
  2 11  5 265.17  8.60
  2 11  5 270.07  8.80
 -3 -11 -5 209.28  8.70
  3 -11  5 192.08  7.60
  3 11  5 203.18  7.20
  3 11  5 206.08  7.00
  3 11  5 201.88  8.20
  3 11  5 184.38  7.30
  4 -11  5  16.10  2.90
 -4 -11 -5  16.00  3.00
 -4 11 -5  11.30  4.70
  4 11  5  10.70  2.30
 -5 -11 -5 380.16  12.00
 -5 11 -5 362.06  12.50
 -5 11 -5 393.86  13.00
 -4 -12  5 170.98  7.50
  4 -12 -5 177.68  6.30
  4 12 -5 170.28  7.00
  4 12 -5 164.18  6.40
  4 12 -5 168.98  6.30
 -3 -12  5 312.57  12.10
  3 -12 -5 334.87  10.70
  3 12 -5 339.37  10.80
  3 12 -5 324.27  10.70
  3 12 -5 338.87  10.40
 -2 -12  5 319.07  13.80
  2 -12 -5 350.46  12.20
  2 12 -5 313.57  11.80
  2 12 -5 321.17  10.30
  2 12 -5 305.57  11.00
 -2 12  5 327.97  10.30
  2 12 -5 322.67  11.20
  2 12 -5 330.97  10.70
  1 -12 -5  10.50  1.80
 -1 -12  5  11.30  1.80
 -1 -12  5  11.20  3.90
 -1 12  5  0.90  4.60
  1 12 -5  10.80  3.40
  1 12 -5  10.70  2.40
  1 12 -5  8.60  1.70
 -1 12  5  10.30  2.00
 -1 12  5  8.20  1.80
  1 12 -5  11.00  2.00
  1 12 -5  12.80  3.00
  0 -12  5  44.20  3.40
  0 -12  5  58.59  6.40
  0 -12 -5  48.50  3.20
  0 12  5  39.30  5.00
  0 12 -5  42.20  5.90
  0 12 -5  46.90  3.20
  0 12  5  43.20  3.40
  0 12  5  52.89  3.70
  0 12  5  50.89  3.20
  0 12 -5  48.60  3.40
  1 -12  5 318.97  10.40
  1 12  5 305.77  10.60
 -1 12 -5 308.87  10.30
  1 12  5 318.37  10.20
  1 12  5 312.57  10.30
  2 -12  5 524.35  16.30
  2 12  5 511.25  16.20
  2 12  5 534.25  16.20
  2 12  5 529.75  16.40
  2 12  5 524.35  15.70
 -3 -12 -5  24.00  3.80
  3 -12  5  27.50  3.40
 -3 12 -5  25.00  5.30
  3 12  5  25.90  3.90
  3 12  5  26.40  3.10
  4 -12  5 424.36  12.80
 -4 -12 -5 408.66  12.80
  4 12  5 397.36  12.70
 -4 12 -5 397.66  14.40
  4 12  5 397.46  13.20
  4 12  5 413.46  12.50
 -3 -13  5  1.10  2.50
  3 -13 -5  3.10  1.40
  3 13 -5  -1.30  1.30
  3 13 -5  4.50  1.60
  2 -13 -5 109.89  4.40
 -2 -13  5 104.09  6.30
  2 13 -5 113.79  4.30
  2 13 -5 105.39  5.30
  2 13 -5 110.99  4.60
  1 -13 -5 164.48  5.80
 -1 -13  5 157.58  5.70
 -1 -13  5 173.78  8.30
  1 13 -5 145.89  6.90
  1 13 -5 161.58  5.70
  1 13 -5 162.58  6.00
 -1 13  5 162.88  5.80
  0 -13  5  5.90  3.60
  0 -13 -5  2.70  1.50
  0 -13  5  3.30  1.70
  0 13  5  1.70  1.60
  0 13 -5  1.60  1.60
  0 13 -5  3.80  1.70
  0 13  5  2.10  2.60
  0 13  5  2.50  1.50
  1 -13  5 500.85  16.90
  1 -13  5 498.65  15.00
  1 13  5 490.55  14.90
 -1 13 -5 488.25  14.50
  1 13  5 474.65  15.00
  1 13  5 485.05  14.60
  2 -13  5  9.40  4.00
  2 -13  5  8.10  1.90
  2 13  5  10.00  2.20
  2 13  5  7.60  1.60
  2 13  5  9.50  1.90
  3 -13  5 444.56  14.60
  3 -13  5 427.66  13.20
  3 13  5 431.86  13.00
  3 13  5 431.16  13.20
  1 -14 -5  18.60  2.00
 -1 -14  5  15.50  3.00
  1 14 -5  17.90  2.10
  1 14 -5  20.10  2.90
  0 -14  5  21.60  3.50
  0 -14  5  27.30  2.20
  0 14  5  25.10  2.30
  0 14 -5  27.10  2.40
  0 14  5  25.70  3.20
  1 -14  5  60.29  5.00
  1 -14  5  52.99  2.80
  1 14  5  53.89  2.90
  1 14  5  50.39  3.10
 -9  0  6  35.60  3.10
  9  0 -6  33.50  3.70
 -9  0  6  30.90  4.20
 -8  0  6  42.40  6.20
  8  0 -6  41.60  5.30
 -8  0  6  37.00  4.40
  8  0 -6  32.10  3.80
  8  0 -6  41.70  3.80
  7  0 -6 326.17  10.80
  7  0 -6 314.97  10.80
  7  0 -6 330.17  10.90
 -7  0  6 349.07  13.20
 -7  0  6 319.27  11.90
 -6  0  6 295.07  13.00
 -6  0  6 257.67  10.90
  6  0 -6 273.47  9.20
  6  0 -6 258.07  9.20
  6  0 -6 264.57  9.10
 -5  0  6  8.50  5.60
  5  0 -6  2.40  3.20
 -5  0  6  -2.30  3.50
  5  0 -6  5.20  1.60
  5  0 -6  5.60  2.00
  5  0 -6  4.80  1.60
 -5  0  6  9.10  5.90
  4  0 -6 1671.63  48.80
  4  0 -6 1719.73  49.00
  4  0 -6 1706.13  48.80
  4  0 -6 1752.82  48.70
  3  0 -6 2450.25  68.99
  3  0 -6 2554.34  69.19
  3  0 -6 2381.46  68.99
  3  0 -6 2393.46  68.89
  2  0 -6 1336.87  38.30
  2  0 -6 1384.56  38.50
  2  0 -6 1354.86  38.40
  2  0 -6 1321.77  38.40
 -1  0  6  14.10  2.30
  1  0 -6  8.30  1.20
 -1  0  6  11.00  1.40
  1  0 -6  8.90  1.40
  1  0 -6  8.60  1.20
  0  0 -6 6507.45 190.28
  0  0 -6 6903.81 189.38
  0  0 -6 6880.01 189.38
  0  0  6 6829.22 189.38
  2  0  6 406.16  12.20
  2  0  6 426.36  12.20
 -2  0 -6 411.16  12.70
 -2  0 -6 397.16  12.20
  4  0  6 176.18  9.90
  4  0  6 191.48  6.30
  4  0  6 181.78  6.80
 -4  0 -6 180.08  10.80
  4  0  6 186.38  6.10
 -7  0 -6 2067.79  58.99
  7  0  6 2001.00  58.19
  7  0  6 2010.90  58.29
  7  0  6 2047.10  58.49
 -7  0 -6 2078.49  60.19
 -8  0 -6 295.47  11.20
  8  0  6 251.47  10.70
  8  0  6 288.27  11.10
 -8  0 -6 308.27  10.20
 -9 -1  6  22.20  3.90
 -9 -1  6  22.20  2.80
  9 -1 -6  25.80  3.50
 -9  1  6  23.80  4.00
 -9  1  6  24.10  3.10
  9  1 -6  26.10  4.00
  8 -1 -6  37.10  3.70
  8 -1 -6  30.40  4.50
 -8 -1  6  30.30  4.30
  8 -1 -6  34.90  3.60
 -8 -1  6  38.50  4.10
 -8  1  6  30.50  4.60
  8  1 -6  38.80  3.90
  8  1 -6  26.50  3.80
 -8  1  6  38.60  4.50
 -7 -1  6 261.27  11.50
  7 -1 -6 257.57  9.10
 -7 -1  6 250.97  10.70
 -7 -1  6 259.17  10.30
  7 -1 -6 271.47  9.10
  7 -1 -6 263.77  9.10
 -7  1  6 257.77  10.20
  7  1 -6 261.97  9.10
 -7  1  6 265.97  11.80
  7  1 -6 254.37  9.00
  7  1 -6 272.37  9.20
  6 -1 -6 1150.68  33.80
  6 -1 -6 1128.99  33.70
  6 -1 -6 1139.09  33.70
 -6 -1  6 1150.58  35.10
 -6 -1  6 1148.39  36.00
 -6 -1  6 1225.28  36.70
  6  1 -6 1171.88  33.60
  6  1 -6 1149.58  33.70
 -6  1  6 1228.28  36.60
  6  1 -6 1139.99  33.70
 -6  1  6 1136.09  35.10
  5 -1 -6 248.78  8.20
  5 -1 -6 247.98  8.50
  5 -1 -6 242.48  8.30
 -5 -1  6 236.38  13.20
  5 -1 -6 250.97  9.70
 -5 -1  6 272.17  13.30
 -5 -1  6 229.18  10.30
 -5  1  6 218.08  12.80
  5  1 -6 251.27  8.30
  5  1 -6 240.78  8.10
 -5  1  6 246.48  10.60
  5  1 -6 240.98  8.40
 -5  1  6 227.58  10.80
  4 -1 -6 542.35  16.30
  4 -1 -6 547.45  16.50
  4 -1 -6 556.74  16.60
 -4 -1  6 527.75  18.20
  4 -1 -6 546.65  16.80
 -4  1  6 556.64  17.60
  4  1 -6 549.74  16.40
  4  1 -6 563.14  16.80
  4  1 -6 550.24  16.30
  4  1 -6 539.05  16.50
  3 -1 -6  73.89  3.20
  3 -1 -6  74.19  3.80
  3 -1 -6  78.89  3.70
  3  1 -6  75.49  3.20
  3  1 -6  76.79  3.70
  3  1 -6  80.59  4.00
  2 -1 -6  41.90  2.40
  2 -1 -6  42.30  3.10
  2 -1 -6  46.40  2.70
  2 -1 -6  47.90  2.60
  2  1 -6  40.10  2.20
  2  1 -6  51.09  2.60
  2  1 -6  49.20  3.00
  2  1 -6  43.90  2.60
  1 -1 -6  88.79  3.40
 -1 -1  6  91.49  3.90
  1 -1 -6  79.29  3.30
 -1 -1  6  80.89  3.50
  1 -1 -6  80.09  3.60
  1  1 -6  88.09  3.40
  1  1 -6  82.39  3.50
 -1  1  6  79.39  3.50
  1  1 -6  81.79  3.20
  0 -1 -6  4.00  0.90
  0 -1 -6  2.10  1.30
  0 -1  6  5.50  1.10
  0  1  6  5.00  0.90
  0  1 -6  5.10  0.90
  0  1 -6  5.30  1.10
  0  1 -6  4.70  1.40
  0  1  6  3.80  1.10
  1 -1  6 2424.16  67.99
  1 -1  6 2452.85  68.09
 -1  1 -6 2460.15  67.99
  1  1  6 2409.46  67.99
  1  1  6 2341.27  67.99
  2 -1  6 450.65  13.80
  2 -1  6 432.26  14.00
  2 -1  6 467.65  13.60
 -2 -1 -6 470.65  13.40
  2  1  6 449.26  13.60
 -2  1 -6 487.05  13.50
 -2  1 -6 464.75  14.30
  2  1  6 451.65  13.50
  3 -1  6 764.32  22.00
  3 -1  6 757.42  21.70
  3 -1  6 722.73  21.80
  3 -1  6 747.63  21.70
  3  1  6 745.83  21.60
  3  1  6 755.12  21.60
  3  1  6 710.73  21.80
 -3  1 -6 770.52  22.70
 -4 -1 -6 535.25  19.80
  4 -1  6 548.35  16.40
 -4 -1 -6 556.44  18.90
  4 -1  6 548.65  16.20
  4 -1  6 542.75  16.10
  4 -1  6 542.05  16.90
  4  1  6 547.85  16.00
 -4  1 -6 558.24  16.80
  4  1  6 530.05  16.50
  4  1  6 550.04  16.10
 -4  1 -6 541.25  17.60
 -4  1 -6 529.75  19.10
  5 -1  6  15.80  2.30
 -5 -1 -6  5.30  4.20
  5 -1  6  13.90  2.30
 -5 -1 -6  21.80  9.40
 -5 -1 -6  10.20  3.80
  5 -1  6  16.50  2.40
 -5 -1 -6  4.50  5.80
 -5 -1 -6  24.50  5.10
  5  1  6  14.50  1.90
 -5  1 -6  18.50  4.70
  5  1  6  12.40  1.70
 -5  1 -6  5.10  4.80
 -5  1 -6  16.40  4.30
 -6 -1 -6 105.39  6.90
  6 -1  6 109.99  5.10
  6 -1  6 108.09  5.50
  6 -1  6 106.99  4.80
 -6 -1 -6 105.09  8.60
  6  1  6 108.59  5.10
 -6  1 -6  94.69  8.20
 -6  1 -6  93.29  7.40
 -6  1 -6 101.79  8.60
  6  1  6 107.49  4.70
 -7 -1 -6  4.90  2.50
  7 -1  6  0.50  2.30
 -7 -1 -6  -0.30  4.10
  7 -1  6  1.30  2.50
  7 -1  6  5.70  3.10
 -7 -1 -6  -2.70  3.30
 -7 -1 -6  3.80  3.40
 -7  1 -6  1.70  3.50
 -7  1 -6  1.50  3.00
  7  1  6  1.10  2.70
 -7  1 -6  -0.60  3.30
  7  1  6  1.20  2.60
 -7  1 -6  9.40  3.60
  8 -1  6 162.48  7.80
 -8 -1 -6 186.48  8.20
  8 -1  6 168.68  7.80
 -8 -1 -6 186.78  7.40
 -8  1 -6 196.28  8.30
 -8  1 -6 194.48  8.70
  8  1  6 146.09  8.90
  8 -2 -6  13.40  2.20
 -8 -2  6  16.50  3.40
 -8 -2  6  12.70  3.50
 -8 -2  6  9.10  2.40
  8 -2 -6  15.70  2.60
 -8  2  6  10.00  3.70
 -8  2  6  13.80  2.90
  8  2 -6  15.30  2.70
  8  2 -6  11.30  2.70
 -7 -2  6  61.29  7.10
 -7 -2  6  49.30  4.90
 -7 -2  6  37.90  6.30
  7 -2 -6  50.59  4.00
 -7 -2  6  54.29  6.60
  7 -2 -6  51.29  3.80
  7 -2 -6  56.09  4.20
 -7  2  6  52.29  7.10
  7  2 -6  48.80  4.10
 -7  2  6  49.70  5.50
  7  2 -6  56.29  4.50
  7  2 -6  50.29  4.00
  6 -2 -6  49.90  3.60
  6 -2 -6  51.29  3.80
 -6 -2  6  45.10  5.30
 -6 -2  6  51.19  7.90
 -6 -2  6  52.89  7.90
  6 -2 -6  49.30  3.90
 -6 -2  6  53.99  5.60
 -6  2  6  33.20  6.60
  6  2 -6  52.19  4.20
 -6  2  6  40.70  6.20
  6  2 -6  52.69  3.80
  6  2 -6  49.00  3.40
 -6  2  6  52.39  8.00
  5 -2 -6 360.46  11.20
  5 -2 -6 347.77  12.30
  5 -2 -6 355.96  11.30
 -5 -2  6 350.86  15.00
 -5 -2  6 340.57  12.90
 -5 -2  6 347.27  15.10
  5 -2 -6 344.57  11.20
 -5  2  6 331.67  13.80
 -5  2  6 355.16  14.70
  5  2 -6 348.47  11.10
  5  2 -6 342.37  11.30
 -5  2  6 358.86  13.60
  5  2 -6 353.46  11.00
  4 -2 -6  8.00  2.10
  4 -2 -6  10.30  1.70
  4 -2 -6  13.60  2.00
  4 -2 -6  7.70  2.40
 -4 -2  6  11.10  3.50
  4  2 -6  10.30  2.20
  4  2 -6  8.40  1.60
  4  2 -6  11.10  1.80
 -4  2  6  5.00  6.10
 -4  2  6  11.30  2.90
  4  2 -6  8.80  2.40
  3 -2 -6 1797.62  51.29
  3 -2 -6 1796.52  51.29
  3 -2 -6 1811.12  51.39
  3 -2 -6 1785.72  51.49
  3  2 -6 1776.02  51.29
  3  2 -6 1850.51  51.39
  3  2 -6 1871.61  51.39
  3  2 -6 1774.02  51.19
  2 -2 -6 765.72  22.30
  2 -2 -6 757.72  22.40
  2 -2 -6 780.82  22.50
  2 -2 -6 790.52  22.50
  2  2 -6 774.32  22.40
  2  2 -6 773.52  22.30
  2  2 -6 783.92  22.50
  2  2 -6 745.53  22.40
  1 -2 -6 3900.11 110.89
  1 -2 -6 3955.50 110.79
  1 -2 -6 3971.50 110.79
 -1  2  6 3975.90 110.79
  1  2 -6 3843.52 110.79
  1  2 -6 3989.70 110.89
  1  2 -6 4009.60 111.39
  1  2 -6 4028.40 110.89
 -1  2  6 3909.61 110.79
  0 -2  6 3771.72 106.59
  0 -2 -6 3879.71 106.59
  0 -2  6 3794.52 106.49
  0  2  6 3764.62 106.49
  0  2 -6 3704.13 106.49
  0  2 -6 3857.61 106.59
  0  2  6 3724.33 106.49
  0  2 -6 3910.01 106.59
  1 -2  6 2600.04  72.09
 -1 -2 -6 2453.05  72.09
  1 -2  6 2613.14  71.99
 -1  2 -6 2609.64  72.09
  1  2  6 2591.94  71.99
  1  2  6 2492.45  71.89
  2 -2  6 2462.25  68.79
  2 -2  6 2404.06  68.49
  2 -2  6 2461.35  68.59
  2 -2  6 2481.95  68.59
  2  2  6 2314.97  68.59
  2  2  6 2392.76  68.39
 -2  2 -6 2434.36  69.29
 -2  2 -6 2503.75  68.49
  3 -2  6 195.68  6.90
  3 -2  6 198.68  6.40
  3 -2  6 198.18  6.50
  3 -2  6 197.78  6.80
  3  2  6 175.48  7.10
  3  2  6 200.18  6.30
 -3  2 -6 182.48  7.50
  3  2  6 195.48  6.30
 -3  2 -6 202.68  6.40
  4 -2  6  88.99  4.30
 -4 -2 -6  88.49  5.70
 -4 -2 -6  99.89  8.10
  4 -2  6  87.49  3.90
 -4 -2 -6 104.89  10.90
  4 -2  6  90.49  5.10
  4  2  6  87.99  3.80
 -4  2 -6  94.99  5.70
 -4  2 -6  86.49  5.40
  4  2  6  90.09  3.60
 -5 -2 -6 361.96  15.00
 -5 -2 -6 342.67  12.10
  5 -2  6 358.16  11.20
  5 -2  6 355.46  11.10
  5 -2  6 344.17  11.30
 -5 -2 -6 360.76  13.60
 -5  2 -6 339.37  14.20
  5  2  6 346.57  10.90
 -5  2 -6 321.67  15.40
  5  2  6 355.26  10.80
  6 -2  6  3.80  1.90
 -6 -2 -6  3.70  3.00
  6 -2  6  3.50  2.10
 -6 -2 -6  -0.90  4.00
  6 -2  6  6.20  5.20
 -6 -2 -6  1.90  4.20
  6 -2  6  2.60  2.00
 -6  2 -6  -0.80  3.70
 -6  2 -6  2.50  6.00
 -6  2 -6  -3.10  3.80
  6  2  6  2.70  1.90
 -6  2 -6  2.30  3.60
  6  2  6  2.70  2.30
 -7 -2 -6 133.69  6.70
  7 -2  6 128.89  6.50
 -7 -2 -6 125.69  7.90
  7 -2  6 133.39  6.00
  7 -2  6 127.99  8.80
  7 -2  6 125.89  6.00
 -7  2 -6 119.59  8.00
  7  2  6 131.79  6.60
 -7  2 -6 123.79  7.90
  7  2  6 127.69  6.40
  8 -2  6  32.90  4.90
  8 -2  6  48.50  4.80
 -8 -2 -6  45.40  4.40
 -8 -2 -6  43.60  5.10
 -8  2 -6  40.40  5.50
 -8  2 -6  40.40  5.10
 -8  2 -6  38.70  5.40
 -8 -3  6  2.50  3.00
 -8 -3  6  2.70  1.90
  8 -3 -6  -1.90  2.20
  8 -3 -6  2.50  1.80
 -8 -3  6  0.60  2.80
  8  3 -6  1.70  2.80
 -8  3  6  -2.10  3.20
  8  3 -6  0.60  2.60
 -8  3  6  -0.20  2.80
  7 -3 -6 114.29  5.70
 -7 -3  6 112.89  7.70
 -7 -3  6 107.69  6.80
 -7 -3  6 119.19  7.50
  7 -3 -6 117.99  5.30
  7 -3 -6 120.89  5.30
 -7 -3  6 117.89  6.10
 -7  3  6 120.49  8.20
  7  3 -6 111.39  5.30
  7  3 -6 109.79  5.40
 -7  3  6 119.99  7.00
  7  3 -6 113.39  5.80
  6 -3 -6 1152.78  33.40
 -6 -3  6 1194.48  36.00
 -6 -3  6 1122.19  34.60
 -6 -3  6 1121.29  34.30
  6 -3 -6 1159.68  33.50
  6 -3 -6 1144.89  33.30
 -6 -3  6 1162.08  35.20
  6  3 -6 1154.28  33.30
 -6  3  6 1144.09  35.90
  6  3 -6 1096.09  33.20
  6  3 -6 1163.88  33.20
 -6  3  6 1124.09  34.60
  5 -3 -6  2.50  1.80
  5 -3 -6  0.50  1.80
 -5 -3  6  1.50  4.40
 -5 -3  6  -2.20  4.10
 -5 -3  6  7.10  3.30
 -5 -3  6  8.20  5.20
  5 -3 -6  2.50  3.00
  5 -3 -6  2.60  1.70
 -5  3  6  5.80  4.70
 -5  3  6  8.80  4.30
  5  3 -6  2.10  1.50
  5  3 -6  2.90  2.20
  5  3 -6  2.60  1.70
 -4 -3  6  0.10  3.10
  4 -3 -6  0.70  1.40
  4 -3 -6  3.30  2.00
  4 -3 -6  4.70  1.80
 -4 -3  6  0.10  4.50
  4  3 -6  3.10  1.50
  4  3 -6  3.50  2.70
  4  3 -6  3.30  3.50
 -4  3  6  3.30  3.10
  4  3 -6  2.90  1.30
  3 -3 -6  3.90  1.30
 -3 -3  6  1.10  1.30
  3 -3 -6  3.20  1.50
  3 -3 -6  1.30  1.60
  3  3 -6  1.20  1.70
  3  3 -6  6.10  1.80
  3  3 -6  0.50  1.20
  3  3 -6  3.30  1.00
  2 -3 -6 1116.09  35.40
  2 -3 -6 1205.68  34.20
  2 -3 -6 1185.78  34.40
  2 -3 -6 1179.68  34.20
 -2 -3  6 1255.67  34.30
  2  3 -6 1164.08  34.20
  2  3 -6 1241.98  34.30
 -2  3  6 1203.38  34.20
  2  3 -6 1199.78  34.20
  2  3 -6 1209.78  34.30
 -1 -3  6 703.43  19.80
  1 -3 -6 663.23  19.70
  1 -3 -6 653.83  19.70
 -1  3  6 670.53  19.60
  1  3 -6 671.83  19.60
  1  3 -6 650.63  19.60
  1  3 -6 668.93  19.90
  1  3 -6 688.63  19.70
 -1  3  6 686.73  19.60
 -1  3  6 679.83  19.70
  0 -3 -6  4.50  1.10
  0 -3  6  3.00  1.10
  0 -3  6  4.70  1.60
  0  3 -6  3.80  1.10
  0  3  6  3.70  1.10
  0  3 -6  3.40  1.10
  0  3  6  4.50  0.90
  0  3 -6  2.90  1.50
  0  3  6  5.10  1.40
  0  3 -6  2.40  1.30
  1 -3  6 381.36  11.50
  1 -3  6 386.56  11.70
  1 -3  6 381.76  11.60
  1 -3  6 374.86  11.70
 -1 -3 -6 396.56  11.30
  1  3  6 368.16  11.50
 -1  3 -6 366.66  11.60
  1  3  6 385.16  11.40
  1  3  6 362.66  11.90
 -1  3 -6 388.46  11.50
  2 -3  6  3.90  1.10
  2 -3  6  4.00  1.30
  2 -3  6  6.30  1.30
  2 -3  6  8.50  1.70
 -2  3 -6  3.30  1.10
  2  3  6  3.10  1.00
  2  3  6  3.80  1.00
  3 -3  6  65.19  3.30
  3 -3  6  67.49  3.80
  3 -3  6  67.59  3.10
  3 -3  6  66.69  3.70
  3  3  6  67.69  2.80
 -3  3 -6  71.79  3.30
  3  3  6  66.89  3.00
 -3  3 -6  72.99  4.60
  3  3  6  63.49  5.30
  4 -3  6  73.69  4.00
  4 -3  6  71.79  6.70
  4 -3  6  72.29  3.70
 -4 -3 -6  69.49  5.50
 -4 -3 -6  78.19  7.60
  4 -3  6  75.29  3.60
  4 -3  6  72.39  4.80
 -4  3 -6  70.89  5.00
 -4  3 -6  75.79  5.50
  4  3  6  65.49  3.30
  5 -3  6  2.60  1.60
 -5 -3 -6  2.00  3.20
 -5 -3 -6  5.40  5.10
 -5 -3 -6  0.10  2.60
  5 -3  6  2.10  1.90
  5 -3  6  5.50  1.70
  5 -3  6  1.90  4.00
 -5  3 -6  4.60  4.10
  5  3  6  2.30  1.80
  5  3  6  4.90  1.60
 -5  3 -6  -6.60  3.80
 -5  3 -6  5.70  3.80
  6 -3  6  24.50  4.40
  6 -3  6  26.00  3.50
 -6 -3 -6  36.00  5.10
  6 -3  6  30.70  3.30
 -6 -3 -6  31.20  4.90
  6 -3  6  21.80  2.70
  6  3  6  27.60  3.30
 -6  3 -6  23.50  6.70
 -6  3 -6  25.50  4.40
 -6  3 -6  25.90  4.60
 -7 -3 -6 351.96  12.90
 -7 -3 -6 359.16  12.20
  7 -3  6 338.17  12.60
  7 -3  6 351.56  11.50
  7 -3  6 357.96  11.60
  7 -3  6 350.66  11.50
 -7  3 -6 342.97  13.40
  7  3  6 309.57  12.70
  7  3  6 299.37  11.60
 -7  3 -6 339.37  13.00
  8 -3  6  18.60  2.90
 -8 -3 -6  25.40  4.70
  8 -3  6  27.40  4.60
 -8 -3 -6  15.40  2.50
 -8  3 -6  18.40  3.30
 -8  3 -6  15.20  3.40
 -8  3 -6  19.70  3.40
 -8 -4  6 603.64  17.60
 -8 -4  6 573.24  18.00
  8 -4 -6 600.04  16.90
  8 -4 -6 566.54  17.30
 -8 -4  6 604.44  17.90
  8  4 -6 505.45  17.30
  8  4 -6 535.05  17.10
 -8  4  6 554.74  18.60
  7 -4 -6 107.09  4.70
 -7 -4  6  85.99  5.40
  7 -4 -6  99.09  4.80
 -7 -4  6 100.09  6.90
  7 -4 -6  98.09  5.70
 -7 -4  6  90.69  6.80
 -7  4  6  95.19  7.70
  7  4 -6  95.49  5.00
  7  4 -6  93.29  5.00
  7  4 -6  98.59  5.40
 -7  4  6 102.89  7.60
  6 -4 -6  29.50  3.40
 -6 -4  6  24.50  3.80
 -6 -4  6  22.10  4.60
  6 -4 -6  22.10  3.40
 -6 -4  6  30.20  4.60
  6 -4 -6  26.70  3.50
 -6 -4  6  28.50  4.60
  6  4 -6  30.10  3.10
  6  4 -6  28.90  3.40
 -6  4  6  24.10  4.70
  6  4 -6  24.20  3.80
 -5 -4  6 379.36  15.20
  5 -4 -6 369.46  11.80
 -5 -4  6 354.26  13.50
  5 -4 -6 374.36  11.90
 -5 -4  6 355.86  13.20
  5 -4 -6 366.56  12.30
 -5 -4  6 359.56  15.20
  5 -4 -6 368.26  13.00
  5  4 -6 356.76  11.60
  5  4 -6 381.76  11.60
  5  4 -6 368.86  11.80
  4 -4 -6  93.09  5.00
  4 -4 -6  85.99  4.40
 -4 -4  6  91.29  8.10
  4 -4 -6  90.29  4.40
 -4 -4  6  88.49  6.60
  4 -4 -6  88.29  4.40
 -4 -4  6  83.19  8.80
  4  4 -6  97.49  4.10
  4  4 -6  95.99  4.20
  4  4 -6  94.79  4.70
 -3 -4  6  19.10  3.50
  3 -4 -6  12.90  1.90
  3 -4 -6  13.30  2.20
  3 -4 -6  12.80  2.00
 -3 -4  6  18.50  5.20
  3 -4 -6  12.80  2.00
  3  4 -6  12.50  1.80
  3  4 -6  12.60  2.00
  3  4 -6  15.50  2.30
  3  4 -6  13.40  2.20
  2 -4 -6 4124.99 113.49
  2 -4 -6 3987.00 113.29
  2 -4 -6 4009.90 112.99
 -2 -4  6 4145.69 113.09
  2  4 -6 4111.79 113.29
  2  4 -6 3967.70 113.19
  2  4 -6 3902.91 113.09
 -2  4  6 3978.60 112.99
  2  4 -6 4040.20 113.09
  1 -4 -6 672.83  19.30
 -1 -4  6 682.83  19.30
  1  4 -6 628.54  19.20
 -1  4  6 669.53  19.20
 -1  4  6 666.23  19.20
  1  4 -6 647.14  19.10
  1  4 -6 660.03  19.30
  1  4 -6 644.84  19.20
 -1  4  6 624.34  19.20
  0 -4  6 1003.70  28.40
  0 -4 -6 978.20  28.10
  0  4  6 957.90  28.00
  0  4 -6 994.20  28.20
  0  4  6 949.60  28.10
  0  4 -6 984.20  28.10
  0  4  6 989.70  28.10
  0  4 -6 961.40  28.10
  1 -4  6  12.50  2.00
  1 -4  6  10.80  1.80
 -1 -4 -6  12.60  1.60
  1 -4  6  11.60  1.60
  1 -4  6  10.80  1.50
 -1  4 -6  12.40  1.80
 -1  4 -6  9.70  1.90
  1  4  6  10.90  1.40
  1  4  6  11.20  1.70
 -1  4 -6  13.20  1.80
  2 -4  6 1249.28  36.30
  2 -4  6 1283.17  36.60
  2 -4  6 1256.97  36.20
  2 -4  6 1284.27  36.40
  2  4  6 1237.18  36.00
 -2  4 -6 1268.27  36.20
  2  4  6 1268.87  36.00
 -3 -4 -6  41.40  5.00
  3 -4  6  31.20  2.50
  3 -4  6  28.60  3.20
  3 -4  6  30.20  2.70
  3 -4  6  31.60  3.10
  3 -4  6  47.60  5.40
 -3  4 -6  32.20  2.70
  3  4  6  33.90  4.90
  3  4  6  30.50  2.00
 -3  4 -6  38.00  4.00
  3  4  6  27.20  2.20
 -3  4 -6  30.60  3.20
  4 -4  6 116.99  5.20
  4 -4  6 110.99  6.90
  4 -4  6 117.89  6.00
 -4 -4 -6 121.29  8.30
  4 -4  6 119.29  5.00
 -4 -4 -6 117.39  6.60
  4 -4  6 118.99  5.00
 -4  4 -6 112.69  6.80
  4  4  6 110.99  4.60
  4  4  6 120.49  4.50
  5 -4  6 2912.21  81.89
  5 -4  6 2830.42  82.89
 -5 -4 -6 2882.81  82.59
  5 -4  6 2846.22  81.89
 -5 -4 -6 2992.70  83.49
  5 -4  6 2964.20  83.99
 -5  4 -6 2839.72  84.09
  5  4  6 2826.32  81.39
  5  4  6 2788.12  81.39
 -5  4 -6 3017.10  84.09
  6 -4  6 1350.76  39.30
 -6 -4 -6 1377.36  39.90
  6 -4  6 1377.46  39.40
  6 -4  6 1385.16  39.30
 -6 -4 -6 1387.06  40.50
  6 -4  6 1354.26  40.00
  6  4  6 1299.07  39.00
 -6  4 -6 1363.56  41.50
 -6  4 -6 1403.46  40.60
  6  4  6 1286.57  38.80
 -6  4 -6 1312.27  40.90
 -7 -4 -6 511.75  16.50
  7 -4  6 518.85  15.80
  7 -4  6 507.85  15.90
  7 -4  6 483.15  16.50
  7 -4  6 511.15  16.00
 -7 -4 -6 491.45  17.00
 -7  4 -6 511.65  16.90
 -7  4 -6 484.15  17.50
 -7  4 -6 516.35  17.40
  8 -4  6  54.29  4.20
 -8 -4 -6  43.10  3.80
  8 -4  6  45.40  5.00
 -8 -4 -6  45.20  4.60
 -8  4 -6  56.49  5.40
 -8  4 -6  42.20  4.80
 -8  4 -6  41.50  4.80
  8 -5 -6 118.69  5.50
 -8 -5  6 126.69  5.10
 -8 -5  6 109.19  5.80
  8 -5 -6 112.39  6.10
 -8 -5  6 109.79  5.70
  8  5 -6  93.89  6.10
 -8  5  6 103.59  6.50
 -7 -5  6  13.30  2.80
 -7 -5  6  11.50  3.20
  7 -5 -6  12.50  2.60
  7 -5 -6  9.90  2.00
 -7 -5  6  17.70  3.90
  7 -5 -6  6.70  3.50
  7  5 -6  13.40  2.80
 -7  5  6  15.00  5.10
  7  5 -6  9.30  2.60
 -6 -5  6  32.20  4.50
 -6 -5  6  31.10  5.80
 -6 -5  6  23.10  4.20
  6 -5 -6  31.40  5.10
  6 -5 -6  25.80  3.70
 -6  5  6  32.70  5.00
  6  5 -6  27.50  3.30
  6  5 -6  32.80  4.30
  6  5 -6  30.10  3.60
 -5 -5  6  8.60  4.80
  5 -5 -6  -6.40  3.70
 -5 -5  6  5.00  2.60
  5 -5 -6  2.20  2.20
 -5 -5  6  5.30  4.20
  5 -5 -6  4.50  2.20
  5 -5 -6  4.40  1.90
  5  5 -6  3.80  2.00
  5  5 -6  4.30  2.20
  5  5 -6  5.00  1.70
 -4 -5  6 122.69  7.30
  4 -5 -6 135.29  5.50
 -4 -5  6 125.59  9.30
  4 -5 -6 130.79  5.50
  4 -5 -6 127.99  6.20
  4  5 -6 124.09  5.50
  4  5 -6 137.49  5.10
  4  5 -6 138.69  5.30
 -3 -5  6 194.48  11.20
  3 -5 -6 188.78  8.60
 -3 -5  6 187.88  8.70
  3 -5 -6 199.78  7.30
  3  5 -6 216.18  6.90
 -3  5  6 168.08  7.90
  3  5 -6 207.98  7.00
  3  5 -6 201.28  7.90
  3  5 -6 227.98  7.70
 -1 -5  6 3281.17  88.69
  1 -5 -6 3042.20  88.59
  1  5 -6 3118.99  88.59
 -1  5  6 3167.08  88.49
  1  5 -6 3115.99  88.49
  1  5 -6 3062.59  88.39
 -1  5  6 3145.59  88.49
  1  5 -6 3090.89  88.49
 -1  5  6 3266.57  88.49
  0 -5  6 156.78  5.70
  0 -5 -6 149.69  5.40
  0  5  6 150.38  5.30
  0  5  6 158.28  5.30
  0  5 -6 157.48  5.50
  0  5 -6 157.58  5.60
  0  5 -6 147.99  5.40
  0  5 -6 148.49  5.50
  1 -5  6 776.12  22.30
  1 -5  6 725.53  22.10
  1  5  6 739.93  21.80
  1  5  6 754.42  21.90
 -1  5 -6 777.02  22.10
 -1  5 -6 739.23  21.80
  1  5  6 740.03  21.80
  2 -5  6  14.90  3.20
  2 -5  6  20.00  2.70
  2 -5  6  21.30  3.20
 -2 -5 -6  23.70  4.70
  2 -5  6  18.50  2.70
  2  5  6  19.90  2.50
 -2  5 -6  23.30  4.10
  2  5  6  21.80  1.80
 -2  5 -6  19.90  2.40
  2  5  6  16.70  2.00
 -2  5 -6  22.40  3.80
  3 -5  6 613.34  18.30
  3 -5  6 630.64  18.30
 -3 -5 -6 546.65  19.20
  3 -5  6 584.04  19.00
  3 -5  6 584.34  18.50
 -3 -5 -6 606.04  20.60
  3 -5  6 621.84  18.70
 -3  5 -6 615.34  18.90
  3  5  6 612.04  18.10
 -3  5 -6 586.54  19.60
  3  5  6 605.54  17.80
  3  5  6 582.84  17.90
 -3  5 -6 613.94  18.10
 -3  5 -6 628.04  18.70
  4 -5  6 795.62  23.80
  4 -5  6 793.72  23.80
  4 -5  6 786.62  23.70
 -4 -5 -6 822.62  25.70
  4 -5  6 810.02  24.50
 -4 -5 -6 765.22  24.50
  4  5  6 796.52  23.20
 -4  5 -6 786.02  25.70
  4  5  6 810.02  23.20
  5 -5  6 408.26  12.90
  5 -5  6 398.56  13.70
  5 -5  6 392.96  12.80
 -5 -5 -6 386.56  13.50
  5 -5  6 404.16  12.80
  5 -5  6 372.56  15.10
 -5 -5 -6 393.86  14.50
  5  5  6 417.26  12.50
  5  5  6 393.86  12.20
 -5  5 -6 392.16  15.30
 -5  5 -6 364.86  16.20
 -5  5 -6 377.46  14.30
  6 -5  6 614.34  19.40
  6 -5  6 627.94  19.00
  6 -5  6 633.54  19.00
 -6 -5 -6 613.14  19.90
 -6 -5 -6 649.04  19.40
 -6  5 -6 604.64  21.00
  6  5  6 525.95  18.50
 -6  5 -6 634.14  20.10
  7 -5  6  51.69  4.30
  7 -5  6  59.59  4.50
  7 -5  6  53.69  5.30
 -7  5 -6  72.29  9.50
 -7  5 -6  65.49  6.10
  8 -5  6 1010.90  28.70
  8 -5  6 940.51  29.00
 -8 -5 -6 943.91  28.90
 -8 -5 -6 1026.20  29.00
 -8  5 -6 1007.10  29.80
 -8  5 -6 1014.80  29.20
 -8  5 -6 992.70  29.60
  8 -6 -6  34.60  3.20
 -8 -6  6  40.10  3.80
 -8  6  6  33.40  4.70
 -7 -6  6  14.00  3.50
 -7 -6  6  14.50  2.50
  7 -6 -6  16.60  3.00
 -7 -6  6  15.30  3.10
  7 -6 -6  12.80  2.10
  7  6 -6  16.40  2.70
  7  6 -6  12.30  2.80
 -7  6  6  17.00  4.10
  6 -6 -6  27.30  3.40
 -6 -6  6  22.10  3.90
  6 -6 -6  22.00  3.80
 -6 -6  6  27.40  4.10
 -6 -6  6  19.70  2.90
 -6  6  6  22.70  4.30
  6  6 -6  22.90  3.20
  6  6 -6  23.20  3.30
  6  6 -6  25.60  4.00
 -5 -6  6  37.70  6.60
 -5 -6  6  37.00  4.70
  5 -6 -6  36.60  3.50
  5 -6 -6  31.70  4.80
 -5 -6  6  40.40  5.30
  5  6 -6  37.70  3.10
  5  6 -6  36.50  3.40
  5  6 -6  35.10  3.80
  4 -6 -6 121.49  7.30
  4 -6 -6 106.09  5.00
 -4 -6  6 112.89  6.90
  4 -6 -6 114.89  6.10
  4  6 -6 111.19  4.80
  4  6 -6 113.89  4.80
  4  6 -6 111.09  5.10
  3 -6 -6 1577.24  46.20
 -3 -6  6 1636.54  48.50
  3 -6 -6 1580.94  46.30
  3  6 -6 1596.94  45.70
  3  6 -6 1580.34  45.70
 -3  6  6 1617.74  45.80
  3  6 -6 1600.94  46.20
  3  6 -6 1593.84  45.70
 -2 -6  6  12.60  5.70
  2 -6 -6  16.00  2.10
  2 -6 -6  17.50  2.90
  2  6 -6  17.00  2.30
  2  6 -6  18.90  2.70
  2  6 -6  14.90  2.30
 -2  6  6  20.40  2.80
  2  6 -6  14.20  2.20
  1 -6 -6 112.99  5.50
 -1 -6  6 110.29  4.60
  1 -6 -6 108.09  4.50
  1  6 -6 107.19  5.90
 -1  6  6  99.29  4.20
  1  6 -6 112.49  4.60
  1  6 -6 104.09  4.40
 -1  6  6 103.29  5.30
  1  6 -6 105.09  4.70
  1  6 -6 101.89  4.20
 -1  6  6 108.09  4.30
 -1  6  6 106.29  4.40
  0 -6 -6 468.85  15.10
  0 -6  6 495.45  15.00
  0 -6 -6 484.45  14.60
  0  6 -6 513.15  15.00
  0  6 -6 475.15  15.30
  0  6 -6 473.15  14.70
  0  6 -6 492.45  14.70
  0  6  6 483.45  14.60
  0  6  6 490.75  14.70
  0  6 -6 487.75  14.70
  1 -6  6 226.88  8.00
 -1 -6 -6 216.48  8.00
  1 -6  6 222.88  8.70
  1 -6  6 207.78  9.00
 -1  6 -6 223.58  7.50
 -1  6 -6 231.28  7.80
  1  6  6 228.68  7.40
  1  6  6 221.48  7.30
  1  6  6 230.08  7.40
 -1  6 -6 228.78  9.20
 -1  6 -6 221.48  8.30
 -1  6 -6 223.08  8.40
  2 -6  6 263.07  10.10
 -2 -6 -6 266.57  9.20
 -2 -6 -6 266.97  12.00
  2 -6  6 272.47  9.40
  2 -6  6 260.77  10.40
  2 -6  6 269.47  9.50
 -2  6 -6 266.77  9.60
  2  6  6 261.57  8.70
  2  6  6 288.17  8.70
  2  6  6 268.17  8.60
 -2  6 -6 270.57  9.80
 -2  6 -6 271.37  9.00
 -2  6 -6 272.67  10.00
 -3 -6 -6  22.10  4.30
  3 -6  6  34.70  3.60
  3 -6  6  31.50  3.40
  3 -6  6  26.80  3.60
  3 -6  6  26.50  3.70
  3 -6  6  22.20  5.00
 -3 -6 -6  34.60  5.70
 -3  6 -6  23.60  4.70
  3  6  6  22.10  2.40
  3  6  6  22.70  2.40
  3  6  6  21.90  3.10
 -3  6 -6  33.90  3.30
 -3  6 -6  34.40  4.80
  4 -6  6 1644.24  47.30
  4 -6  6 1581.74  47.40
  4 -6  6 1655.43  47.00
 -4 -6 -6 1635.14  48.40
  4 -6  6 1613.94  46.80
  4 -6  6 1628.64  46.80
  4  6  6 1604.54  46.30
 -4  6 -6 1577.24  48.90
  4  6  6 1658.63  46.20
  5 -6  6 284.87  10.10
  5 -6  6 292.87  9.90
 -5 -6 -6 292.67  11.50
  5 -6  6 283.77  10.60
  5 -6  6 277.47  10.00
  5 -6  6 246.88  13.00
 -5 -6 -6 283.67  10.60
 -5  6 -6 289.17  14.60
  5  6  6 285.87  9.60
 -5  6 -6 307.37  12.60
 -5  6 -6 310.27  11.60
  5  6  6 264.67  9.30
 -6 -6 -6  96.79  6.00
  6 -6  6 108.79  5.30
  6 -6  6  97.79  5.80
  6 -6  6  97.29  5.40
 -6 -6 -6 100.59  5.40
 -6  6 -6  99.59  6.90
 -6  6 -6 103.19  6.70
 -6  6 -6  97.19  7.60
  7 -6  6  29.20  3.60
 -7 -6 -6  30.30  4.00
  7 -6  6  26.10  4.30
 -7  6 -6  20.60  3.40
 -7  6 -6  29.40  4.40
 -7  6 -6  35.80  5.10
 -8 -6 -6 186.38  6.60
  8 -6  6 190.88  6.90
 -8  6 -6 195.18  8.70
 -8  6 -6 191.88  7.90
 -8  6 -6 181.08  7.40
  7 -7 -6  -3.20  5.80
 -7 -7  6  3.60  2.50
  7 -7 -6  4.40  1.90
  7  7 -6  4.90  2.50
  7  7 -6  8.70  2.70
 -7  7  6  4.80  3.30
 -6 -7  6  63.49  6.30
  6 -7 -6  55.99  3.90
 -6 -7  6  57.79  5.80
  6  7 -6  51.39  3.70
 -6  7  6  50.99  6.20
  6  7 -6  51.79  4.20
  6  7 -6  48.90  4.10
 -5 -7  6  58.99  6.70
 -5 -7  6  47.80  6.90
  5  7 -6  59.99  3.90
  5  7 -6  62.89  3.70
  3 -7 -6 785.12  24.60
  3 -7 -6 836.32  24.80
 -3 -7  6 831.32  26.90
 -3 -7  6 836.22  24.30
  3  7 -6 778.32  25.00
  3  7 -6 832.72  24.10
  3  7 -6 803.02  24.00
  3  7 -6 829.62  24.20
 -2 -7  6 3479.55  96.29
  2 -7 -6 3167.98  95.89
  2 -7 -6 3269.87  94.09
  2  7 -6 3352.96  93.69
  2  7 -6 3347.36  94.09
  2  7 -6 3212.08  94.19
 -2  7  6 3482.35  93.89
  2  7 -6 3279.07  94.09
  2  7 -6 3309.17  93.79
  2  7 -6 3278.97  93.79
 -2  7  6 3368.76  93.59
  1 -7 -6 1269.17  37.40
 -1 -7  6 1183.08  37.00
  1 -7 -6 1287.27  37.10
 -1  7  6 1262.87  37.30
  1  7 -6 1290.57  36.90
  1  7 -6 1235.18  37.70
  1  7 -6 1339.97  37.10
  1  7 -6 1345.97  37.40
 -1  7  6 1297.07  37.00
 -1  7  6 1314.17  36.90
 -1  7  6 1340.97  37.10
  1  7 -6 1266.77  37.10
  1  7 -6 1271.07  37.40
  0 -7  6 415.46  13.90
  0 -7  6 427.66  13.50
  0 -7 -6 413.96  13.50
  0  7 -6 417.96  14.50
  0  7 -6 427.86  13.20
  0  7  6 449.06  13.20
  0  7  6 422.16  13.10
  0  7 -6 433.16  13.10
  0  7 -6 411.76  13.80
  0  7  6 432.86  13.00
  0  7 -6 446.86  13.60
  0  7  6 411.96  13.80
  1 -7  6 3531.45 100.89
 -1 -7 -6 3569.94 100.39
  1 -7  6 3574.34 100.89
 -1 -7 -6 3578.44 102.19
  1  7  6 3423.86 100.79
 -1  7 -6 3596.24 100.49
  1  7  6 3428.96 100.19
  1  7  6 3492.95 100.29
 -1  7 -6 3670.03 100.89
 -1  7 -6 3612.94 100.69
 -1  7 -6 3637.04 101.09
  1  7  6 3535.55 100.29
 -1  7 -6 3593.34 100.99
 -1  7 -6 3636.44 100.19
 -2 -7 -6 329.67  10.90
  2 -7  6 322.17  11.90
  2 -7  6 332.67  11.80
 -2 -7 -6 329.87  13.70
  2  7  6 328.37  10.50
  2  7  6 346.97  10.50
 -2  7 -6 329.07  11.10
  2  7  6 331.57  10.50
 -2  7 -6 340.87  11.50
 -3 -7 -6  17.40  4.20
  3 -7  6  16.40  2.60
 -3 -7 -6  10.10  4.00
  3 -7  6  18.10  5.30
  3 -7  6  20.90  3.30
  3 -7  6  15.80  4.00
  3  7  6  18.00  2.20
 -3  7 -6  14.10  2.70
 -3  7 -6  15.90  4.00
 -3  7 -6  16.70  3.80
  3  7  6  15.70  2.40
  3  7  6  12.90  1.90
  4 -7  6 1571.14  48.20
  4 -7  6 1694.93  47.90
  4 -7  6 1651.53  47.40
 -4 -7 -6 1578.34  47.90
 -4 -7 -6 1657.23  48.90
 -4  7 -6 1607.14  50.09
  4  7  6 1682.23  46.90
  4  7  6 1698.13  47.00
 -5 -7 -6  8.30  3.10
 -5 -7 -6  12.00  2.80
  5 -7  6  11.20  3.00
 -5  7 -6  10.70  4.10
  5  7  6  10.50  2.70
 -6 -7 -6 254.97  9.70
  6 -7  6 260.37  9.50
  6 -7  6 264.27  9.10
 -6 -7 -6 251.37  9.20
  6 -7  6 247.78  10.40
 -6  7 -6 260.57  11.10
 -6  7 -6 256.77  10.00
 -6  7 -6 253.57  10.60
 -7 -7 -6  1.10  1.90
  7 -7  6  2.90  3.10
  7 -7  6  3.30  2.00
 -7  7 -6  4.10  2.90
 -7  7 -6  2.80  3.50
 -7  7 -6  7.20  2.90
 -7 -8  6 128.39  5.80
 -7  8  6 127.59  6.60
  7  8 -6 100.69  5.50
 -6 -8  6 213.18  8.90
  6  8 -6 193.38  7.20
  6  8 -6 189.88  8.30
  6  8 -6 194.38  7.20
 -6  8  6 212.48  9.70
  5 -8 -6  22.20  3.60
 -5 -8  6  20.60  4.00
  5  8 -6  21.60  3.20
  5  8 -6  20.10  3.10
  5  8 -6  17.30  3.60
  5  8 -6  20.00  2.50
 -4 -8  6 370.06  14.20
  4 -8 -6 347.47  12.30
  4  8 -6 356.06  12.60
  4  8 -6 371.66  11.70
  4  8 -6 354.16  11.50
  4  8 -6 363.06  11.60
 -3 -8  6  76.99  8.70
 -3 -8  6  81.19  8.40
  3 -8 -6  69.19  4.90
 -3 -8  6  74.69  4.50
  3 -8 -6  65.59  5.70
  3  8 -6  58.59  5.60
  3  8 -6  72.49  3.90
  3  8 -6  77.19  4.00
  3  8 -6  76.89  4.00
  2 -8 -6  2.00  2.40
 -2 -8  6  0.80  6.40
 -2  8  6  2.50  2.50
  2  8 -6  1.00  1.30
  2  8 -6  5.60  3.60
 -2  8  6  1.10  2.10
  2  8 -6  0.30  1.50
  2  8 -6  4.00  3.40
 -2  8  6  0.80  1.60
 -2  8  6  -0.60  2.70
  2  8 -6  1.60  1.50
  1 -8 -6  26.50  3.70
  1 -8 -6  29.40  3.70
 -1 -8  6  36.20  4.10
 -1  8  6  31.80  3.20
  1  8 -6  37.00  4.30
 -1  8  6  34.50  2.70
  1  8 -6  44.50  5.30
  1  8 -6  31.10  2.90
  1  8 -6  33.30  4.50
  1  8 -6  33.70  2.90
 -1  8  6  33.90  3.80
 -1  8  6  35.40  2.80
  1  8 -6  36.30  3.20
  0 -8 -6  26.30  3.50
  0 -8  6  17.90  2.90
  0 -8  6  15.60  2.90
  0  8 -6  15.80  2.80
  0  8  6  17.80  2.30
  0  8 -6  17.60  2.70
  0  8  6  15.20  2.70
  0  8 -6  16.20  2.70
  0  8  6  20.30  2.60
  0  8 -6  16.80  2.50
  0  8 -6  19.60  2.80
  0  8  6  17.20  2.20
  0  8 -6  16.60  4.30
 -1 -8 -6 208.88  7.70
  1 -8  6 206.48  8.20
  1 -8  6 218.68  8.40
  1  8  6 205.78  7.10
 -1  8 -6 212.18  8.20
 -1  8 -6 211.38  8.10
 -1  8 -6 205.28  7.20
  1  8  6 215.28  7.30
  1  8  6 207.48  8.40
  1  8  6 205.38  7.30
 -1  8 -6 209.58  7.90
 -2 -8 -6  53.69  8.10
  2 -8  6  46.70  5.00
 -2  8 -6  50.59  4.70
  2  8  6  43.30  6.10
 -2  8 -6  48.70  5.20
  2  8  6  46.10  3.10
 -2  8 -6  45.30  6.70
  2  8  6  49.10  3.10
  2  8  6  46.10  3.00
 -2  8 -6  62.19  4.60
 -3 -8 -6  2.20  3.60
  3 -8  6  -0.90  2.50
  3 -8  6  1.90  3.60
 -3 -8 -6  0.00  3.50
  3 -8  6  4.20  3.10
  3  8  6  6.00  1.90
  3  8  6  4.00  1.80
 -3  8 -6  5.80  3.30
  3  8  6  4.50  1.70
 -3  8 -6  6.00  4.80
 -3  8 -6  -0.80  2.50
 -4 -8 -6 1136.39  34.40
  4 -8  6 1115.79  33.90
 -4 -8 -6 1122.19  33.60
  4  8  6 1146.99  32.70
  4  8  6 1118.49  32.60
 -5 -8 -6  3.70  2.60
  5 -8  6  -1.40  3.20
  5 -8  6  6.40  2.60
 -5 -8 -6  9.00  2.80
  5  8  6  7.30  2.70
 -5  8 -6  7.90  3.80
  5  8  6  6.60  2.80
 -6 -8 -6  45.40  3.90
  6 -8  6  44.60  4.00
 -6 -8 -6  46.10  4.60
 -6  8 -6  48.80  5.50
 -6  8 -6  46.10  5.40
 -6  8 -6  47.10  6.60
  7 -8  6  14.60  2.60
 -7 -8 -6  21.30  2.90
 -7  8 -6  19.50  3.70
 -7  8 -6  25.10  4.20
 -7  8 -6  21.80  2.90
 -6 -9  6  13.00  3.00
 -6  9  6  15.70  3.60
  6  9 -6  18.80  3.50
  6  9 -6  12.10  2.60
  6  9 -6  13.70  2.20
 -5 -9  6 411.56  15.20
  5 -9 -6 407.46  13.40
  5  9 -6 405.26  12.80
  5  9 -6 393.06  13.30
  5  9 -6 391.46  12.60
  5  9 -6 398.16  12.50
  4 -9 -6 221.68  8.40
 -4 -9  6 214.58  10.20
  4  9 -6 225.08  8.70
  4  9 -6 224.08  7.80
  4  9 -6 238.38  8.00
  4  9 -6 220.58  7.90
 -3 -9  6 480.15  18.30
 -3 -9  6 510.35  18.60
  3 -9 -6 518.15  16.30
  3  9 -6 523.95  15.80
  3  9 -6 536.15  16.00
  3  9 -6 516.55  16.40
  3  9 -6 526.55  16.00
 -2 -9  6  46.80  8.10
 -2 -9  6  50.59  4.10
  2 -9 -6  51.19  4.00
  2 -9 -6  55.89  5.80
  2  9 -6  50.39  3.30
  2  9 -6  59.49  3.70
  2  9 -6  42.70  4.50
  2  9 -6  50.49  3.60
 -2  9  6  52.29  3.90
  1 -9 -6 1153.38  33.90
 -1 -9  6 1201.48  34.00
 -1  9  6 1180.98  33.90
  1  9 -6 1145.99  33.90
  1  9 -6 1156.68  33.80
  1  9 -6 1149.39  34.00
  1  9 -6 1082.09  34.40
 -1  9  6 1186.28  33.70
 -1  9  6 1173.68  33.50
  1  9 -6 1176.78  33.80
  1  9 -6 1113.09  33.40
  0 -9 -6 384.86  12.50
  0 -9  6 395.56  12.90
  0  9 -6 376.36  12.20
  0  9 -6 398.76  12.60
  0  9 -6 376.46  13.40
  0  9  6 393.86  12.80
  0  9 -6 387.16  12.70
  0  9 -6 396.76  13.00
  0  9  6 378.56  12.40
  0  9  6 395.66  12.40
  1 -9  6 580.54  18.00
 -1 -9 -6 575.14  17.40
  1 -9  6 548.55  18.40
  1  9  6 568.64  17.20
 -1  9 -6 528.75  17.10
  1  9  6 583.64  17.40
 -1  9 -6 577.44  17.80
 -1  9 -6 582.54  17.60
  1  9  6 597.04  17.50
 -1  9 -6 560.44  18.30
  1  9  6 583.94  17.90
  2 -9  6 514.15  16.30
  2 -9  6 493.05  17.10
 -2  9 -6 515.55  16.30
  2  9  6 518.55  15.50
 -2  9 -6 500.35  16.80
  2  9  6 527.85  15.70
  2  9  6 503.45  15.60
 -2  9 -6 498.55  19.40
  2  9  6 512.95  16.40
  3 -9  6  55.59  4.80
 -3 -9 -6  36.10  5.50
  3  9  6  48.70  3.50
 -3  9 -6  56.69  4.30
  3  9  6  47.90  3.30
  3  9  6  51.59  3.60
 -4 -9 -6 595.24  17.90
  4 -9  6 560.44  18.10
  4  9  6 572.54  17.10
  4  9  6 520.05  17.00
 -5 -9 -6 385.76  12.70
 -5 -9 -6 373.06  13.10
 -5  9 -6 377.46  13.50
 -5  9 -6 397.66  14.60
 -6 -9 -6 570.84  17.90
 -6 -9 -6 593.04  17.70
 -6  9 -6 600.74  18.80
 -6  9 -6 579.34  18.40
 -6  9 -6 584.44  19.00
 -6 -10  6  15.80  2.60
  6 10 -6  17.70  2.20
 -6 10  6  16.10  3.10
  6 10 -6  13.00  2.90
 -5 -10  6  27.50  3.70
  5 -10 -6  27.40  4.30
  5 10 -6  34.80  4.30
  5 10 -6  23.90  3.20
  5 10 -6  32.00  4.30
 -4 -10  6 150.08  8.80
  4 10 -6 150.08  6.40
  4 10 -6 150.48  5.80
  4 10 -6 156.88  6.80
  4 10 -6 147.39  5.90
 -3 -10  6 174.18  9.60
  3 -10 -6 173.68  7.00
  3 10 -6 184.18  6.90
  3 10 -6 188.08  7.00
  3 10 -6 184.28  7.10
  3 10 -6 183.08  6.70
  3 10 -6 189.38  7.30
 -2 -10  6  8.70  4.40
 -2 -10  6  17.10  2.40
  2 10 -6  7.70  2.40
  2 10 -6  11.10  2.20
 -2 10  6  7.20  2.00
  2 10 -6  9.50  2.40
  2 10 -6  11.60  2.30
  1 -10 -6  30.00  3.30
 -1 -10  6  37.40  3.60
 -1 -10  6  43.40  6.80
  1 10 -6  37.90  3.70
  1 10 -6  34.60  2.90
 -1 10  6  33.40  2.90
  1 10 -6  38.50  3.40
  1 10 -6  40.90  3.90
 -1 10  6  34.00  3.70
  1 10 -6  28.30  4.00
 -1 10  6  34.20  3.40
  0 -10  6 712.43  21.60
  0 -10 -6 715.13  21.40
  0 10  6 687.73  21.10
  0 10 -6 701.73  21.50
  0 10 -6 707.23  21.10
  0 10 -6 709.33  21.60
  0 10  6 719.93  21.60
  0 10  6 715.03  21.50
  0 10  6 729.03  21.40
 -1 -10 -6 442.76  13.60
  1 -10  6 435.66  14.20
  1 10  6 432.46  14.10
  1 10  6 433.36  13.40
 -1 10 -6 435.86  14.20
  1 10  6 432.26  13.80
 -1 10 -6 434.76  13.80
  1 10  6 442.36  13.70
  2 -10  6  66.89  4.70
  2 10  6  67.89  5.00
  2 10  6  80.09  4.10
 -2 10 -6  70.49  4.60
  2 10  6  80.09  4.10
 -3 -10 -6  92.29  6.10
  3 -10  6 104.49  5.50
  3 10  6 106.49  4.70
  3 10  6 104.89  5.90
  3 10  6  96.29  4.80
  4 -10  6  13.60  3.40
 -4 -10 -6  6.90  3.20
  4 10  6  8.00  2.70
  4 10  6  8.40  2.40
  4 10  6  9.80  2.20
 -5 -10 -6  5.10  2.40
 -5 -10 -6  2.20  2.40
  5 10  6  6.20  3.10
 -5 10 -6  4.60  4.00
 -5 10 -6  8.30  2.80
  5 10  6  5.80  2.90
 -6 -10 -6  42.20  4.20
 -6 10 -6  54.69  4.30
 -6 10 -6  47.50  4.50
 -6 10 -6  46.30  7.10
 -5 -11  6 392.46  13.20
 -5 -11  6 396.16  13.00
  5 -11 -6 423.16  12.50
  5 11 -6 397.56  12.40
  5 11 -6 392.66  12.10
  4 -11 -6  64.29  4.00
 -4 -11  6  63.29  5.90
  4 11 -6  66.09  3.40
  4 11 -6  64.29  5.00
  4 11 -6  63.89  3.80
  4 11 -6  60.19  4.20
  3 -11 -6 123.39  6.60
 -3 -11  6 124.29  7.90
  3 11 -6 125.29  6.00
  3 11 -6 122.79  5.30
  3 11 -6 122.39  5.00
  3 11 -6 130.69  6.00
  3 11 -6 132.79  5.70
  2 -11 -6 603.54  18.60
 -2 -11  6 602.74  18.30
 -2 -11  6 589.24  20.70
  2 11 -6 623.04  18.70
 -2 11  6 637.24  18.40
  2 11 -6 624.94  18.70
  2 11 -6 603.44  18.80
  2 11 -6 633.84  18.40
  2 11 -6 596.14  18.60
 -1 -11  6 967.40  28.20
 -1 -11  6 946.21  30.60
  1 -11 -6 964.90  28.20
  1 11 -6 949.11  28.30
 -1 11  6 951.80  28.20
  1 11 -6 959.90  28.40
 -1 11  6 978.00  28.00
  1 11 -6 941.81  28.30
  1 11 -6 938.01  28.60
  1 11 -6 1011.60  28.10
  0 -11  6  48.80  3.70
  0 -11 -6  41.00  3.20
  0 11  6  44.70  3.50
  0 11  6  46.00  4.50
  0 11  6  51.39  3.60
  0 11  6  44.00  3.20
  0 11 -6  47.50  3.60
  0 11 -6  45.30  4.10
  0 11 -6  47.30  3.40
  1 -11  6 839.22  25.10
 -1 -11 -6 817.32  24.50
  1 11  6 857.81  25.00
  1 11  6 846.62  24.90
  1 11  6 850.31  24.70
 -1 11 -6 818.92  25.10
  1 11  6 856.51  25.00
 -1 11 -6 833.62  24.70
  2 -11  6 183.28  7.20
  2 11  6 192.08  7.20
  2 11  6 196.18  6.90
  2 11  6 188.08  7.20
 -2 11 -6 180.78  7.20
  3 -11  6 884.71  25.60
  3 11  6 862.21  25.50
  3 11  6 864.31  25.50
  3 11  6 851.11  25.00
  3 11  6 820.72  25.30
 -4 -11 -6  2.30  2.80
  4 -11  6  4.60  2.70
 -4 11 -6  -0.20  3.80
  4 11  6  5.70  2.10
  4 11  6  1.00  2.30
  4 11  6  0.80  3.10
 -5 -11 -6  57.19  5.20
  5 11  6  37.10  5.10
 -5 11 -6  62.69  4.40
 -5 11 -6  48.30  7.40
 -5 11 -6  51.89  4.90
  4 -12 -6  25.20  2.70
 -4 -12  6  29.50  4.30
  4 12 -6  25.90  2.40
  4 12 -6  23.20  2.90
  3 -12 -6 176.78  6.40
 -3 -12  6 172.58  8.10
  3 12 -6 170.48  6.10
  3 12 -6 184.98  6.60
  3 12 -6 193.28  7.30
  3 12 -6 174.98  6.70
 -2 -12  6 293.17  11.50
  2 -12 -6 278.17  9.30
  2 12 -6 287.97  9.40
  2 12 -6 279.17  9.70
 -2 12  6 281.47  9.00
  2 12 -6 283.77  9.00
  2 12 -6 273.57  9.50
 -1 -12  6 569.34  19.00
  1 -12 -6 549.54  16.70
 -1 -12  6 558.14  16.70
  1 12 -6 561.24  16.80
 -1 12  6 557.34  16.50
  1 12 -6 553.34  17.00
  1 12 -6 533.25  16.50
  1 12 -6 521.25  16.90
 -1 12  6 567.34  16.70
  0 -12 -6  57.79  3.40
  0 -12  6  69.49  7.60
  0 -12  6  60.99  3.90
  0 12  6  51.29  4.00
  0 12  6  57.09  4.00
  0 12  6  58.39  6.40
  0 12 -6  66.29  4.40
  0 12 -6  59.59  3.70
  0 12 -6  57.19  3.40
  0 12  6  55.49  3.40
  1 -12  6  1.30  1.90
 -1 -12 -6  -1.40  1.60
  1 12  6  0.80  1.50
  1 12  6  2.40  2.90
 -1 12 -6  2.40  2.20
  1 12  6  2.30  1.90
  1 12  6  0.40  1.80
 -1 12 -6  -0.40  1.80
  2 -12  6 181.78  6.80
  2 12  6 180.58  6.80
  2 12  6 173.18  6.30
  2 12  6 177.38  6.60
  3 -12  6  5.10  2.10
  3 12  6  4.80  2.20
 -3 12 -6  2.70  4.10
  3 12  6  6.70  2.10
  4 -12  6  11.60  2.20
  4 12  6  8.50  2.60
  4 12  6  11.30  2.20
 -4 12 -6  3.90  3.70
 -3 -13  6  50.89  4.20
  3 -13 -6  47.70  2.70
  3 13 -6  49.40  2.90
  3 13 -6  42.90  2.80
 -2 -13  6 272.57  10.20
  2 -13 -6 284.77  8.80
  2 13 -6 285.77  8.90
  2 13 -6 278.57  8.70
  1 -13 -6 771.52  22.30
 -1 -13  6 757.42  22.20
 -1 -13  6 763.62  23.90
 -1 13  6 796.02  22.30
  1 13 -6 801.12  22.50
  1 13 -6 775.52  22.30
  1 13 -6 722.33  22.40
  0 -13  6  82.39  3.80
  0 -13 -6  77.99  3.40
  0 -13  6  77.59  6.00
  0 13  6  69.89  5.70
  0 13  6  68.09  4.30
  0 13  6  77.29  3.70
  0 13 -6  79.49  3.70
  1 -13  6 499.75  16.80
  1 -13  6 509.55  15.20
  1 13  6 506.35  15.10
  1 13  6 508.45  15.00
  1 13  6 488.65  15.30
  2 -13  6  19.50  3.80
  2 -13  6  21.00  2.60
  2 13  6  17.70  2.30
  2 13  6  24.00  3.50
  2 13  6  17.60  2.60
  3 -13  6  6.60  3.30
  3 -13  6  5.70  1.60
  3 13  6  4.00  2.20
  3 13  6  6.80  1.80
 -8  0  7  2.20  3.40
  8  0 -7  -3.00  2.30
  8  0 -7  -0.80  2.00
 -8  0  7  -0.20  2.10
  7  0 -7  0.90  2.00
 -7  0  7  -3.00  2.30
  7  0 -7  -2.80  2.20
 -7  0  7  -1.50  4.30
  7  0 -7  0.60  2.10
 -7  0  7  -0.50  4.00
 -6  0  7  -0.10  4.80
  6  0 -7  0.10  1.90
  6  0 -7  0.90  1.80
 -6  0  7  0.00  4.70
  6  0 -7  5.30  2.00
 -6  0  7  6.70  3.00
 -5  0  7  12.70  6.50
  5  0 -7  1.90  1.70
  5  0 -7  0.40  1.70
 -5  0  7  -1.40  3.50
 -5  0  7  2.60  5.50
  5  0 -7  -0.30  1.80
  4  0 -7  -0.60  2.30
 -4  0  7  3.10  3.80
  4  0 -7  1.90  1.50
  4  0 -7  1.20  1.50
  3  0 -7  -0.90  1.00
  3  0 -7  -0.20  1.30
  3  0 -7  1.00  1.60
  2  0 -7  4.40  1.40
  2  0 -7  0.80  1.30
  2  0 -7  0.50  1.00
  2  0 -7  -0.20  1.60
  1  0 -7  1.00  1.40
  1  0 -7  0.80  1.60
 -1  0  7  0.80  1.90
  0  0 -7  1.00  1.70
  0  0  7  3.60  1.30
  0  0  7  0.80  0.90
  0  0  7  0.00  1.40
  0  0 -7  0.30  1.00
  0  0 -7  -0.40  1.40
 -1  0 -7  -0.60  0.90
  1  0  7  1.10  1.50
  1  0  7  0.70  1.10
  1  0  7  0.80  0.90
  2  0  7  1.10  1.10
 -2  0 -7  2.10  1.60
  2  0  7  1.20  1.60
 -2  0 -7  1.30  1.10
  2  0  7  0.20  0.90
 -3  0 -7  -0.80  1.30
  3  0  7  0.40  0.90
  3  0  7  2.80  1.70
 -3  0 -7  1.90  2.20
  3  0  7  0.20  1.10
  4  0  7  -1.80  1.80
 -4  0 -7  1.40  4.50
 -4  0 -7  0.80  2.70
  4  0  7  0.50  1.30
 -4  0 -7  0.50  3.40
  4  0  7  2.60  1.30
 -4  0 -7  -4.30  4.90
  5  0  7  -1.50  2.00
 -5  0 -7  3.50  4.50
  5  0  7  0.30  1.50
 -5  0 -7  -4.30  3.90
  5  0  7  0.20  1.50
 -5  0 -7  -0.30  4.90
  6  0  7  3.40  2.60
 -6  0 -7  0.40  3.10
 -6  0 -7  2.40  4.90
  6  0  7  -1.40  2.00
 -6  0 -7  -1.80  3.90
  6  0  7  -1.80  1.80
 -6  0 -7  4.00  4.50
  7  0  7  1.60  3.30
 -7  0 -7  3.30  2.70
  7  0  7  -1.70  2.40
 -7  0 -7  -0.60  4.10
 -7  0 -7  3.00  3.30
 -7  0 -7  0.50  6.00
  7  0  7  -0.70  2.70
 -8  0 -7  3.30  2.70
  8  0  7  0.30  3.70
  8  0  7  5.40  3.80
 -8  0 -7  -4.10  2.40
 -8  0 -7  -3.00  3.30
 -8  0 -7  2.30  3.70
  8 -1 -7  94.89  5.00
  8 -1 -7  90.99  4.40
 -8 -1  7 100.69  5.00
 -8 -1  7  97.79  6.60
  8  1 -7  85.39  5.00
 -8  1  7  86.69  7.00
 -8  1  7 103.09  5.30
  8  1 -7  98.59  4.60
  7 -1 -7  22.00  3.40
 -7 -1  7  15.40  4.30
  7 -1 -7  13.50  2.70
 -7 -1  7  17.40  2.80
  7 -1 -7  17.40  2.50
  7  1 -7  18.00  2.60
 -7  1  7  15.90  4.40
  7  1 -7  18.30  2.60
  7  1 -7  20.30  2.80
 -7  1  7  17.00  3.20
 -6 -1  7 160.88  8.00
  6 -1 -7 164.98  6.40
 -6 -1  7 130.29  9.70
  6 -1 -7 164.58  6.30
  6 -1 -7 157.58  6.20
 -6 -1  7 147.29  9.90
 -6  1  7 145.69  8.00
 -6  1  7 126.79  10.30
  6  1 -7 162.88  6.40
  6  1 -7 163.48  6.20
  6  1 -7 156.18  6.30
 -5 -1  7 530.35  18.10
 -5 -1  7 487.15  19.80
 -5 -1  7 579.74  20.40
  5 -1 -7 541.15  16.60
  5 -1 -7 547.55  16.70
  5 -1 -7 552.74  16.60
  5 -1 -7 543.45  17.80
  5  1 -7 559.94  16.60
  5  1 -7 535.65  16.60
 -5  1  7 573.74  20.80
 -5  1  7 515.85  18.30
  5  1 -7 544.75  16.60
 -4 -1  7 718.63  23.70
  4 -1 -7 773.82  22.20
  4 -1 -7 766.62  22.30
  4 -1 -7 744.23  22.20
  4 -1 -7 754.62  22.60
 -4  1  7 754.72  26.60
  4  1 -7 758.02  22.60
  4  1 -7 781.22  22.20
 -4  1  7 707.33  24.20
  4  1 -7 755.02  22.30
  4  1 -7 755.02  22.20
  3 -1 -7 331.97  10.60
  3 -1 -7 345.27  10.90
  3 -1 -7 332.67  10.70
  3 -1 -7 334.97  10.70
  3  1 -7 342.17  10.90
  3  1 -7 337.37  10.70
  3  1 -7 341.87  10.70
  3  1 -7 339.77  10.60
  2 -1 -7  25.00  2.40
  2 -1 -7  24.60  2.20
  2 -1 -7  27.50  2.50
  2 -1 -7  23.50  2.80
  2  1 -7  20.70  2.80
  2  1 -7  27.40  2.50
  2  1 -7  25.40  2.40
  2  1 -7  20.70  2.00
  1 -1 -7 109.79  4.40
  1 -1 -7 105.29  4.40
  1 -1 -7 104.79  4.10
  1 -1 -7 103.39  4.20
  1  1 -7 104.59  4.10
 -1  1  7 104.89  4.40
  1  1 -7 104.59  4.00
 -1  1  7 108.69  4.10
  1  1 -7 101.89  4.40
  1  1 -7 108.19  4.30
 -1  1  7 105.69  4.30
  0 -1  7 122.49  4.60
  0 -1  7 120.99  4.70
  0 -1 -7 119.59  4.40
  0 -1  7 121.99  4.40
  0  1  7 119.79  4.40
  0  1  7 116.49  4.30
  0  1 -7 115.99  4.70
  0  1  7 118.99  4.60
  0  1 -7 118.89  4.40
 -1 -1 -7 1275.37  35.90
  1 -1  7 1269.27  36.10
  1 -1  7 1266.07  36.00
  1 -1  7 1253.07  36.00
  1  1  7 1255.77  36.00
  1  1  7 1238.48  36.00
 -1  1 -7 1270.47  36.00
  1  1  7 1262.57  36.00
  2 -1  7 790.42  22.50
 -2 -1 -7 777.32  22.20
  2 -1  7 772.62  22.50
  2 -1  7 748.83  22.60
  2  1  7 785.42  22.50
  2  1  7 751.62  22.50
  2  1  7 779.02  22.40
 -2  1 -7 773.32  22.30
  3 -1  7 2548.34  71.59
  3 -1  7 2553.24  71.59
  3 -1  7 2513.85  71.59
  3 -1  7 2445.16  71.89
  3  1  7 2514.85  71.49
  3  1  7 2487.65  71.49
  3  1  7 2487.65  71.39
 -3  1 -7 2711.43  73.69
  4 -1  7 338.37  10.20
 -4 -1 -7 318.17  13.20
  4 -1  7 320.77  10.20
 -4 -1 -7 309.77  14.60
  4 -1  7 332.97  10.40
  4 -1  7 317.47  11.40
  4  1  7 321.77  10.20
 -4  1 -7 323.67  10.80
  4  1  7 339.17  10.10
 -4  1 -7 312.77  13.70
 -4  1 -7 289.67  14.30
 -5 -1 -7  50.09  8.70
  5 -1  7  46.30  3.70
  5 -1  7  53.49  3.30
  5 -1  7  51.89  3.30
 -5 -1 -7  51.19  7.60
  5  1  7  39.90  4.20
  5  1  7  46.30  3.20
  5  1  7  43.40  3.20
 -5  1 -7  60.39  7.90
 -6 -1 -7 1461.05  43.40
  6 -1  7 1458.65  41.10
  6 -1  7 1430.06  41.20
  6 -1  7 1508.35  41.30
 -6 -1 -7 1424.36  42.30
 -6  1 -7 1376.56  43.20
 -6  1 -7 1392.86  42.10
  6  1  7 1409.96  41.00
  6  1  7 1333.97  41.00
  6  1  7 1447.66  41.00
  7 -1  7  65.49  5.00
  7 -1  7  77.09  9.30
  7 -1  7  66.89  4.70
 -7 -1 -7  64.99  6.50
 -7 -1 -7  59.89  5.20
  7 -1  7  57.39  5.30
  7  1  7  66.79  5.10
 -7  1 -7  60.49  6.30
  7  1  7  68.39  6.70
 -7  1 -7  71.99  11.40
  7  1  7  69.29  5.30
  8 -1  7 120.39  6.80
  8 -1  7 110.89  6.50
 -8 -1 -7 132.09  5.80
  8 -1  7 109.89  9.10
 -8 -1 -7 127.99  6.40
  8  1  7  98.69  8.30
 -8  1 -7 121.79  6.70
  8  1  7  90.59  7.80
  8 -2 -7 122.39  5.00
 -8 -2  7 127.39  5.60
  8 -2 -7 125.39  5.70
 -8 -2  7 129.19  7.00
 -8 -2  7 121.09  7.00
  8  2 -7 117.89  5.50
  8  2 -7 119.69  5.90
 -8  2  7 122.49  7.50
 -8  2  7 123.09  5.90
 -7 -2  7 151.48  8.90
  7 -2 -7 178.28  7.00
  7 -2 -7 180.88  6.50
 -7 -2  7 157.78  8.70
 -7 -2  7 171.58  7.40
  7 -2 -7 166.18  6.60
 -7  2  7 147.29  10.40
 -7  2  7 158.48  9.40
  7  2 -7 169.98  6.70
  7  2 -7 167.08  6.80
  7  2 -7 172.98  6.60
 -6 -2  7  42.30  5.80
 -6 -2  7  41.00  5.80
 -6 -2  7  37.10  4.80
  6 -2 -7  47.50  3.80
  6 -2 -7  44.60  3.70
  6 -2 -7  44.50  3.50
  6  2 -7  44.90  3.80
 -6  2  7  42.10  6.30
  6  2 -7  46.10  3.50
 -6  2  7  46.10  8.00
  6  2 -7  47.80  3.80
  5 -2 -7 758.02  24.90
 -5 -2  7 810.42  27.20
  5 -2 -7 859.51  24.50
  5 -2 -7 838.92  24.40
 -5 -2  7 868.61  30.40
 -5 -2  7 767.72  27.30
  5 -2 -7 841.92  25.50
  5  2 -7 827.32  24.40
 -5  2  7 828.82  27.50
 -5  2  7 809.72  26.00
  5  2 -7 822.02  24.80
  5  2 -7 858.31  24.40
  4 -2 -7  1.40  1.60
  4 -2 -7  2.00  1.60
  4 -2 -7  2.00  1.70
 -4 -2  7  2.50  3.10
  4 -2 -7  0.70  2.30
  4  2 -7  0.50  1.40
 -4  2  7  0.80  6.40
  4  2 -7  1.30  1.50
  4  2 -7  0.20  2.60
  4  2 -7  2.50  1.70
  3 -2 -7 780.92  23.00
  3 -2 -7 792.22  23.20
  3 -2 -7 778.62  22.90
  3 -2 -7 778.92  22.90
  3  2 -7 784.82  22.90
  3  2 -7 763.72  22.90
  3  2 -7 785.02  22.90
  3  2 -7 778.32  23.10
  2 -2 -7  0.80  1.20
  2 -2 -7  0.00  1.20
  2 -2 -7  -0.10  1.50
  2 -2 -7  0.50  1.60
 -2  2  7  -1.50  2.00
  2  2 -7  -0.40  1.40
  2  2 -7  0.80  1.00
  2  2 -7  0.90  1.30
  2  2 -7  2.60  1.60
  1 -2 -7  0.20  1.10
  1 -2 -7  0.60  1.80
  1 -2 -7  0.50  1.80
  1 -2 -7  -0.50  1.40
  1  2 -7  -0.60  1.00
 -1  2  7  0.60  1.40
  1  2 -7  0.70  1.50
  1  2 -7  1.00  1.30
 -1  2  7  1.00  1.10
  1  2 -7  2.10  1.20
 -1  2  7  -0.90  1.50
  0 -2  7  49.80  3.40
  0 -2  7  45.50  2.80
  0 -2 -7  51.99  2.60
  0  2 -7  49.40  2.70
  0  2  7  51.39  2.70
  0  2  7  47.60  2.50
  0  2 -7  52.69  3.10
  0  2 -7  47.10  3.10
  0  2 -7  48.90  2.70
  0  2  7  49.20  2.90
 -1 -2 -7  61.49  2.80
  1 -2  7  58.29  2.80
  1 -2  7  60.49  3.00
  1 -2  7  52.89  3.30
  1  2  7  54.89  3.20
 -1  2 -7  62.79  2.90
  1  2  7  60.19  2.70
  2 -2  7  36.30  2.50
  2 -2  7  39.30  2.90
  2 -2  7  36.70  2.90
  2 -2  7  43.90  2.40
 -2  2 -7  37.90  3.60
  2  2  7  38.80  2.40
  2  2  7  37.60  2.20
  2  2  7  33.10  3.00
 -2  2 -7  41.50  2.50
  3 -2  7  35.90  2.60
 -3 -2 -7  32.80  4.60
  3 -2  7  37.80  3.00
  3 -2  7  40.00  2.50
  3 -2  7  37.60  3.50
  3  2  7  33.60  2.40
 -3  2 -7  39.20  4.20
  3  2  7  37.30  2.30
 -3  2 -7  37.40  4.20
  3  2  7  42.00  3.50
  4 -2  7 780.72  23.20
  4 -2  7 779.42  23.30
  4 -2  7 750.72  24.30
  4 -2  7 758.72  24.00
  4 -2  7 817.42  23.20
 -4 -2 -7 810.82  25.50
  4  2  7 758.82  23.60
 -4  2 -7 801.42  23.50
  4  2  7 823.32  23.00
  4  2  7 791.12  23.00
  5 -2  7  64.89  4.10
  5 -2  7  68.09  7.10
  5 -2  7  70.39  3.80
 -5 -2 -7  70.39  6.60
 -5  2 -7  65.49  7.60
  5  2  7  75.09  3.80
  5  2  7  59.29  5.00
  5  2  7  64.59  3.70
  6 -2  7 389.26  12.70
  6 -2  7 393.16  12.70
 -6 -2 -7 398.76  15.00
 -6 -2 -7 394.46  13.90
  6 -2  7 380.56  14.20
  6 -2  7 409.76  12.60
 -6  2 -7 379.06  14.60
  6  2  7 361.46  12.70
 -6  2 -7 397.86  15.10
  6  2  7 393.56  12.40
  6  2  7 387.36  12.50
 -7 -2 -7 246.78  10.60
  7 -2  7 266.27  9.50
  7 -2  7 274.17  9.60
 -7 -2 -7 266.37  9.90
  7 -2  7 281.97  11.50
  7 -2  7 272.07  9.40
 -7  2 -7 263.47  10.90
  7  2  7 245.88  9.50
  7  2  7 241.68  9.70
 -7  2 -7 250.17  11.00
 -8 -2 -7  26.60  4.50
  8 -2  7  21.20  4.20
  8 -2  7  24.20  3.70
 -8 -2 -7  28.80  3.90
 -8  2 -7  28.90  4.70
 -8  2 -7  26.70  4.80
 -8 -3  7 1100.99  32.90
 -8 -3  7 1078.19  33.10
  8 -3 -7 1117.79  32.20
 -8 -3  7 1248.78  33.00
  8 -3 -7 1121.09  32.60
 -8  3  7 1146.09  33.60
  8  3 -7 1050.69  32.50
  8  3 -7 1115.59  32.30
 -7 -3  7  56.09  6.10
  7 -3 -7  68.99  5.20
 -7 -3  7  64.69  4.60
  7 -3 -7  62.79  3.90
  7 -3 -7  57.29  4.00
 -7 -3  7  62.29  7.30
 -7  3  7  60.79  7.30
  7  3 -7  58.89  4.60
 -7  3  7  63.79  6.60
  7  3 -7  68.39  4.20
  7  3 -7  60.79  4.30
 -6 -3  7 1304.47  42.00
 -6 -3  7 1449.76  43.00
  6 -3 -7 1420.26  40.40
 -6 -3  7 1407.36  41.60
  6 -3 -7 1413.36  40.60
  6 -3 -7 1461.95  40.70
  6  3 -7 1411.36  40.40
  6  3 -7 1381.96  40.40
 -6  3  7 1396.06  41.60
 -6  3  7 1340.07  42.70
  6  3 -7 1432.66  40.50
  5 -3 -7  44.50  3.70
  5 -3 -7  47.30  5.00
 -5 -3  7  47.90  8.10
  5 -3 -7  43.50  3.60
 -5 -3  7  46.40  5.40
  5 -3 -7  49.70  3.80
  5  3 -7  45.70  3.30
 -5  3  7  48.60  6.50
  5  3 -7  49.80  3.60
  5  3 -7  42.40  3.70
  4 -3 -7 100.29  4.60
  4 -3 -7  95.89  5.40
 -4 -3  7  74.79  9.00
  4 -3 -7 102.19  4.60
 -4 -3  7 102.29  6.60
  4 -3 -7  99.99  4.70
  4  3 -7 107.89  4.40
  4  3 -7  95.89  4.40
  4  3 -7  94.19  4.80
  4  3 -7  96.39  6.10
  3 -3 -7 939.01  27.70
  3 -3 -7 968.00  27.50
  3 -3 -7 922.31  27.40
  3 -3 -7 951.00  28.30
 -3 -3  7 900.71  28.70
  3  3 -7 961.60  27.50
  3  3 -7 956.80  27.70
  3  3 -7 940.01  27.60
  2 -3 -7 394.76  12.30
  2 -3 -7 401.76  12.40
  2 -3 -7 383.66  12.40
 -2 -3  7 400.26  12.30
  2  3 -7 397.86  12.30
  2  3 -7 403.16  12.30
 -2  3  7 395.86  12.30
  2  3 -7 414.76  12.50
  2  3 -7 398.96  12.20
  1 -3 -7  67.99  3.20
  1 -3 -7  64.19  4.20
 -1 -3  7  66.99  3.30
  1  3 -7  62.89  3.40
 -1  3  7  57.39  3.40
 -1  3  7  64.69  3.10
  1  3 -7  64.79  3.30
  1  3 -7  67.99  3.30
 -1  3  7  72.19  3.30
  1  3 -7  64.89  3.10
  0 -3  7  18.90  2.20
  0 -3  7  24.50  2.60
  0 -3 -7  19.90  2.00
  0  3 -7  17.00  2.00
  0  3 -7  18.70  2.10
  0  3  7  17.40  2.40
  0  3  7  18.00  1.80
  0  3  7  21.80  2.00
  0  3 -7  15.70  2.50
  1 -3  7 2012.90  56.39
  1 -3  7 1996.30  56.59
  1 -3  7 2011.20  56.39
  1 -3  7 2014.30  56.39
 -1 -3 -7 2037.50  56.09
 -1  3 -7 2031.40  56.39
  1  3  7 1973.60  56.19
  1  3  7 2032.40  56.29
  1  3  7 2033.80  56.29
 -1  3 -7 1729.73  56.09
  2 -3  7 209.68  7.20
  2 -3  7 209.68  7.10
  2 -3  7 211.28  7.30
  2 -3  7 215.18  7.50
  2  3  7 206.38  6.90
  2  3  7 209.58  7.20
 -2  3 -7 213.08  7.10
 -2  3 -7 206.58  8.20
  2  3  7 212.58  6.90
  3 -3  7 1411.76  40.20
  3 -3  7 1418.66  40.30
 -3 -3 -7 1334.07  41.20
 -3 -3 -7 1480.85  42.50
  3 -3  7 1403.86  40.70
  3 -3  7 1401.26  41.00
  3 -3  7 1425.16  40.30
 -3 -3 -7 1349.77  40.20
 -3  3 -7 1381.16  41.50
 -3  3 -7 1441.96  40.50
  3  3  7 1401.26  40.10
  3  3  7 1386.36  40.00
 -3  3 -7 1432.46  40.10
  3  3  7 1356.06  40.40
  4 -3  7 4479.75 127.59
  4 -3  7 4655.13 128.19
 -4 -3 -7 4724.23 129.29
  4 -3  7 4536.95 127.59
  4 -3  7 4486.55 127.49
 -4 -3 -7 4427.36 128.09
  4 -3  7 4504.15 128.09
  4  3  7 4339.27 127.19
 -4  3 -7 4800.52 127.69
  4  3  7 4538.45 127.39
  4  3  7 4538.75 127.19
 -4  3 -7 4377.96 128.99
 -5 -3 -7 2095.99  59.09
  5 -3  7 2044.20  57.49
  5 -3  7 2022.80  57.49
  5 -3  7 2074.89  57.59
  5 -3  7 2035.30  58.19
 -5  3 -7 1849.21  59.49
  5  3  7 1952.40  57.49
 -5  3 -7 2006.50  59.49
  5  3  7 2012.70  57.09
  6 -3  7 102.29  5.20
  6 -3  7  92.19  5.80
  6 -3  7 113.29  5.20
 -6 -3 -7  97.89  6.50
  6 -3  7  96.59  6.90
 -6  3 -7  89.99  7.30
 -6  3 -7  90.59  7.60
  6  3  7 102.99  5.50
  6  3  7 102.09  5.00
 -7 -3 -7 255.97  10.50
  7 -3  7 223.28  9.00
  7 -3  7 245.48  8.70
  7 -3  7 242.58  10.10
  7 -3  7 236.88  8.70
 -7 -3 -7 242.78  9.10
  7  3  7 193.98  9.20
 -7  3 -7 235.18  10.30
 -7  3 -7 235.28  14.20
 -8 -3 -7  10.80  2.20
  8 -3  7  11.10  3.30
 -8 -3 -7  9.70  2.70
  8 -3  7  8.90  2.70
 -8  3 -7  11.40  3.00
 -8  3 -7  8.50  2.90
 -8  3 -7  1.80  3.10
 -8 -4  7  27.00  4.10
  8 -4 -7  23.90  2.80
 -8 -4  7  30.30  3.00
  8  4 -7  24.20  3.90
 -8  4  7  23.90  3.60
  7 -4 -7  25.30  3.10
  7 -4 -7  19.10  3.40
 -7 -4  7  24.40  4.30
 -7 -4  7  25.40  4.90
 -7 -4  7  26.50  5.90
  7 -4 -7  27.10  3.80
 -7  4  7  23.10  4.90
  7  4 -7  23.30  3.80
  7  4 -7  24.10  3.10
  6 -4 -7 360.16  13.60
 -6 -4  7 390.06  13.30
 -6 -4  7 366.26  14.40
  6 -4 -7 390.36  12.40
 -6 -4  7 348.17  14.40
  6 -4 -7 391.56  12.20
 -6  4  7 359.16  15.00
  6  4 -7 399.66  12.30
  6  4 -7 387.56  12.30
  5 -4 -7  1.60  2.00
  5 -4 -7  4.80  4.20
 -5 -4  7  2.00  2.60
  5 -4 -7  5.20  2.30
 -5 -4  7  8.90  4.30
  5 -4 -7  2.00  1.80
  5  4 -7  1.50  1.70
 -5  4  7  5.40  4.80
  5  4 -7  1.20  1.90
  5  4 -7  3.60  2.00
 -4 -4  7 321.57  12.20
 -4 -4  7 359.36  14.50
  4 -4 -7 331.47  10.80
  4 -4 -7 318.07  11.50
  4 -4 -7 328.37  10.70
  4  4 -7 332.77  10.60
  4  4 -7 327.17  10.80
  4  4 -7 329.17  10.70
  3 -4 -7 288.77  9.40
 -3 -4  7 296.87  13.20
  3 -4 -7 285.47  9.70
  3 -4 -7 263.97  10.70
 -3 -4  7 260.37  10.90
  3 -4 -7 282.87  9.40
  3  4 -7 279.67  9.30
  3  4 -7 292.27  9.20
  3  4 -7 294.27  9.40
  3  4 -7 288.97  9.80
 -2 -4  7 184.38  6.50
  2 -4 -7 179.48  6.70
 -2 -4  7 206.18  10.50
  2 -4 -7 187.48  6.70
 -2  4  7 176.18  6.50
  2  4 -7 180.78  6.40
  2  4 -7 182.68  6.50
 -2  4  7 178.88  7.20
  2  4 -7 186.18  6.80
  2  4 -7 175.58  6.30
 -1 -4  7  42.50  2.80
  1 -4 -7  38.70  2.70
  1  4 -7  39.40  2.90
  1  4 -7  39.00  2.70
  1  4 -7  35.40  2.50
 -1  4  7  37.80  2.50
 -1  4  7  40.40  2.90
  1  4 -7  38.60  2.90
 -1  4  7  34.80  2.60
  0 -4 -7 2238.88  63.19
  0 -4  7 2296.57  63.59
  0  4  7 2172.88  63.19
  0  4 -7 2243.18  63.39
  0  4 -7 2264.37  63.19
  0  4  7 2188.78  63.19
  0  4 -7 2273.47  63.29
  0  4  7 2220.58  63.19
  0  4 -7 2220.48  63.29
  1 -4  7 201.58  7.20
  1 -4  7 205.28  7.20
  1 -4  7 215.88  7.30
 -1 -4 -7 179.38  6.60
 -1  4 -7 197.58  7.00
 -1  4 -7 207.58  7.00
  1  4  7 202.98  6.70
  1  4  7 209.58  6.70
  1  4  7 207.78  6.90
  2 -4  7 414.46  13.00
  2 -4  7 427.56  14.00
  2 -4  7 426.16  13.40
  2 -4  7 425.26  13.20
  2 -4  7 423.36  13.10
 -2 -4 -7 412.56  15.60
 -2 -4 -7 429.36  13.50
 -2  4 -7 415.86  14.10
 -2  4 -7 412.66  13.60
 -2  4 -7 426.96  13.00
  2  4  7 418.76  12.80
  2  4  7 415.56  12.70
  2  4  7 412.06  12.90
  3 -4  7 1102.29  32.40
  3 -4  7 1102.79  31.90
 -3 -4 -7 986.00  32.50
  3 -4  7 1109.69  32.60
 -3 -4 -7 1122.69  34.00
  3 -4  7 1139.49  31.90
  3 -4  7 1120.19  32.00
 -3  4 -7 1072.19  33.20
 -3  4 -7 1081.39  32.40
  3  4  7 1056.19  32.00
  3  4  7 1130.09  31.60
 -3  4 -7 1132.19  31.80
 -3  4 -7 1099.29  32.10
  3  4  7 1086.29  31.60
 -4 -4 -7  52.99  6.90
  4 -4  7  58.59  5.60
  4 -4  7  53.69  3.80
  4 -4  7  40.90  6.00
  4 -4  7  48.80  3.60
  4 -4  7  51.29  3.70
  4  4  7  52.49  4.60
  4  4  7  50.89  3.10
  4  4  7  48.80  3.20
 -4  4 -7  54.09  6.40
  5 -4  7 2505.85  71.79
  5 -4  7 2605.44  71.49
  5 -4  7 2550.84  71.29
 -5 -4 -7 2489.25  71.79
 -5 -4 -7 2544.05  72.79
  5 -4  7 2487.15  71.29
 -5  4 -7 2340.37  73.59
  5  4  7 2484.25  70.89
 -5  4 -7 2482.65  73.29
  5  4  7 2556.24  70.99
  6 -4  7 307.37  10.70
  6 -4  7 315.17  10.60
  6 -4  7 325.77  10.60
  6 -4  7 315.57  11.30
 -6 -4 -7 304.07  11.60
  6  4  7 298.67  10.30
 -6  4 -7 295.87  12.60
  6  4  7 297.57  10.50
 -6  4 -7 295.17  12.20
 -7 -4 -7  2.30  2.40
  7 -4  7  6.40  2.30
  7 -4  7  1.80  3.00
 -7 -4 -7  2.10  3.10
  7 -4  7  1.10  3.00
 -7  4 -7  1.30  3.10
 -7  4 -7  3.00  3.40
 -7  4 -7  1.60  3.50
  8 -4  7  98.79  5.00
 -8 -4 -7  87.59  4.50
 -8 -4 -7  93.19  5.40
 -8  4 -7  85.29  5.60
 -8  4 -7  93.59  5.40
 -8 -5  7  86.79  4.90
  8 -5 -7  82.69  4.00
  8  5 -7  80.19  4.80
 -8  5  7  93.19  5.70
 -7 -5  7  8.80  3.20
 -7 -5  7  9.60  3.90
 -7 -5  7  21.30  3.60
  7 -5 -7  12.90  2.10
  7  5 -7  17.00  2.50
  7  5 -7  14.00  2.40
 -7  5  7  10.90  4.10
  6 -5 -7 273.77  9.50
 -6 -5  7 258.57  11.40
 -6 -5  7 244.68  11.20
 -6 -5  7 269.27  10.20
  6 -5 -7 291.37  9.30
  6  5 -7 268.37  9.30
  6  5 -7 278.07  9.40
 -6  5  7 276.17  12.10
  6  5 -7 281.37  9.30
 -5 -5  7 219.58  9.20
  5 -5 -7 223.58  8.30
  5 -5 -7 223.88  7.90
  5 -5 -7 202.68  10.40
 -5 -5  7 235.28  11.20
  5  5 -7 225.48  7.90
  5  5 -7 230.08  8.10
 -5  5  7 228.48  11.40
  5  5 -7 219.18  7.90
 -4 -5  7  1.20  2.70
  4 -5 -7  0.10  1.80
  4 -5 -7  2.20  4.10
  4 -5 -7  3.30  2.30
 -4 -5  7  -2.00  4.40
  4 -5 -7  1.80  1.90
  4 -5 -7  5.20  2.90
  4  5 -7  0.40  1.60
  4  5 -7  3.70  1.90
  4  5 -7  2.10  1.60
  3 -5 -7  1.70  2.00
  3 -5 -7  11.20  3.30
  3 -5 -7  8.60  2.30
  3 -5 -7  4.20  2.20
  3 -5 -7  7.20  2.00
 -3 -5  7  0.50  4.40
  3  5 -7  4.00  1.50
  3  5 -7  4.50  1.60
  3  5 -7  0.90  2.80
 -3  5  7  -4.50  2.90
  3  5 -7  2.50  1.80
  2 -5 -7  53.99  3.60
  2 -5 -7  51.49  4.90
  2  5 -7  53.09  3.20
 -2  5  7  59.99  5.00
  2  5 -7  56.89  3.50
  2  5 -7  60.39  3.20
 -2  5  7  52.29  4.40
  2  5 -7  57.39  3.80
 -1 -5  7  3.20  1.60
  1 -5 -7  4.90  2.50
  1 -5 -7  1.40  1.50
 -1  5  7  4.00  1.40
  1  5 -7  4.00  2.50
 -1  5  7  2.00  1.50
  1  5 -7  0.80  1.60
  1  5 -7  1.10  1.30
 -1  5  7  0.20  2.30
  1  5 -7  8.00  3.20
 -1  5  7  1.70  1.30
  1  5 -7  2.70  2.60
  1  5 -7  1.60  1.10
  0 -5 -7  23.80  2.50
  0 -5  7  29.40  2.80
  0 -5  7  36.60  5.10
  0  5 -7  25.30  2.60
  0  5  7  26.90  2.60
  0  5 -7  28.90  2.70
  0  5 -7  29.10  4.10
  0  5 -7  23.60  2.60
  0  5  7  24.70  2.20
  0  5 -7  21.50  3.80
  0  5  7  28.40  4.20
  0  5  7  24.20  2.20
 -1 -5 -7 408.56  13.30
  1 -5  7 433.86  13.50
  1 -5  7 423.66  13.30
  1 -5  7 418.26  14.00
  1 -5  7 438.06  16.00
 -1  5 -7 420.46  13.20
 -1  5 -7 417.46  13.00
  1  5  7 429.16  12.90
 -1  5 -7 427.56  14.30
 -1  5 -7 428.16  14.10
 -1  5 -7 423.16  13.50
  1  5  7 429.56  13.10
  1  5  7 422.06  13.00
 -1  5 -7 433.06  13.80
 -2 -5 -7 539.35  18.60
 -2 -5 -7 530.65  16.30
  2 -5  7 522.85  18.90
  2 -5  7 536.15  16.70
  2 -5  7 510.65  16.30
  2 -5  7 522.75  17.00
  2 -5  7 544.85  16.40
 -2  5 -7 532.45  16.90
 -2  5 -7 529.05  16.80
 -2  5 -7 531.85  17.30
  2  5  7 565.94  16.10
 -2  5 -7 539.95  16.30
  2  5  7 535.55  16.00
  3 -5  7 102.39  6.10
  3 -5  7  98.59  4.90
 -3 -5 -7  82.79  6.80
 -3 -5 -7  97.89  8.00
  3 -5  7 100.59  5.50
  3 -5  7  93.59  4.90
  3 -5  7 100.79  4.90
  3  5  7 108.19  4.20
 -3  5 -7  95.19  5.40
 -3  5 -7  99.09  4.80
 -3  5 -7  92.39  6.50
  3  5  7  96.89  4.80
 -3  5 -7 103.09  6.30
  3  5  7  98.99  4.10
 -4 -5 -7 395.76  14.60
  4 -5  7 380.06  12.50
  4 -5  7 392.36  13.30
  4 -5  7 369.36  13.70
  4 -5  7 385.86  12.50
  4  5  7 378.46  12.60
  4  5  7 388.76  12.00
 -4  5 -7 376.06  15.10
  4  5  7 396.56  12.00
  5 -5  7 102.59  5.30
 -5 -5 -7  91.69  6.70
 -5 -5 -7  95.89  5.50
  5 -5  7  96.29  6.20
  5 -5  7  99.09  5.00
  5 -5  7 100.09  5.10
  5 -5  7  69.39  10.70
  5  5  7 105.19  5.10
 -5  5 -7  87.99  7.60
 -5  5 -7  73.39  10.80
  5  5  7  96.69  4.70
  6 -5  7 229.58  8.40
  6 -5  7 237.08  8.80
  6 -5  7 226.48  8.50
  6 -5  7 227.68  8.30
 -6 -5 -7 224.68  9.10
  6  5  7 213.28  8.60
  6  5  7 189.88  8.40
 -6  5 -7 215.98  9.90
 -6  5 -7 227.48  10.50
  7 -5  7  40.20  3.90
 -7 -5 -7  37.90  4.10
  7 -5  7  29.20  3.30
 -7  5 -7  34.50  5.40
 -7  5 -7  36.40  5.70
 -8 -5 -7  18.10  2.70
  8 -5  7  14.80  2.50
 -8  5 -7  14.70  2.60
 -8  5 -7  15.30  3.30
 -8  5 -7  23.50  4.20
  7 -6 -7 605.24  18.70
 -7 -6  7 598.84  19.30
  7 -6 -7 633.84  17.90
 -7  6  7 589.44  19.80
  7  6 -7 600.94  18.20
  6 -6 -7  0.50  2.00
 -6 -6  7  2.70  3.00
  6 -6 -7  4.40  4.40
  6 -6 -7  0.00  2.70
 -6 -6  7  0.90  5.30
  6  6 -7  3.30  2.00
  6  6 -7  3.80  2.20
  6  6 -7  0.70  2.20
 -6  6  7  -0.40  3.50
 -5 -6  7 982.10  31.80
  5 -6 -7 993.80  29.40
  5  6 -7 1022.70  29.40
  5  6 -7 995.10  29.70
  5  6 -7 1039.20  29.60
  4 -6 -7 718.13  22.60
  4 -6 -7 664.53  22.50
 -4 -6  7 757.92  24.70
  4  6 -7 738.23  21.80
  4  6 -7 750.72  21.80
  4  6 -7 748.23  21.90
 -3 -6  7 310.77  13.80
  3 -6 -7 291.07  10.50
  3 -6 -7 284.37  10.80
  3  6 -7 307.47  10.00
  3  6 -7 300.87  10.10
  3  6 -7 307.47  10.00
  3  6 -7 336.07  14.10
  2 -6 -7 134.49  6.30
 -2 -6  7 143.59  11.00
  2 -6 -7 138.99  5.80
  2  6 -7 136.59  6.10
  2  6 -7 134.39  5.40
  2  6 -7 137.29  7.20
 -2  6  7 136.99  6.00
 -2  6  7 136.49  5.30
  2  6 -7 132.39  5.30
  2  6 -7 132.29  5.30
 -1 -6  7  21.70  7.90
  1 -6 -7  27.50  3.00
  1 -6 -7  27.30  3.20
 -1 -6  7  25.80  3.20
  1  6 -7  23.60  2.80
 -1  6  7  26.50  2.60
 -1  6  7  25.10  3.80
  1  6 -7  24.50  3.20
  1  6 -7  23.70  3.90
  1  6 -7  26.80  2.60
 -1  6  7  28.20  2.60
  1  6 -7  28.20  3.20
  1  6 -7  26.40  2.70
  0 -6  7 184.98  6.80
  0 -6 -7 178.58  7.00
  0 -6 -7 175.68  6.40
  0  6 -7 166.58  7.20
  0  6  7 189.48  6.40
  0  6  7 176.58  6.40
  0  6 -7 167.28  9.10
  0  6  7 176.58  7.40
  0  6 -7 164.88  7.80
  0  6 -7 181.68  6.80
  0  6  7 182.38  6.30
  0  6 -7 184.08  6.50
  0  6 -7 184.28  6.40
  1 -6  7 375.16  12.10
  1 -6  7 352.46  12.60
 -1 -6 -7 353.16  11.70
  1  6  7 378.26  11.50
 -1  6 -7 372.26  12.80
 -1  6 -7 356.56  12.60
 -1  6 -7 374.26  11.90
  1  6  7 368.66  11.40
 -1  6 -7 369.36  12.00
  1  6  7 360.36  11.40
 -1  6 -7 360.96  12.30
  1  6  7 355.96  12.40
 -1  6 -7 366.26  11.40
 -2 -6 -7 1931.61  54.59
  2 -6  7 1924.11  55.29
  2 -6  7 1882.21  54.79
  2 -6  7 1904.61  55.89
 -2 -6 -7 1922.11  56.59
 -2  6 -7 1962.90  55.19
 -2  6 -7 1867.21  55.29
  2  6  7 1963.60  54.59
 -2  6 -7 1953.10  55.19
  2  6  7 1876.71  54.59
 -2  6 -7 1958.00  56.89
  2  6  7 1877.51  54.59
  3 -6  7 865.91  25.40
  3 -6  7 838.72  25.90
  3 -6  7 855.31  26.10
 -3 -6 -7 867.31  27.40
 -3 -6 -7 801.42  26.10
  3  6  7 860.41  25.00
 -3  6 -7 901.51  25.80
 -3  6 -7 853.21  25.40
  3  6  7 831.82  25.00
  3  6  7 894.51  25.00
 -3  6 -7 805.32  27.30
  4 -6  7 1372.96  39.80
  4 -6  7 1333.27  39.50
  4 -6  7 1325.87  40.60
 -4 -6 -7 1375.76  41.20
  4 -6  7 1392.66  40.10
 -4 -6 -7 1328.67  40.00
  4  6  7 1422.86  39.20
 -4  6 -7 1316.67  42.20
  4  6  7 1399.26  39.10
  4  6  7 1342.37  39.20
  5 -6  7  69.49  5.20
 -5 -6 -7  73.99  6.00
  5 -6  7  81.59  5.10
 -5 -6 -7  69.49  4.90
  5 -6  7  73.89  5.10
  5  6  7  77.79  4.40
 -5  6 -7  63.99  6.90
  5  6  7  76.09  4.80
  6 -6  7 590.84  17.90
  6 -6  7 585.94  18.10
  6 -6  7 565.14  18.40
 -6 -6 -7 585.14  18.60
 -6  6 -7 576.84  19.30
 -6  6 -7 581.54  19.80
 -7 -6 -7 170.28  6.90
  7 -6  7 180.98  6.60
  7 -6  7 175.08  7.50
 -7  6 -7 159.38  8.20
 -7  6 -7 162.18  7.90
 -7  6 -7 177.88  8.00
  7 -7 -7  2.40  2.60
 -7 -7  7  7.30  2.30
  7  7 -7  6.70  3.20
 -7  7  7  5.40  3.20
  7  7 -7  6.00  2.20
 -6 -7  7  3.40  3.00
  6 -7 -7  4.60  2.10
  6  7 -7  -0.90  1.90
 -6  7  7  -0.90  3.70
  6  7 -7  -0.90  2.40
  6  7 -7  -0.40  1.90
  6  7 -7  2.60  3.50
 -5 -7  7 266.07  11.30
  5 -7 -7 259.67  10.20
  5  7 -7 262.57  9.00
  5  7 -7 271.27  9.00
  5  7 -7 248.18  10.10
  5  7 -7 267.87  9.00
 -4 -7  7  84.49  7.70
  4 -7 -7  85.79  5.80
  4  7 -7  83.79  6.70
  4  7 -7  97.39  4.50
  4  7 -7  94.09  4.60
  4  7 -7  89.69  4.40
 -3 -7  7 134.09  9.60
  3 -7 -7 137.59  6.80
  3 -7 -7 116.19  6.10
 -3 -7  7 124.09  5.70
  3  7 -7 117.89  5.20
  3  7 -7 123.89  5.30
  3  7 -7 126.79  5.40
  3  7 -7 132.09  6.60
  3  7 -7 120.19  7.50
 -2 -7  7 191.68  12.20
  2 -7 -7 201.18  7.70
  2 -7 -7 189.18  7.70
 -2  7  7 200.18  7.50
  2  7 -7 201.28  8.70
  2  7 -7 197.88  7.00
  2  7 -7 189.38  8.20
  2  7 -7 191.98  7.00
  2  7 -7 197.58  7.10
 -2  7  7 204.78  7.00
  2  7 -7 179.68  7.90
  1 -7 -7  70.69  4.50
  1 -7 -7  72.59  4.60
  1  7 -7  63.39  3.70
 -1  7  7  67.49  3.70
  1  7 -7  72.69  4.90
  1  7 -7  69.89  3.90
 -1  7  7  72.29  3.70
  1  7 -7  80.79  5.90
 -1  7  7  74.39  4.50
  1  7 -7  66.69  3.70
  0 -7 -7 316.87  10.60
  0 -7  7 327.77  11.00
  0  7  7 329.67  10.30
  0  7  7 311.77  10.20
  0  7 -7 311.07  10.30
  0  7 -7 324.37  10.70
  0  7 -7 317.67  10.10
  0  7 -7 304.97  12.20
  0  7 -7 326.17  11.60
  0  7 -7 272.97  12.60
  0  7  7 316.97  10.10
  0  7  7 314.37  10.80
  1 -7  7  49.70  4.60
  1 -7  7  57.09  4.40
 -1 -7 -7  61.89  4.00
 -1 -7 -7  53.69  7.60
  1  7  7  59.19  3.40
  1  7  7  55.69  4.90
 -1  7 -7  60.09  5.60
 -1  7 -7  56.09  5.50
 -1  7 -7  61.89  4.80
 -1  7 -7  48.80  4.20
  1  7  7  57.19  3.30
 -1  7 -7  53.09  4.50
  1  7  7  50.89  3.00
 -2 -7 -7  13.20  4.00
 -2 -7 -7  14.90  2.50
  2 -7  7  16.30  3.60
  2 -7  7  15.20  3.30
  2 -7  7  16.10  3.20
  2  7  7  15.10  2.20
 -2  7 -7  17.30  2.80
  2  7  7  18.10  2.50
 -2  7 -7  11.00  4.20
 -2  7 -7  27.40  4.90
  2  7  7  16.50  2.70
  2  7  7  17.60  3.80
  3 -7  7 2107.19  62.09
  3 -7  7 2175.08  61.69
  3 -7  7 2092.39  61.79
 -3 -7 -7 2031.20  61.79
 -3 -7 -7 2159.38  62.99
  3 -7  7 2127.19  61.19
 -3  7 -7 2097.39  63.69
 -3  7 -7 2230.08  61.69
  3  7  7 2194.08  60.99
  3  7  7 2240.88  61.09
 -3  7 -7 2121.99  61.49
  3  7  7 2167.28  60.99
 -4 -7 -7  25.50  3.60
  4 -7  7  19.10  3.20
  4 -7  7  23.90  3.80
 -4 -7 -7  25.40  4.00
  4  7  7  20.10  3.10
  4  7  7  26.00  3.90
  4  7  7  24.90  3.30
 -5 -7 -7  0.30  2.60
  5 -7  7  3.10  3.70
  5 -7  7  4.20  2.90
  5 -7  7  -4.00  2.30
  5  7  7  7.00  4.00
  5  7  7  1.10  2.50
 -5  7 -7  0.30  3.40
 -5  7 -7  1.20  3.30
  5  7  7  6.30  2.60
  6 -7  7  78.79  5.80
  6 -7  7  88.59  4.70
 -6 -7 -7  82.59  5.30
 -6  7 -7  76.19  6.30
  6  7  7  72.49  6.90
 -6  7 -7  83.09  7.00
 -6  7 -7  64.19  6.30
 -7 -7 -7  1.00  1.70
  7 -7  7  5.40  2.10
 -7  7 -7  -4.00  2.90
 -7  7 -7  -3.00  2.40
 -7  7 -7  -1.50  3.00
 -7 -8  7 490.75  14.90
  7  8 -7 464.75  14.60
 -7  8  7 514.25  15.40
  7  8 -7 424.56  14.90
 -6 -8  7 585.44  18.70
 -6  8  7 584.04  19.20
  6  8 -7 575.44  17.60
  6  8 -7 585.74  17.90
  6  8 -7 589.44  17.30
 -5 -8  7 124.09  7.40
  5 -8 -7 143.49  7.20
  5  8 -7 133.59  6.80
  5  8 -7 125.39  5.70
  5  8 -7 129.49  5.40
  5  8 -7 121.69  5.40
  4 -8 -7 297.07  10.50
 -4 -8  7 295.77  12.40
  4  8 -7 296.17  10.50
  4  8 -7 289.07  9.90
  4  8 -7 306.57  9.90
 -3 -8  7  1.60  2.20
 -3 -8  7  0.90  4.50
 -3 -8  7  1.30  5.20
  3 -8 -7  5.10  3.90
  3 -8 -7  5.30  2.50
  3  8 -7  3.80  2.50
  3  8 -7  2.50  1.70
  3  8 -7  7.00  4.50
  3  8 -7  3.20  1.80
  3  8 -7  3.80  1.60
 -3  8  7  -2.20  2.30
  2 -8 -7  4.60  2.30
 -2 -8  7  6.50  5.80
 -2 -8  7  7.40  2.40
 -2 -8  7  0.30  5.30
  2 -8 -7  3.70  3.30
 -2  8  7  2.40  1.80
  2  8 -7  2.70  4.20
  2  8 -7  4.50  1.80
 -2  8  7  4.90  2.10
  2  8 -7  8.00  4.40
  2  8 -7  4.20  1.80
  2  8 -7  6.90  2.60
 -2  8  7  5.00  2.80
  2  8 -7  6.50  1.70
 -1 -8  7  0.30  3.40
 -1 -8  7  2.50  2.30
  1 -8 -7  0.00  2.90
  1 -8 -7  4.10  2.30
 -1  8  7  0.50  2.00
  1  8 -7  0.50  2.30
  1  8 -7  1.50  3.40
 -1  8  7  1.40  1.50
 -1  8  7  1.00  2.00
  1  8 -7  1.50  1.90
  1  8 -7  0.50  1.90
  1  8 -7  0.60  1.50
  0 -8  7 174.38  7.30
  0 -8  7 167.28  7.80
  0 -8 -7 178.78  6.90
  0  8  7 181.58  6.70
  0  8 -7 180.58  7.20
  0  8 -7 183.38  7.20
  0  8  7 175.98  7.20
  0  8 -7 173.38  6.40
  0  8  7 169.08  6.40
  0  8 -7 181.58  7.90
 -1 -8 -7  2.70  3.90
  1 -8  7  2.50  3.10
  1 -8  7  3.70  2.40
 -1  8 -7  -0.70  2.60
  1  8  7  1.50  2.50
 -1  8 -7  -0.70  1.60
  1  8  7  1.30  1.50
 -1  8 -7  4.20  2.40
 -1  8 -7  3.70  2.20
  1  8  7  3.50  1.60
 -1  8 -7  1.50  2.90
  1  8  7  1.70  1.50
  2 -8  7 2826.02  83.59
  2 -8  7 2893.61  83.19
 -2 -8 -7 2879.91  84.39
 -2  8 -7 2928.81  85.39
 -2  8 -7 3037.90  83.19
  2  8  7 2943.61  83.09
  2  8  7 2938.81  82.69
  2  8  7 3018.30  82.69
 -2  8 -7 2789.12  83.19
  2  8  7 2953.50  82.59
 -3 -8 -7 1128.69  34.30
  3 -8  7 1100.69  33.20
 -3 -8 -7 1079.19  33.20
  3 -8  7 1035.60  33.80
  3  8  7 1159.48  32.50
 -3  8 -7 1199.28  33.20
  3  8  7 1126.59  32.40
 -3  8 -7 1074.79  36.00
  3  8  7 1182.78  32.50
 -3  8 -7 1072.29  33.50
 -4 -8 -7 134.79  6.70
 -4 -8 -7 134.89  7.50
  4 -8  7 138.49  7.90
  4  8  7 140.69  5.80
  4  8  7 145.09  6.20
  4  8  7 127.09  5.70
 -5 -8 -7 881.41  27.90
 -5 -8 -7 920.01  26.80
  5 -8  7 953.80  25.90
 -5  8 -7 936.51  27.70
  5  8  7 838.82  26.40
  5  8  7 745.03  25.80
  5  8  7 849.02  26.00
 -6 -8 -7  27.90  3.90
  6 -8  7  31.40  3.80
 -6  8 -7  24.80  4.10
 -6  8 -7  21.90  3.50
 -6  8 -7  25.20  3.70
 -6 -9  7  66.39  5.00
  6  9 -7  62.99  3.70
  6  9 -7  66.49  4.70
  6  9 -7  63.79  5.10
 -6  9  7  71.89  5.60
 -5 -9  7 290.37  11.00
  5 -9 -7 292.57  10.10
  5  9 -7 283.77  9.90
  5  9 -7 265.37  10.50
  5  9 -7 283.97  9.20
  5  9 -7 285.77  9.40
 -4 -9  7  -2.30  3.50
  4 -9 -7  -1.50  2.20
 -4 -9  7  1.70  4.50
  4  9 -7  0.10  2.30
  4  9 -7  1.70  2.30
  4  9 -7  1.20  1.70
  4  9 -7  0.30  1.70
 -3 -9  7 146.49  9.80
  3 -9 -7 151.18  6.30
  3  9 -7 158.88  6.20
  3  9 -7 155.38  6.80
  3  9 -7 160.98  6.10
  3  9 -7 149.59  6.60
  2 -9 -7  46.50  3.80
 -2 -9  7  48.50  8.00
 -2 -9  7  45.90  3.90
  2  9 -7  51.89  3.40
 -2  9  7  52.99  3.80
  2  9 -7  49.10  4.30
  2  9 -7  49.80  3.90
  2  9 -7  52.19  3.70
  1 -9 -7  44.30  3.60
 -1 -9  7  49.10  4.00
  1  9 -7  47.40  7.20
  1  9 -7  41.20  3.60
 -1  9  7  46.40  3.20
  1  9 -7  44.90  4.00
  1  9 -7  44.50  4.00
 -1  9  7  44.40  3.60
 -1  9  7  40.90  3.70
  1  9 -7  49.60  5.40
  1  9 -7  48.40  3.10
  1  9 -7  39.80  4.10
  0 -9 -7 559.34  17.00
  0 -9  7 550.64  17.40
  0  9 -7 554.04  17.40
  0  9  7 553.84  17.10
  0  9  7 557.44  16.80
  0  9 -7 513.85  18.20
  0  9  7 561.84  17.00
  0  9  7 574.84  17.30
  0  9 -7 548.75  17.20
  0  9 -7 553.34  16.70
 -1 -9 -7 135.09  5.60
  1 -9  7 128.29  8.30
  1 -9  7 141.29  6.40
 -1  9 -7 139.39  5.90
  1  9  7 135.59  6.20
  1  9  7 141.59  5.70
 -1  9 -7 138.99  6.20
  1  9  7 138.99  5.40
  1  9  7 138.89  5.60
 -1  9 -7 140.79  7.80
  2 -9  7  27.70  4.10
 -2  9 -7  29.30  3.80
  2  9  7  22.20  2.80
  2  9  7  25.30  3.10
  2  9  7  27.10  3.30
  2  9  7  30.00  2.90
  3 -9  7 236.28  9.20
  3  9  7 234.88  8.40
 -3  9 -7 246.58  8.90
  3  9  7 251.87  8.50
  3  9  7 233.28  9.50
  3  9  7 244.48  8.40
 -4 -9 -7  16.40  3.10
  4 -9  7  17.70  4.50
 -4 -9 -7  16.30  5.70
  4  9  7  16.40  2.70
  4  9  7  15.10  2.40
  4  9  7  15.40  2.80
 -5 -9 -7 117.59  5.40
 -5 -9 -7 114.99  5.90
  5  9  7  96.49  5.90
 -5  9 -7 119.99  6.60
 -5  9 -7 110.39  7.50
  5  9  7  96.89  5.90
 -6 -9 -7  15.30  2.20
 -6  9 -7  20.00  3.50
 -6  9 -7  16.80  3.00
 -6  9 -7  16.10  2.80
 -5 -10  7 264.57  10.30
  5 -10 -7 295.37  9.60
 -5 10  7 279.77  10.90
  5 10 -7 278.27  9.30
  5 10 -7 289.27  9.30
  5 10 -7 280.77  9.40
  5 10 -7 289.77  10.10
 -4 -10  7 244.08  10.60
  4 -10 -7 252.17  8.70
  4 10 -7 247.78  8.40
  4 10 -7 238.08  8.90
  4 10 -7 252.27  8.60
  4 10 -7 243.38  8.70
  4 10 -7 244.88  8.10
  3 -10 -7 240.08  8.40
 -3 -10  7 238.38  10.80
  3 10 -7 241.48  8.00
  3 10 -7 241.78  8.30
  3 10 -7 233.38  8.50
  3 10 -7 238.68  8.70
  3 10 -7 230.48  8.40
 -2 -10  7  12.40  4.90
  2 -10 -7  15.60  2.20
 -2 -10  7  15.70  2.20
  2 10 -7  14.50  2.00
  2 10 -7  11.30  2.40
  2 10 -7  12.50  2.40
  2 10 -7  16.60  2.70
 -2 10  7  14.30  2.20
  2 10 -7  11.20  2.40
 -1 -10  7  7.10  2.10
 -1 -10  7  8.40  4.60
  1 -10 -7  5.70  2.00
  1 10 -7  5.60  2.10
 -1 10  7  2.90  1.90
 -1 10  7  1.30  2.30
  1 10 -7  -1.60  2.60
 -1 10  7  2.70  1.90
  1 10 -7  5.60  1.80
  1 10 -7  7.10  2.30
 -1 10  7  0.20  3.10
  1 10 -7  4.70  2.10
  0 -10 -7 687.23  20.40
  0 -10  7 682.83  20.80
  0 10  7 705.23  20.30
  0 10 -7 675.13  20.50
  0 10  7 681.03  20.60
  0 10 -7 657.23  20.70
  0 10  7 680.73  20.50
  0 10  7 652.53  21.90
  0 10 -7 690.43  20.20
  1 -10  7  39.50  3.90
 -1 -10 -7  43.20  3.30
  1 10  7  39.50  3.70
  1 10  7  45.00  3.40
 -1 10 -7  39.20  4.10
 -1 10 -7  40.80  3.50
  1 10  7  41.60  3.80
  1 10  7  42.80  3.20
  2 -10  7 182.68  7.40
  2 10  7 188.98  6.80
 -2 10 -7 184.18  7.30
  2 10  7 196.98  6.90
  2 10  7 177.88  7.00
  2 10  7 182.78  7.40
  3 -10  7 448.96  15.10
  3 10  7 476.65  14.30
  3 10  7 465.05  14.30
  3 10  7 467.55  14.90
  3 10  7 447.06  14.50
  4 -10  7 580.24  17.40
 -4 -10 -7 568.44  17.10
  4 10  7 499.55  17.40
  4 10  7 543.25  16.70
 -4 10 -7 582.04  18.70
  4 10  7 530.95  16.70
 -5 -10 -7 823.12  25.90
 -5 10 -7 889.41  26.80
 -5 10 -7 931.91  26.40
 -5 -11  7  16.30  4.50
  5 -11 -7  14.50  2.30
  5 11 -7  13.40  1.80
 -5 11  7  15.90  3.00
  5 11 -7  21.30  2.80
  4 -11 -7 227.38  7.60
 -4 -11  7 230.38  9.20
  4 11 -7 217.68  7.60
  4 11 -7 216.78  7.70
  4 11 -7 207.98  7.70
  4 11 -7 220.68  7.20
  3 -11 -7 115.19  5.00
 -3 -11  7 112.89  7.40
  3 11 -7 115.89  4.60
  3 11 -7 110.69  5.20
  3 11 -7 111.59  5.10
  3 11 -7 112.89  5.20
 -2 -11  7  -0.20  1.80
 -2 -11  7  3.40  4.40
  2 11 -7  -0.20  2.20
  2 11 -7  0.30  2.50
  2 11 -7  3.80  3.20
 -2 11  7  1.70  1.70
  2 11 -7  -2.30  1.50
  1 -11 -7  23.00  2.70
 -1 -11  7  20.70  4.50
 -1 -11  7  19.10  3.00
  1 11 -7  28.20  3.30
  1 11 -7  23.40  3.00
 -1 11  7  21.70  2.70
  1 11 -7  28.10  3.70
  1 11 -7  19.80  2.80
 -1 11  7  26.60  3.10
  0 -11 -7  25.50  2.70
  0 -11  7  22.30  3.10
  0 11  7  20.20  2.50
  0 11  7  17.90  2.80
  0 11 -7  19.90  2.70
  0 11  7  18.50  3.50
  0 11 -7  17.90  2.90
  0 11  7  22.50  2.70
  0 11 -7  24.00  2.90
  1 -11  7  60.69  3.90
  1 11  7  55.79  3.40
  1 11  7  59.89  3.70
 -1 11 -7  52.59  3.90
  1 11  7  52.49  4.80
  1 11  7  54.79  3.60
  2 -11  7 120.99  5.70
 -2 11 -7 129.89  8.00
  2 11  7 115.99  5.50
  2 11  7 123.19  5.10
  2 11  7 116.39  4.90
  2 11  7 112.39  5.90
  3 -11  7 437.96  13.70
  3 11  7 430.46  13.30
  3 11  7 428.06  13.20
  3 11  7 421.66  13.60
  4 -11  7 152.58  6.20
  4 11  7 123.29  6.30
  4 11  7 135.19  5.50
 -4 11 -7 148.49  7.40
  4 11  7 127.69  5.90
  3 -12 -7  16.90  2.40
 -3 -12  7  21.30  3.60
  3 12 -7  20.20  2.60
  3 12 -7  15.90  2.70
  3 12 -7  19.80  3.30
  3 12 -7  20.40  2.30
  2 -12 -7 123.59  4.80
 -2 -12  7 117.79  4.60
 -2 -12  7 120.99  7.20
  2 12 -7 123.29  4.60
  2 12 -7 110.29  5.80
  2 12 -7 120.29  5.40
  2 12 -7 126.39  5.00
 -1 -12  7  0.40  1.70
  1 -12 -7  1.40  1.50
 -1 -12  7  1.90  3.80
 -1 12  7  1.00  1.50
  1 12 -7  0.50  1.60
  1 12 -7  -1.80  3.20
  1 12 -7  -4.40  2.10
  1 12 -7  0.20  1.50
 -1 12  7  -0.90  2.00
  0 -12 -7  40.60  2.90
  0 -12  7  44.50  6.10
  0 -12  7  42.90  3.30
  0 12  7  48.60  4.30
  0 12  7  38.10  3.10
  0 12 -7  39.80  3.70
  0 12  7  42.40  2.90
  0 12 -7  43.40  3.10
  1 -12  7  33.00  3.10
  1 -12  7  28.50  4.60
  1 12  7  31.10  3.00
  1 12  7  32.90  2.70
  1 12  7  38.60  3.50
 -1 12 -7  36.80  3.50
  2 -12  7 471.15  14.70
  2 12  7 482.15  14.70
  2 12  7 487.45  14.40
  2 12  7 474.65  14.60
  3 -12  7 302.07  9.70
  3 12  7 285.17  9.70
  3 12  7 300.07  9.40
  3 12  7 300.37  9.60
 -3 12 -7 304.37  11.10
  2 -13 -7  2.10  1.10
 -2 -13  7  1.90  2.70
  2 13 -7  4.80  1.70
  2 13 -7  3.70  1.30
  1 -13 -7  2.20  1.20
 -1 -13  7  4.10  1.40
 -1 -13  7  3.10  3.00
  1 13 -7  -0.70  2.00
  1 13 -7  0.10  1.30
 -1 13  7  0.50  1.50
  0 -13  7  -1.70  2.90
  0 -13 -7  1.80  1.30
  0 -13  7  1.90  1.40
  0 13  7  -0.80  1.80
  0 13 -7  1.80  1.50
  0 13  7  0.60  1.30
  1 -13  7 254.27  8.10
  1 -13  7 242.28  9.60
  1 13  7 248.28  8.00
  1 13  7 247.68  7.90
  2 -13  7  61.69  5.00
  2 -13  7  54.29  3.00
 -2 13 -7  49.40  6.90
  2 13  7  54.49  3.10
  2 13  7  55.99  3.10
  8  0 -8 215.78  7.80
  8  0 -8 213.28  8.00
 -8  0  8 221.88  9.10
 -8  0  8 223.48  7.80
  7  0 -8 450.95  14.00
  7  0 -8 451.35  14.50
 -7  0  8 445.86  16.30
 -7  0  8 463.15  14.70
  7  0 -8 438.16  14.10
  6  0 -8 672.03  19.40
 -6  0  8 579.34  21.70
  6  0 -8 646.34  19.40
 -6  0  8 665.93  22.10
 -6  0  8 612.44  20.10
  5  0 -8  6.00  2.20
 -5  0  8  0.50  3.10
 -5  0  8  0.80  4.80
  5  0 -8  3.00  1.80
  5  0 -8  -0.30  5.00
  5  0 -8  4.10  2.00
 -4  0  8 504.15  17.60
  4  0 -8 493.85  16.60
  4  0 -8 550.94  16.10
  4  0 -8 534.35  16.00
  4  0 -8 536.85  16.20
 -3  0  8  24.10  8.50
  3  0 -8  17.30  2.50
  3  0 -8  17.50  2.60
  3  0 -8  17.40  2.20
  2  0 -8 1909.01  53.59
  2  0 -8 1888.81  53.59
  2  0 -8 1913.01  53.49
  2  0 -8 1824.82  53.69
  0  0  8 1260.97  35.70
  0  0 -8 1255.87  35.80
  0  0  8 1203.18  35.60
  0  0  8 1258.27  35.70
  1  0  8 1329.57  37.80
  1  0  8 1305.97  37.80
  1  0  8 1296.27  37.80
 -1  0 -8 1341.57  37.70
  2  0  8  81.29  3.70
  2  0  8  81.89  3.60
 -2  0 -8  88.49  3.70
 -2  0 -8  94.89  5.10
  2  0  8  79.49  4.10
  3  0  8 160.08  6.00
  3  0  8 173.08  6.00
 -3  0 -8 142.29  11.50
 -3  0 -8 182.38  11.00
 -3  0 -8 158.78  6.80
  3  0  8 171.58  8.50
  3  0  8 163.88  6.10
 -4  0 -8  6.40  4.60
 -4  0 -8  4.90  2.50
 -4  0 -8  5.70  4.90
  4  0  8  3.70  1.50
  4  0  8  0.80  1.80
  4  0  8  1.30  4.20
  4  0  8  4.10  1.60
  5  0  8 939.31  27.50
  5  0  8 962.50  27.50
 -5  0 -8 901.91  29.80
 -5  0 -8 918.11  29.10
  5  0  8 918.01  31.30
  5  0  8 956.50  27.40
  6  0  8 254.67  13.80
  6  0  8 279.27  9.60
 -6  0 -8 253.17  11.70
 -6  0 -8 271.17  10.90
  6  0  8 270.87  9.40
  7  0  8 1232.78  37.40
 -7  0 -8 1351.86  37.60
  7  0  8 1216.08  38.60
  7  0  8 1296.27  37.40
  7  0  8 1292.37  38.60
 -7  0 -8 1307.17  38.70
  8  0  8 392.26  13.90
  8  0  8 391.36  16.60
 -8  0 -8 472.15  13.90
  8 -1 -8  7.70  2.70
  8 -1 -8  12.00  2.20
 -8 -1  8  17.10  3.20
 -8  1  8  21.00  3.70
  8  1 -8  12.50  2.80
  8  1 -8  11.40  2.00
  7 -1 -8  67.59  4.30
 -7 -1  8  62.19  7.50
  7 -1 -8  73.89  5.40
  7 -1 -8  70.29  4.10
 -7 -1  8  75.29  8.30
 -7 -1  8  77.89  5.20
 -7  1  8  72.69  8.40
  7  1 -8  69.99  4.20
  7  1 -8  74.59  5.20
 -7  1  8  76.59  5.40
  7  1 -8  72.89  4.30
 -6 -1  8 220.38  12.30
 -6 -1  8 242.78  11.80
  6 -1 -8 254.57  9.50
  6 -1 -8 251.57  8.80
 -6 -1  8 245.98  9.60
  6 -1 -8 256.57  9.40
 -6  1  8 237.08  9.90
 -6  1  8 234.48  12.40
  6  1 -8 255.97  8.90
  6  1 -8 261.87  9.90
  6  1 -8 253.17  8.80
 -5 -1  8  -4.30  2.70
  5 -1 -8  2.00  1.80
  5 -1 -8  3.50  2.00
  5 -1 -8  1.20  1.80
 -5 -1  8  2.10  4.50
  5 -1 -8  -0.40  4.60
 -5  1  8  -0.20  3.50
 -5  1  8  5.70  6.80
 -5  1  8  -5.50  5.30
  5  1 -8  0.00  1.90
  5  1 -8  3.20  2.00
  5  1 -8  -1.60  1.70
  4 -1 -8  1.50  1.80
  4 -1 -8  1.10  1.70
  4 -1 -8  1.90  1.60
 -4 -1  8  12.00  3.30
  4  1 -8  5.90  3.00
  4  1 -8  0.50  1.50
  4  1 -8  4.30  1.80
  4  1 -8  0.30  1.80
 -3 -1  8 173.88  9.30
  3 -1 -8 205.88  7.00
  3 -1 -8 191.68  7.10
  3 -1 -8 200.68  7.40
  3 -1 -8 200.48  7.10
  3  1 -8 194.18  7.40
  3  1 -8 190.88  7.00
  3  1 -8 204.48  7.00
  3  1 -8 194.18  7.00
  2 -1 -8  71.19  3.80
  2 -1 -8  72.99  4.00
  2 -1 -8  77.39  3.90
  2  1 -8  71.99  3.80
  2  1 -8  73.69  3.90
  2  1 -8  74.79  3.60
  2  1 -8  82.29  4.00
  1 -1 -8 4574.34 135.59
  1 -1 -8 4995.80 135.39
  1  1 -8 4783.02 135.39
  1  1 -8 4904.51 135.59
 -1  1  8 4979.50 135.39
  1  1 -8 4751.32 135.69
  0 -1 -8 869.71  25.00
  0 -1  8 881.21  25.00
  0 -1  8 824.82  25.00
  0  1  8 865.41  25.00
  0  1 -8 837.82  24.90
  0  1  8 853.01  25.00
  0  1  8 873.61  25.00
  0  1 -8 863.51  25.00
  1 -1  8 655.93  19.10
  1 -1  8 651.83  19.20
 -1 -1 -8 626.94  19.00
  1 -1  8 642.04  19.20
 -1  1 -8 655.33  19.10
  1  1  8 665.73  19.10
  1  1  8 633.24  19.10
  1  1  8 645.84  19.10
  2 -1  8 312.77  10.10
 -2 -1 -8 309.47  10.40
  2 -1  8 311.07  10.00
  2 -1  8 323.77  10.20
 -2  1 -8 313.67  10.60
 -2  1 -8 324.07  9.90
  2  1  8 308.27  10.10
  2  1  8 316.67  10.00
  2  1  8 307.07  9.90
 -3 -1 -8 337.17  11.50
  3 -1  8 352.66  11.20
  3 -1  8 370.06  11.20
  3 -1  8 347.57  11.20
  3 -1  8 343.37  12.40
  3 -1  8 351.76  11.90
 -3 -1 -8 362.56  14.70
  3 -1  8 345.67  14.10
 -3  1 -8 343.97  11.60
  3  1  8 336.17  13.10
  3  1  8 348.07  11.00
  3  1  8 369.56  11.10
  3  1  8 358.06  11.20
  4 -1  8  19.40  4.00
  4 -1  8  26.40  4.30
 -4 -1 -8  13.60  4.10
  4 -1  8  16.60  2.30
  4 -1  8  17.80  2.50
  4 -1  8  15.60  2.10
 -4  1 -8  17.00  2.90
  4  1  8  16.70  2.30
 -4  1 -8  24.70  4.90
 -4  1 -8  2.70  5.50
  4  1  8  19.00  2.50
  4  1  8  19.80  2.50
  5 -1  8 217.08  7.70
 -5 -1 -8 218.38  10.10
  5 -1  8 206.98  7.50
  5 -1  8 207.08  9.60
  5 -1  8 198.98  7.60
 -5  1 -8 209.48  10.60
  5  1  8 208.28  7.50
 -5  1 -8 196.08  10.60
  5  1  8 202.78  7.70
  5  1  8 219.18  7.70
  6 -1  8  8.70  2.40
  6 -1  8  9.80  4.00
  6 -1  8  5.50  2.50
 -6 -1 -8  5.90  2.90
 -6 -1 -8  2.10  4.00
 -6  1 -8  3.10  3.60
 -6  1 -8  2.90  3.50
  6  1  8  8.10  3.00
  6  1  8  5.30  2.80
  6  1  8  8.70  2.40
 -6  1 -8  -1.30  4.20
 -7 -1 -8 142.19  8.30
  7 -1  8 141.69  6.60
  7 -1  8 140.19  7.10
 -7 -1 -8 162.48  7.20
  7 -1  8 140.69  9.00
 -7  1 -8 153.58  8.10
  7  1  8 131.39  6.60
  7  1  8 127.19  7.10
  7  1  8 143.19  7.10
 -8 -1 -8  28.30  4.20
  8 -1  8  35.30  5.00
  8 -1  8  28.80  4.50
 -8 -1 -8  39.60  6.10
  8  1  8  21.60  4.60
 -8  1 -8  34.30  4.30
  8 -2 -8 134.29  7.60
  8 -2 -8 151.98  5.50
 -8 -2  8 146.39  5.80
 -8 -2  8 150.28  11.20
 -8 -2  8 152.28  7.10
 -8  2  8 147.29  7.60
  8  2 -8 155.98  7.00
  8  2 -8 148.49  5.70
 -7 -2  8  81.49  5.10
 -7 -2  8  86.49  7.00
  7 -2 -8  69.29  5.70
  7 -2 -8  80.69  5.80
  7 -2 -8  75.49  4.10
 -7 -2  8  85.19  8.20
 -7  2  8  73.39  8.10
  7  2 -8  67.99  4.20
  7  2 -8  70.09  5.30
  7  2 -8  72.39  5.20
 -7  2  8  78.09  6.20
 -6 -2  8  87.49  9.20
 -6 -2  8  82.59  5.50
  6 -2 -8  90.39  4.80
  6 -2 -8  90.79  4.70
 -6 -2  8  89.99  8.00
  6 -2 -8  91.69  5.40
  6  2 -8  87.69  4.60
 -6  2  8  87.99  9.40
  6  2 -8  95.19  4.80
  6  2 -8  83.29  6.10
 -6  2  8  84.99  6.60
  5 -2 -8 316.97  10.40
  5 -2 -8 296.37  12.70
  5 -2 -8 316.97  10.60
 -5 -2  8 303.27  13.80
  5 -2 -8 328.97  10.60
 -5 -2  8 310.07  11.60
 -5  2  8 292.67  15.10
  5  2 -8 325.37  10.60
  5  2 -8 315.57  10.40
  5  2 -8 317.57  10.40
  4 -2 -8 1000.30  29.50
 -4 -2  8 996.70  30.60
  4 -2 -8 963.90  30.00
  4 -2 -8 1006.30  29.40
  4 -2 -8 997.90  29.50
  4  2 -8 1060.49  31.00
  4  2 -8 1027.80  29.50
  4  2 -8 1003.10  29.40
  4  2 -8 1006.40  29.50
  3 -2 -8  29.90  3.10
 -3 -2  8  14.30  5.50
  3 -2 -8  22.90  3.40
  3 -2 -8  23.20  2.90
 -3 -2  8  37.00  5.90
  3  2 -8  31.70  3.80
  3  2 -8  28.10  3.10
  3  2 -8  27.40  2.80
  3  2 -8  27.90  2.70
  2 -2 -8 2697.03  72.89
  2 -2 -8 2590.14  73.29
  2 -2 -8 2458.85  72.99
 -2 -2  8 2521.05  74.79
  2  2 -8 2594.34  73.29
  2  2 -8 2611.54  73.09
  2  2 -8 2576.24  72.99
  2  2 -8 2601.24  73.19
  1 -2 -8  32.60  2.70
  1 -2 -8  24.60  2.60
  1  2 -8  32.40  2.70
  1  2 -8  26.60  2.50
 -1  2  8  26.50  2.90
  1  2 -8  30.10  2.80
 -1  2  8  31.70  2.90
  1  2 -8  24.20  2.70
  0 -2 -8 1362.56  39.40
  0 -2  8 1403.96  39.40
  0  2  8 1370.46  39.40
  0  2 -8 1383.56  39.50
  0  2 -8 1371.86  39.30
  0  2  8 1382.46  39.40
  0  2  8 1363.36  39.40
 -1 -2 -8 283.67  8.90
  1 -2  8 281.27  9.00
  1 -2  8 273.07  9.10
  1 -2  8 276.07  9.10
 -1  2 -8 285.67  9.10
  1  2  8 276.67  9.00
  1  2  8 282.47  8.90
  1  2  8 278.07  9.00
 -2 -2 -8 1056.59  32.30
  2 -2  8 1049.79  30.20
  2 -2  8 1004.30  30.70
 -2 -2 -8 1023.30  30.20
  2 -2  8 1058.49  30.50
  2 -2  8 1032.00  30.10
  2 -2  8 1040.70  32.30
  2  2  8 1018.20  30.00
  2  2  8 1015.60  30.00
  2  2  8 1043.70  30.00
 -2  2 -8 1042.60  31.00
 -2  2 -8 1037.00  30.40
 -2  2 -8 1063.19  30.00
  3 -2  8 444.06  17.00
  3 -2  8 442.56  14.80
  3 -2  8 461.15  15.20
  3 -2  8 475.35  14.20
  3 -2  8 459.45  14.20
 -3 -2 -8 459.95  17.00
  3 -2  8 458.05  14.20
 -3 -2 -8 443.56  14.40
  3  2  8 457.25  14.10
  3  2  8 483.75  14.10
 -3  2 -8 459.05  14.60
  3  2  8 469.95  14.20
  4 -2  8  11.90  2.10
 -4 -2 -8  7.40  4.10
  4 -2  8  16.50  2.70
  4 -2  8  13.70  3.60
  4 -2  8  15.10  2.10
 -4  2 -8  15.40  2.70
 -4  2 -8  3.00  5.30
  4  2  8  13.30  1.90
  4  2  8  12.70  2.30
 -4  2 -8  10.90  4.60
  4  2  8  14.60  2.00
  5 -2  8 499.45  15.70
 -5 -2 -8 511.45  17.50
  5 -2  8 506.75  16.70
  5 -2  8 499.75  15.60
  5 -2  8 523.45  15.80
 -5  2 -8 474.05  18.10
  5  2  8 490.85  15.60
  5  2  8 519.85  15.60
  5  2  8 510.55  15.50
  6 -2  8  28.60  3.70
  6 -2  8  24.90  3.10
 -6 -2 -8  24.80  3.60
  6 -2  8  26.80  4.10
  6 -2  8  21.00  3.40
  6  2  8  25.50  3.60
  6  2  8  23.50  3.70
  6  2  8  25.50  3.60
 -6  2 -8  17.00  4.10
  7 -2  8 344.97  11.40
  7 -2  8 337.97  12.50
 -7 -2 -8 353.46  11.90
  7 -2  8 336.57  11.50
 -7 -2 -8 354.26  12.70
  7 -2  8 336.97  11.70
  7  2  8 336.17  12.20
 -7  2 -8 345.97  13.00
  7  2  8 307.77  11.60
 -8 -2 -8 173.68  7.20
 -8 -2 -8 184.18  6.70
  8 -2  8 175.88  7.20
 -8  2 -8 173.18  7.50
 -8 -3  8  13.80  2.70
  8 -3 -8  8.30  1.80
 -8  3  8  1.90  4.50
  8  3 -8  5.60  2.10
 -7 -3  8  8.60  3.50
  7 -3 -8  9.30  1.90
 -7 -3  8  10.60  2.60
 -7 -3  8  11.20  4.80
  7 -3 -8  7.80  2.40
  7  3 -8  10.60  2.90
  7  3 -8  9.10  2.20
  7  3 -8  7.20  2.40
 -7  3  8  12.80  4.60
 -6 -3  8  25.70  4.10
  6 -3 -8  31.50  3.60
  6 -3 -8  24.70  3.40
 -6 -3  8  25.40  4.50
  6 -3 -8  30.50  4.30
 -6  3  8  49.70  8.20
  6  3 -8  19.60  3.40
  6  3 -8  30.40  3.60
  6  3 -8  28.00  3.40
  5 -3 -8 305.37  9.90
  5 -3 -8 302.27  10.20
 -5 -3  8 294.27  11.10
  5 -3 -8 303.57  10.30
  5 -3 -8 286.57  12.40
 -5 -3  8 283.97  13.20
  5  3 -8 301.27  10.00
  5  3 -8 296.07  9.90
 -5  3  8 282.07  14.00
  5  3 -8 304.77  10.10
 -4 -3  8 352.36  13.50
  4 -3 -8 360.76  11.70
  4 -3 -8 357.76  12.50
  4 -3 -8 363.86  11.60
 -4 -3  8 335.87  20.50
  4  3 -8 374.76  11.70
  4  3 -8 374.46  11.70
  4  3 -8 373.36  13.00
  4  3 -8 357.96  11.60
 -4  3  8 338.97  16.60
  3 -3 -8 961.70  28.00
  3 -3 -8 934.31  28.30
 -3 -3  8 898.01  29.00
  3 -3 -8 931.31  28.90
  3 -3 -8 968.80  27.90
  3  3 -8 963.80  27.90
  3  3 -8 944.91  28.30
  3  3 -8 958.40  28.10
  3  3 -8 1038.40  28.10
  2 -3 -8 151.88  6.00
  2 -3 -8 153.98  5.90
 -2 -3  8 146.19  5.80
  2 -3 -8 142.19  7.10
 -2 -3  8 149.88  9.50
  2  3 -8 152.98  6.00
  2  3 -8 149.09  5.60
  2  3 -8 156.08  5.80
 -2  3  8 138.09  6.60
  2  3 -8 154.98  5.80
 -1 -3  8  17.20  4.40
 -1 -3  8  14.50  2.00
  1 -3 -8  16.70  2.40
  1 -3 -8  17.70  3.10
  1  3 -8  14.10  1.90
  1  3 -8  16.00  2.20
 -1  3  8  15.70  2.00
  1  3 -8  15.70  2.60
  1  3 -8  18.50  2.70
 -1  3  8  16.60  2.80
 -1  3  8  14.30  2.40
  0 -3  8 106.79  5.60
  0 -3  8 124.09  5.20
  0 -3 -8 123.89  5.80
  0 -3  8 115.49  8.10
  0 -3 -8 119.09  4.70
  0  3 -8 122.79  4.90
  0  3 -8 120.49  4.90
  0  3  8 119.69  4.70
  0  3  8 118.89  4.60
  0  3  8 119.29  4.80
  0  3 -8 125.89  6.80
  0  3 -8 116.79  6.40
  1 -3  8 247.08  10.90
  1 -3  8 243.78  8.10
  1 -3  8 240.28  8.40
 -1 -3 -8 243.28  7.80
  1 -3  8 238.38  9.10
 -1 -3 -8 229.18  8.40
  1 -3  8 236.68  8.20
 -1  3 -8 243.78  8.10
  1  3  8 242.18  7.90
 -1  3 -8 236.28  9.40
  1  3  8 239.38  8.00
 -1  3 -8 227.98  9.00
  1  3  8 233.18  7.80
  2 -3  8  23.70  3.20
  2 -3  8  24.80  4.70
 -2 -3 -8  20.20  2.80
  2 -3  8  25.10  3.00
  2 -3  8  21.10  2.70
  2 -3  8  20.40  3.40
  2 -3  8  18.50  2.50
 -2 -3 -8  26.70  4.80
  2  3  8  20.80  2.20
  2  3  8  24.80  5.30
 -2  3 -8  21.80  2.70
  2  3  8  22.90  3.40
 -2  3 -8  26.40  3.10
 -2  3 -8  24.20  4.30
 -2  3 -8  24.00  3.90
  2  3  8  23.50  2.60
 -3 -3 -8 1872.11  53.79
  3 -3  8 1870.61  53.99
  3 -3  8 1925.21  54.09
  3 -3  8 1908.01  54.49
  3 -3  8 1826.52  55.89
  3 -3  8 1898.91  53.99
  3 -3  8 1828.42  54.49
 -3 -3 -8 1973.20  55.99
  3  3  8 1872.21  53.79
  3  3  8 1847.82  53.79
 -3  3 -8 1930.31  54.19
  3  3  8 1917.61  53.79
  4 -3  8 456.35  14.20
  4 -3  8 450.85  14.10
  4 -3  8 436.06  16.40
  4 -3  8 443.46  14.30
  4 -3  8 439.06  15.50
  4  3  8 454.95  13.90
  4  3  8 456.25  13.90
 -4  3 -8 448.06  15.60
  4  3  8 451.65  14.00
  5 -3  8 327.27  12.00
  5 -3  8 332.77  11.10
  5 -3  8 337.87  11.20
  5 -3  8 337.57  11.10
 -5 -3 -8 320.97  12.70
 -5  3 -8 320.07  13.50
  5  3  8 328.47  11.10
  5  3  8 334.07  10.80
  5  3  8 344.17  11.00
  6 -3  8 572.14  17.20
  6 -3  8 565.24  17.10
 -6 -3 -8 543.75  18.00
  6 -3  8 551.34  17.70
  6 -3  8 569.24  17.10
 -6  3 -8 548.45  19.00
 -6  3 -8 530.35  18.60
  6  3  8 517.45  16.80
  6  3  8 532.15  16.90
  6  3  8 550.64  17.40
  7 -3  8  61.69  5.60
  7 -3  8  53.29  6.60
  7 -3  8  66.69  4.70
 -7 -3 -8  65.69  4.90
  7 -3  8  60.49  4.40
 -7  3 -8  59.69  6.20
 -7  3 -8  66.69  6.50
  7  3  8  49.80  6.10
  8 -3  8 151.28  6.40
 -8 -3 -8 146.19  5.80
 -8 -3 -8 145.39  6.50
 -8  3 -8 141.09  6.60
 -8 -4  8 264.27  9.10
  8 -4 -8 262.77  8.30
 -8  4  8 266.67  9.80
  8  4 -8 249.58  8.60
 -7 -4  8  6.80  2.20
 -7 -4  8  6.60  3.10
  7 -4 -8  5.20  2.60
  7 -4 -8  10.10  1.90
  7  4 -8  5.20  2.10
  7  4 -8  4.50  2.30
 -7  4  8  7.90  4.20
  6 -4 -8  7.00  2.40
 -6 -4  8  4.90  3.20
 -6 -4  8  5.50  2.30
  6 -4 -8  7.80  3.30
  6 -4 -8  4.70  2.00
  6  4 -8  0.90  2.10
  6  4 -8  1.60  2.20
  6  4 -8  6.90  2.20
 -6  4  8  5.70  4.70
 -5 -4  8  2.70  2.60
  5 -4 -8  1.00  2.50
  5 -4 -8  4.10  2.40
  5 -4 -8  0.20  1.80
 -5 -4  8  1.60  3.70
  5  4 -8  2.00  1.80
  5  4 -8  1.40  1.80
 -5  4  8  -1.30  4.90
  5  4 -8  1.40  2.00
  4 -4 -8 233.48  8.00
 -4 -4  8 219.28  9.30
 -4 -4  8 227.08  11.70
  4 -4 -8 212.78  9.30
  4  4 -8 236.88  8.10
  4  4 -8 231.38  8.20
  4  4 -8 222.38  8.00
  3 -4 -8  24.30  3.80
  3 -4 -8  18.30  2.30
  3 -4 -8  20.60  2.90
  3  4 -8  17.50  3.20
  3  4 -8  20.30  2.70
  3  4 -8  17.40  2.70
  3  4 -8  21.70  3.00
  2 -4 -8 1595.44  47.10
 -2 -4  8 1619.14  48.80
  2 -4 -8 1583.84  46.80
 -2 -4  8 1638.74  46.80
  2  4 -8 1651.83  46.90
  2  4 -8 1600.54  46.50
  2  4 -8 1685.13  46.70
  2  4 -8 1630.54  46.70
 -2  4  8 1658.43  46.80
 -1 -4  8 301.57  12.70
  1 -4 -8 301.07  9.80
 -1 -4  8 305.07  10.00
  1 -4 -8 291.07  10.30
  1  4 -8 297.37  9.60
 -1  4  8 290.77  9.60
 -1  4  8 302.77  9.60
 -1  4  8 297.97  10.20
  1  4 -8 293.87  10.90
  1  4 -8 305.27  9.70
  1  4 -8 297.47  9.70
  1  4 -8 301.17  10.00
  0 -4  8 1075.99  31.40
  0 -4  8 1112.49  33.20
  0 -4  8 1044.20  31.50
  0 -4 -8 1065.59  30.90
  0 -4 -8 1014.90  31.20
  0  4  8 1088.59  31.00
  0  4 -8 1076.29  30.80
  0  4 -8 1070.49  31.20
  0  4 -8 1047.20  31.70
  0  4 -8 1076.29  31.10
  0  4 -8 1084.59  31.80
  0  4  8 1078.29  30.90
  0  4  8 1065.39  30.90
  0  4  8 1055.19  31.40
  1 -4  8 1034.80  30.40
 -1 -4 -8 1019.10  30.20
  1 -4  8 1027.60  30.60
  1 -4  8 1001.60  30.40
  1 -4  8 1077.49  32.30
  1  4  8 1009.30  30.50
 -1  4 -8 1042.10  30.80
 -1  4 -8 1010.50  30.10
 -1  4 -8 1044.10  30.60
  1  4  8 1047.00  29.90
  1  4  8 1052.39  29.90
 -1  4 -8 1022.40  30.10
 -2 -4 -8 297.37  10.30
  2 -4  8 303.67  10.20
  2 -4  8 291.87  11.10
  2 -4  8 311.87  10.70
 -2 -4 -8 302.97  12.90
  2 -4  8 292.97  13.20
  2 -4  8 307.17  10.20
 -2  4 -8 318.97  10.20
  2  4  8 307.07  9.90
  2  4  8 324.17  9.90
  2  4  8 310.67  10.00
  2  4  8 299.47  11.70
 -2  4 -8 309.97  11.30
 -2  4 -8 315.77  11.70
 -2  4 -8 311.47  10.70
 -2  4 -8 318.37  11.40
  3 -4  8 684.03  20.30
  3 -4  8 670.03  23.00
  3 -4  8 678.33  21.00
  3 -4  8 608.64  21.80
  3 -4  8 667.63  20.20
  3 -4  8 668.63  20.30
 -3 -4 -8 687.03  22.50
 -3  4 -8 689.83  20.50
  3  4  8 663.53  20.00
  3  4  8 663.03  19.90
  3  4  8 684.03  19.90
  4 -4  8  18.50  2.70
  4 -4  8  19.80  4.50
  4 -4  8  21.00  3.50
  4 -4  8  15.40  2.40
  4 -4  8  17.70  2.50
 -4 -4 -8  15.60  3.70
  4  4  8  15.10  2.60
 -4  4 -8  14.10  5.20
 -4  4 -8  27.60  3.90
  4  4  8  14.70  2.30
  4  4  8  17.80  2.80
 -5 -4 -8  16.60  3.50
  5 -4  8  12.00  2.30
  5 -4  8  11.60  2.60
  5 -4  8  16.20  2.60
  5 -4  8  10.60  3.00
 -5  4 -8  13.70  4.00
  5  4  8  14.00  2.70
  5  4  8  14.10  2.50
  5  4  8  14.40  2.30
  6 -4  8 506.25  15.60
 -6 -4 -8 501.75  16.50
  6 -4  8 509.65  16.10
  6 -4  8 507.55  15.70
  6 -4  8 503.65  15.80
  6  4  8 441.96  15.50
  6  4  8 471.45  15.50
 -6  4 -8 508.45  17.10
  6  4  8 488.35  16.10
 -6  4 -8 503.35  17.50
  7 -4  8 262.17  8.90
  7 -4  8 256.27  9.30
  7 -4  8 267.27  9.60
 -7 -4 -8 256.87  9.30
 -7  4 -8 243.08  10.20
 -7  4 -8 242.18  10.40
  7 -5 -8  9.70  3.40
  7 -5 -8  15.60  2.00
 -7 -5  8  9.30  2.90
  7  5 -8  12.90  2.10
  7  5 -8  14.50  2.60
 -7  5  8  13.70  4.20
 -6 -5  8 180.28  8.80
  6 -5 -8 180.28  6.70
 -6  5  8 177.78  10.40
  6  5 -8 179.78  7.10
  6  5 -8 179.98  6.90
  6  5 -8 187.68  6.80
 -5 -5  8 153.98  9.30
  5  5 -8 154.68  6.30
 -5  5  8 168.78  10.10
  5  5 -8 152.48  6.40
  4 -5 -8  25.10  4.10
 -4 -5  8  27.00  5.10
  4 -5 -8  17.30  4.00
  4 -5 -8  29.10  3.30
  4  5 -8  25.00  3.10
  4  5 -8  24.90  3.10
  4  5 -8  23.00  3.30
  3 -5 -8 1810.32  53.29
  3 -5 -8 1806.02  53.29
 -3 -5  8 1852.91  55.59
  3  5 -8 1861.71  52.89
  3  5 -8 1902.91  52.89
  3  5 -8 1821.72  53.29
  3  5 -8 1878.51  52.79
  2 -5 -8  35.60  4.10
  2 -5 -8  32.90  4.90
  2  5 -8  31.10  2.90
  2  5 -8  28.30  2.90
  2  5 -8  29.50  2.90
  2  5 -8  28.80  3.90
 -2  5  8  34.70  4.10
  1 -5 -8 1044.80  32.10
 -1 -5  8 1095.99  32.10
  1 -5 -8 1064.89  31.90
  1  5 -8 1104.59  31.90
  1  5 -8 1066.89  32.10
 -1  5  8 1128.69  31.70
  1  5 -8 1102.89  32.10
 -1  5  8 1125.69  31.80
 -1  5  8 1088.89  32.10
  1  5 -8 1114.09  31.90
  1  5 -8 1075.09  32.50
  1  5 -8 1121.09  31.70
  0 -5  8 876.71  25.50
  0 -5 -8 846.72  24.90
  0 -5  8 868.51  27.40
  0 -5 -8 831.12  25.20
  0  5 -8 829.32  25.20
  0  5 -8 825.82  25.80
  0  5 -8 837.82  25.70
  0  5  8 838.22  25.40
  0  5  8 840.82  24.90
  0  5 -8 845.92  25.30
  0  5 -8 870.41  24.80
  0  5  8 869.71  25.00
  0  5  8 865.91  24.90
  1 -5  8 282.27  12.40
 -1 -5 -8 281.67  9.80
  1 -5  8 284.87  10.00
  1 -5  8 283.17  10.60
 -1  5 -8 278.27  10.40
 -1  5 -8 288.47  9.70
  1  5  8 284.97  9.30
  1  5  8 291.87  9.30
 -1  5 -8 288.97  10.00
  1  5  8 290.07  10.40
 -1  5 -8 282.77  10.30
  1  5  8 281.27  9.30
 -1  5 -8 284.37  10.80
 -2 -5 -8 2359.36  65.89
  2 -5  8 2338.67  66.49
  2 -5  8 2393.26  69.19
  2 -5  8 2300.97  67.89
  2 -5  8 2290.47  65.99
 -2 -5 -8 2378.76  67.89
  2  5  8 2347.57  65.89
 -2  5 -8 2004.20  67.69
 -2  5 -8 2465.65  66.49
 -2  5 -8 2398.86  66.39
  2  5  8 2311.17  65.89
 -2  5 -8 2187.08  71.19
  2  5  8 2391.36  65.89
  2  5  8 2251.27  66.49
 -2  5 -8 2415.86  66.79
  3 -5  8 1912.61  54.69
 -3 -5 -8 1769.82  54.99
  3 -5  8 1909.41  54.89
  3 -5  8 1930.91  55.49
 -3  5 -8 1883.91  54.69
 -3  5 -8 1909.41  56.69
  3  5  8 1955.60  54.49
  3  5  8 1929.51  54.49
 -3  5 -8 1998.20  55.09
  3  5  8 1913.51  54.49
  4 -5  8 1447.36  41.30
  4 -5  8 1389.06  41.20
  4 -5  8 1451.55  41.20
  4 -5  8 1427.36  41.70
 -4 -5 -8 1445.16  42.80
  4 -5  8 1318.57  42.20
 -4  5 -8 1319.27  43.60
  4  5  8 1445.76  40.80
  4  5  8 1447.86  40.90
  4  5  8 1482.55  40.90
  5 -5  8 110.79  6.30
 -5 -5 -8 116.19  6.90
  5 -5  8 111.79  5.80
  5 -5  8 106.59  6.60
  5  5  8 109.79  5.40
 -5  5 -8 109.69  7.60
  5  5  8 113.29  6.50
  6 -5  8 154.68  7.40
  6 -5  8 145.79  6.60
  6 -5  8 153.18  6.30
  6 -5  8 154.08  6.50
 -6 -5 -8 146.19  6.90
  6  5  8 123.79  7.10
 -6  5 -8 135.29  8.00
 -6  5 -8 149.69  7.60
 -7 -5 -8 221.68  8.20
  7 -5  8 225.18  7.90
  7 -5  8 208.88  8.60
 -7  5 -8 233.28  9.40
 -7  5 -8 213.78  9.00
 -7 -6  8  14.80  2.70
  7 -6 -8  13.80  2.40
  7  6 -8  11.50  2.80
  7  6 -8  6.50  2.60
 -7  6  8  15.00  3.70
  7  6 -8  9.00  2.00
  6 -6 -8 309.97  10.70
 -6 -6  8 333.27  12.90
  6  6 -8 332.97  11.30
 -6  6  8 359.66  13.70
  6  6 -8 378.26  10.90
  6  6 -8 325.17  12.00
 -5 -6  8  7.60  3.60
  5  6 -8  9.00  2.20
  5  6 -8  8.20  2.10
 -5  6  8  15.60  4.50
  5  6 -8  8.70  2.30
  4 -6 -8 621.64  21.50
  4 -6 -8 635.84  20.10
 -4 -6  8 652.03  22.20
  4  6 -8 637.74  19.50
  4  6 -8 647.24  19.40
  4  6 -8 654.33  19.30
  3 -6 -8  -3.00  2.90
 -3 -6  8  5.40  4.50
  3 -6 -8  3.70  2.60
 -3  6  8  5.30  2.90
  3  6 -8  2.50  1.70
  3  6 -8  2.20  1.80
  3  6 -8  5.20  1.90
  3  6 -8  8.80  4.40
  3  6 -8  3.10  3.10
  2 -6 -8 147.29  6.60
 -2 -6  8 144.19  11.00
  2 -6 -8 147.89  6.70
  2  6 -8 158.18  6.10
 -2  6  8 157.58  6.50
  2  6 -8 148.99  7.10
  2  6 -8 148.89  7.50
  2  6 -8 154.08  6.00
  2  6 -8 153.38  6.90
  2  6 -8 149.69  5.90
  1 -6 -8 246.38  9.10
 -1 -6  8 240.68  10.10
 -1 -6  8 241.78  14.50
  1 -6 -8 262.07  9.00
 -1  6  8 259.97  8.70
  1  6 -8 250.47  8.50
  1  6 -8 252.17  9.20
  1  6 -8 255.87  9.70
 -1  6  8 266.77  8.50
  1  6 -8 255.77  8.80
  1  6 -8 257.87  8.70
 -1  6  8 260.27  9.10
  0 -6  8 120.49  6.00
  0 -6 -8 116.39  5.60
  0  6  8 118.49  5.00
  0  6  8 129.89  6.00
  0  6  8 124.59  5.20
  0  6  8 124.09  5.00
  0  6 -8 122.79  5.10
  0  6 -8 131.39  6.60
  0  6 -8 133.49  7.60
  0  6 -8 120.09  5.80
  0  6 -8 127.39  6.00
  1 -6  8  -3.20  3.40
 -1 -6 -8  3.80  2.20
  1 -6  8  5.60  2.50
  1  6  8  4.80  2.70
  1  6  8  4.90  1.60
 -1  6 -8  1.30  2.40
  1  6  8  4.00  1.50
 -1  6 -8  0.00  1.90
 -1  6 -8  3.20  2.10
 -1  6 -8  6.90  2.90
 -1  6 -8  8.50  3.50
  1  6  8  5.30  1.70
 -1  6 -8  0.50  2.70
  2 -6  8 1284.17  41.20
 -2 -6 -8 1240.08  44.30
 -2 -6 -8 1431.46  40.20
  2 -6  8 1417.76  41.20
  2  6  8 1385.16  40.90
 -2  6 -8 1399.66  40.70
 -2  6 -8 1488.05  41.00
  2  6  8 1460.15  40.30
  2  6  8 1440.26  40.20
  2  6  8 1429.16  40.30
 -2  6 -8 1381.76  42.50
  3 -6  8 203.98  10.40
 -3 -6 -8 228.28  10.50
  3 -6  8 215.18  8.20
  3 -6  8 216.68  9.80
  3 -6  8 224.68  9.10
 -3  6 -8 230.68  8.90
  3  6  8 229.88  7.90
  3  6  8 225.78  7.80
  3  6  8 236.18  7.90
 -3  6 -8 213.58  9.00
 -3  6 -8 226.48  11.70
 -4 -6 -8  2.20  2.90
  4 -6  8  1.70  2.70
  4 -6  8  1.00  2.00
 -4 -6 -8  -0.70  3.10
  4 -6  8  1.20  2.60
  4 -6  8  0.10  2.70
 -4  6 -8  -1.10  4.20
  4  6  8  3.20  1.90
  4  6  8  0.50  2.10
  4  6  8  -0.10  1.90
  5 -6  8  11.90  2.70
  5 -6  8  12.60  3.50
  5 -6  8  10.50  2.90
  5 -6  8  11.70  2.50
 -5 -6 -8  9.80  2.90
  5  6  8  11.80  2.60
  5  6  8  13.50  3.10
 -5  6 -8  0.20  4.10
  5  6  8  7.20  2.60
 -5  6 -8  11.20  3.80
 -6 -6 -8  25.10  4.20
  6 -6  8  20.40  2.70
  6 -6  8  23.60  3.30
 -6  6 -8  17.20  3.60
 -6  6 -8  18.80  4.10
  6  6  8  13.30  3.60
 -7 -6 -8 235.28  8.20
  7 -6  8 236.38  8.00
 -7  6 -8 234.98  9.00
 -7  6 -8 230.78  9.40
 -7 -7  8  10.80  2.30
 -7  7  8  18.80  4.40
  7  7 -8  12.10  2.10
  7  7 -8  7.30  2.60
 -6 -7  8 196.78  8.60
 -6  7  8 201.68  9.60
  6  7 -8 190.88  7.20
  6  7 -8 188.68  6.80
  6  7 -8 198.18  7.70
 -5 -7  8 835.32  27.10
  5 -7 -8 964.50  26.50
  5  7 -8 851.61  25.60
 -5  7  8 836.22  27.30
  5  7 -8 871.81  26.20
  5  7 -8 819.92  26.80
  5  7 -8 862.41  25.50
  5  7 -8 865.31  25.30
 -4 -7  8 156.78  9.30
  4 -7 -8 161.88  7.30
  4  7 -8 166.38  7.20
  4  7 -8 169.48  6.50
  4  7 -8 171.08  8.90
  4  7 -8 175.38  6.60
  4  7 -8 179.48  8.00
 -3 -7  8 593.44  21.10
  3 -7 -8 630.94  18.90
  3 -7 -8 553.24  19.40
  3  7 -8 609.94  18.90
  3  7 -8 623.94  18.60
  3  7 -8 584.94  19.20
  3  7 -8 631.94  18.70
  3  7 -8 622.34  18.40
 -2 -7  8  4.50  6.30
  2 -7 -8  5.40  3.20
  2 -7 -8  7.60  2.30
 -2 -7  8  9.10  5.50
  2  7 -8  5.30  1.70
  2  7 -8  3.70  1.90
  2  7 -8  5.40  2.50
  2  7 -8  3.20  3.20
 -2  7  8  6.50  2.20
 -2  7  8  -1.20  3.40
  2  7 -8  5.70  3.90
  2  7 -8  1.40  1.90
  1 -7 -8 1711.03  50.49
  1 -7 -8 1748.23  50.59
  1  7 -8 1812.32  50.29
  1  7 -8 1797.42  50.69
 -1  7  8 1823.02  50.19
  1  7 -8 1722.23  50.89
  1  7 -8 1643.44  50.39
 -1  7  8 1778.42  50.69
  1  7 -8 1784.12  50.99
 -1  7  8 1756.02  50.49
  0 -7  8 992.70  29.50
  0 -7  8 965.40  29.60
  0 -7 -8 987.30  29.10
  0  7  8 1007.60  28.90
  0  7 -8 964.90  29.90
  0  7  8 1019.10  29.30
  0  7 -8 975.60  29.50
  0  7  8 1004.60  29.00
  0  7 -8 991.90  29.10
  0  7 -8 972.50  28.70
  0  7  8 974.30  29.30
 -1 -7 -8 424.86  15.80
  1 -7  8 419.46  14.10
 -1 -7 -8 429.86  13.40
  1 -7  8 411.26  14.40
 -1  7 -8 440.46  13.50
  1  7  8 428.36  13.40
 -1  7 -8 436.06  14.00
  1  7  8 434.46  13.40
 -1  7 -8 392.96  14.70
 -1  7 -8 415.76  14.10
  1  7  8 424.06  13.80
 -1  7 -8 426.46  14.30
  1  7  8 425.76  13.20
  2 -7  8 150.28  8.10
 -2 -7 -8 160.08  6.20
  2 -7  8 148.79  7.40
 -2 -7 -8 157.98  9.00
  2  7  8 154.48  7.20
 -2  7 -8 147.09  7.40
  2  7  8 156.38  6.00
 -2  7 -8 156.68  7.00
  2  7  8 151.88  6.00
 -2  7 -8 156.38  10.50
  2  7  8 166.48  6.10
  3 -7  8  53.19  5.00
 -3 -7 -8  60.59  6.50
  3 -7  8  45.10  6.20
  3 -7  8  41.90  5.40
  3  7  8  54.49  3.50
 -3  7 -8  49.30  4.60
 -3  7 -8  45.90  6.30
  3  7  8  40.90  6.10
  3  7  8  51.89  3.70
  3  7  8  55.69  3.60
 -3  7 -8  56.29  9.60
 -4 -7 -8  5.20  3.00
  4 -7  8  6.70  2.70
  4 -7  8  8.20  2.70
 -4 -7 -8  4.20  2.90
  4 -7  8  2.20  3.30
  4  7  8  6.70  2.50
  4  7  8  7.60  2.10
  5 -7  8  6.80  2.60
 -5 -7 -8  7.70  2.70
  5 -7  8  -4.90  4.90
  5 -7  8  6.80  3.60
 -5  7 -8  -1.30  3.90
  5  7  8  3.90  3.00
  5  7  8  8.40  2.70
 -5  7 -8  12.60  3.50
  5  7  8  9.70  3.10
 -6 -7 -8 651.53  20.30
  6 -7  8 673.83  19.70
  6 -7  8 628.14  20.60
 -6  7 -8 666.73  21.00
 -6  7 -8 688.43  21.50
 -6 -8  8  27.60  4.50
  6  8 -8  33.10  2.80
 -6  8  8  27.60  4.10
  6  8 -8  30.60  3.80
  6  8 -8  32.00  3.90
  5 -8 -8  11.00  3.30
 -5 -8  8  6.90  3.40
  5  8 -8  9.90  1.90
 -5  8  8  1.60  4.10
  5  8 -8  6.00  2.50
  5  8 -8  7.40  2.10
  5  8 -8  6.40  2.60
 -4 -8  8 267.07  11.70
  4 -8 -8 278.57  9.90
  4  8 -8 277.07  9.80
  4  8 -8 294.17  9.30
  4  8 -8 287.87  9.60
  4  8 -8 272.37  9.60
  3 -8 -8  -1.50  2.00
 -3 -8  8  -0.90  1.90
 -3 -8  8  -2.50  4.50
 -3 -8  8  2.30  5.70
 -3  8  8  -1.80  2.60
  3  8 -8  -1.60  3.60
  3  8 -8  0.80  2.20
  3  8 -8  1.60  1.80
  3  8 -8  2.00  2.10
 -2 -8  8  23.60  3.70
  2 -8 -8  26.00  5.60
 -2 -8  8  31.90  6.50
  2 -8 -8  35.80  3.60
  2  8 -8  39.10  9.80
  2  8 -8  27.20  3.90
  2  8 -8  31.60  3.60
  2  8 -8  38.10  3.40
  2  8 -8  28.10  4.20
  2  8 -8  35.50  3.10
 -2  8  8  32.00  3.50
 -1 -8  8 303.57  10.60
  1 -8 -8 296.97  10.30
 -1  8  8 311.67  9.90
  1  8 -8 301.47  10.40
  1  8 -8 293.97  12.10
  1  8 -8 304.47  9.90
  1  8 -8 305.07  11.30
 -1  8  8 298.97  10.30
  1  8 -8 308.37  10.30
  0 -8  8 361.76  12.10
  0 -8  8 328.47  13.00
  0 -8 -8 349.67  11.60
  0  8 -8 348.67  12.40
  0  8 -8 365.36  12.00
  0  8 -8 366.86  11.80
  0  8 -8 336.87  12.90
  0  8  8 360.86  11.70
  0  8  8 350.36  11.80
  0  8  8 369.56  11.60
  0  8  8 345.67  11.30
  0  8 -8 355.66  11.20
 -1 -8 -8  20.60  3.10
  1 -8  8  21.80  3.20
  1 -8  8  23.00  4.50
 -1 -8 -8  14.80  4.00
  1  8  8  22.40  2.80
 -1  8 -8  22.50  3.10
  1  8  8  21.60  2.60
 -1  8 -8  14.20  2.50
  1  8  8  19.60  2.80
  1  8  8  19.10  3.00
 -1  8 -8  17.90  3.80
  2 -8  8 1405.06  41.50
 -2 -8 -8 1377.06  42.70
  2  8  8 1403.16  41.30
  2  8  8 1416.86  41.00
 -2  8 -8 1440.06  41.50
  2  8  8 1448.76  41.00
  2  8  8 1447.56  40.90
  3 -8  8  3.60  3.20
 -3 -8 -8  3.70  3.10
  3  8  8  5.20  3.10
  3  8  8  0.40  1.80
 -3  8 -8  0.90  2.30
  3  8  8  1.60  3.10
  3  8  8  0.70  2.00
  4 -8  8  62.69  7.90
 -4 -8 -8  61.39  5.60
  4  8  8  72.99  4.60
  4  8  8  69.09  4.10
  4  8  8  64.99  4.60
 -5 -8 -8  19.80  3.00
  5  8  8  21.50  3.10
 -5  8 -8  21.20  4.10
  5  8  8  16.70  3.00
 -6 -8 -8  22.70  3.40
  6 -8  8  29.10  3.40
 -6  8 -8  19.70  2.90
 -6  8 -8  26.00  3.60
 -6 -9  8  88.99  5.50
  6  9 -8  84.29  4.30
  6  9 -8  88.39  3.90
  6  9 -8  87.59  4.40
 -6  9  8  94.59  7.80
 -5 -9  8 188.18  8.50
  5 -9 -8 204.88  7.70
  5  9 -8 202.08  7.30
  5  9 -8 196.68  7.20
  5  9 -8 206.38  6.80
 -5  9  8 188.88  9.00
 -4 -9  8  50.79  6.90
  4 -9 -8  51.99  4.30
  4  9 -8  50.59  4.70
  4  9 -8  47.30  4.20
  4  9 -8  45.80  3.20
  4  9 -8  48.20  3.70
 -3 -9  8 514.95  15.60
  3 -9 -8 505.35  15.90
 -3 -9  8 471.25  18.80
  3  9 -8 533.15  15.70
  3  9 -8 508.15  15.90
  3  9 -8 518.75  16.00
  3  9 -8 530.15  16.10
 -2 -9  8 105.19  5.10
  2 -9 -8 101.59  4.90
  2  9 -8 100.49  5.00
  2  9 -8 102.99  7.10
  2  9 -8 110.19  5.60
  2  9 -8 102.49  5.20
 -2  9  8  99.59  4.80
  2  9 -8 107.49  4.70
  1 -9 -8 2501.65  72.59
 -1 -9  8 2626.54  72.89
  1  9 -8 2609.44  72.79
  1  9 -8 2573.34  72.69
  1  9 -8 2563.84  72.79
  1  9 -8 2480.95  72.89
 -1  9  8 2529.45  72.59
  0 -9 -8 204.38  7.50
  0 -9  8 203.08  8.00
  0  9  8 217.08  7.90
  0  9 -8 188.38  7.80
  0  9 -8 208.28  7.70
  0  9  8 205.88  7.70
  0  9  8 217.38  7.60
  0  9 -8 197.38  7.90
  0  9  8 208.48  7.30
  1 -9  8 450.55  14.40
 -1 -9 -8 447.06  13.70
  1  9  8 443.56  14.20
  1  9  8 441.06  13.90
 -1  9 -8 439.26  14.30
  1  9  8 430.76  14.00
 -1  9 -8 437.06  13.70
  2 -9  8 778.32  23.70
 -2 -9 -8 771.52  24.90
  2  9  8 774.12  23.60
  2  9  8 816.42  23.20
  2  9  8 790.12  23.30
  2  9  8 776.02  23.30
 -2  9 -8 767.02  23.60
  3 -9  8  15.50  3.10
 -3 -9 -8  9.60  3.20
  3  9  8  19.00  3.10
  3  9  8  14.80  2.40
  3  9  8  15.30  2.60
 -3  9 -8  17.00  2.60
  3  9  8  19.30  2.90
  4 -9  8  6.50  4.00
 -4 -9 -8  2.10  2.70
  4  9  8  -1.20  2.70
  4  9  8  2.30  2.10
  4  9  8  3.50  3.50
  4  9  8  1.10  2.00
 -5 -9 -8  11.80  2.40
  5  9  8  11.20  2.90
 -5  9 -8  18.50  3.70
  5  9  8  9.40  3.20
 -5  9 -8  1.80  3.20
 -5 -10  8  4.70  3.10
  5 -10 -8  3.70  2.70
  5 10 -8  3.20  1.50
 -5 10  8  1.40  3.00
  5 10 -8  7.10  1.80
 -4 -10  8  12.10  4.10
 -4 -10  8  2.30  4.50
  4 -10 -8  7.30  2.20
  4 10 -8  10.60  2.20
  4 10 -8  5.10  1.50
  4 10 -8  11.30  2.30
  4 10 -8  8.70  2.20
  3 -10 -8  11.90  2.20
  3 10 -8  10.20  3.10
  3 10 -8  11.30  2.40
  3 10 -8  13.00  2.40
  3 10 -8  9.10  1.80
  3 10 -8  10.80  2.40
 -2 -10  8 405.36  12.50
  2 -10 -8 377.96  12.50
 -2 -10  8 392.76  15.20
  2 10 -8 402.16  12.30
 -2 10  8 406.96  12.40
  2 10 -8 395.86  12.70
  2 10 -8 393.36  12.70
  2 10 -8 405.56  12.70
  2 10 -8 375.56  13.30
 -1 -10  8  40.10  7.30
  1 -10 -8  31.50  3.00
 -1 -10  8  41.50  3.50
  1 10 -8  32.90  3.00
  1 10 -8  30.40  3.40
 -1 10  8  32.50  3.10
 -1 10  8  35.20  3.30
  1 10 -8  33.00  3.60
  0 -10  8 1247.48  35.60
  0 -10 -8 1195.28  35.20
  0 10 -8 1211.68  35.60
  0 10  8 1215.68  35.40
  0 10  8 1201.38  35.40
  0 10  8 1177.98  35.70
  0 10 -8 1203.48  35.20
  0 10  8 1288.27  35.20
  1 -10  8  2.60  2.00
 -1 -10 -8  0.90  3.60
 -1 -10 -8  4.10  1.70
 -1 10 -8  1.60  2.10
 -1 10 -8  -1.90  1.80
  1 10  8  0.40  1.80
  1 10  8  1.10  1.80
  1 10  8  -1.20  2.30
  1 10  8  0.30  1.60
  2 -10  8  79.69  4.60
  2 10  8  80.49  4.80
  2 10  8  83.59  4.10
  2 10  8  80.19  4.90
  2 10  8  78.49  4.10
 -2 10 -8  78.19  4.50
  3 -10  8  11.30  2.80
  3 10  8  7.90  2.70
  3 10  8  8.00  2.60
  3 10  8  11.80  2.10
  3 10  8  11.00  2.10
 -4 -10 -8  69.79  4.90
  4 -10  8  68.19  5.50
  4 10  8  66.09  5.10
  4 10  8  73.99  4.60
  4 10  8  73.29  4.10
 -4 10 -8  72.69  6.20
 -5 -10 -8  15.80  3.10
  5 10  8  19.50  3.00
 -5 10 -8  18.80  2.80
 -5 10 -8  20.10  3.40
 -4 -11  8  -2.30  3.90
  4 -11 -8  -0.80  1.60
  4 11 -8  3.20  1.60
  4 11 -8  1.60  1.40
  3 -11 -8 1191.58  33.60
 -3 -11  8 1146.09  34.70
  3 11 -8 1167.78  33.40
  3 11 -8 1188.08  33.60
  3 11 -8 1143.29  33.80
  3 11 -8 1159.98  33.60
  2 -11 -8  20.20  2.80
 -2 -11  8  23.70  4.70
 -2 -11  8  13.50  2.00
  2 11 -8  18.10  2.90
  2 11 -8  14.90  2.40
  2 11 -8  23.10  3.30
  2 11 -8  18.50  3.00
  1 -11 -8 342.77  10.70
 -1 -11  8 313.17  13.30
 -1 -11  8 337.77  10.80
  1 11 -8 330.37  11.00
  1 11 -8 339.17  10.60
 -1 11  8 339.27  10.70
  1 11 -8 346.27  10.80
  0 -11  8 259.87  8.70
  0 -11  8 242.98  11.10
  0 -11 -8 251.17  8.30
  0 11 -8 244.78  8.80
  0 11  8 237.38  8.70
  0 11 -8 250.67  8.40
  0 11  8 258.07  8.50
  0 11  8 244.98  8.20
  1 -11  8 584.64  17.60
  1 11  8 567.64  17.40
 -1 11 -8 554.84  17.50
  1 11  8 577.04  17.10
  1 11  8 582.74  17.40
  2 -11  8 106.59  5.20
 -2 11 -8 110.99  5.10
  2 11  8 106.59  4.90
  2 11  8 110.19  4.90
  2 11  8 109.89  4.50
  3 -11  8  0.20  2.20
 -3 -11 -8  0.90  3.20
  3 11  8  2.60  2.00
  3 11  8  -0.20  2.00
  3 11  8  1.10  1.60
  4 -11  8  48.70  4.40
 -4 11 -8  48.50  5.30
  4 11  8  37.40  3.60
 -4 11 -8  53.79  5.20
  4 11  8  43.90  4.20
  3 -12 -8  35.70  2.50
 -3 -12  8  33.00  4.90
  3 12 -8  37.30  3.50
  3 12 -8  37.80  2.60
  3 12 -8  28.40  2.60
 -2 -12  8 260.57  8.00
 -2 -12  8 251.97  9.90
  2 -12 -8 255.07  8.20
  2 12 -8 257.47  8.20
  2 12 -8 263.97  8.50
  2 12 -8 261.57  8.30
 -1 -12  8  1.70  1.50
  1 -12 -8  -0.90  1.30
 -1 -12  8  4.70  3.70
  1 12 -8  -1.90  1.80
 -1 12  8  0.80  1.40
  1 12 -8  -0.80  1.90
 -1 12  8  0.00  4.60
  1 12 -8  0.00  1.50
  0 -12 -8  51.09  2.80
  0 -12  8  51.59  3.20
  0 -12  8  43.10  5.90
  0 12  8  45.30  3.00
  0 12 -8  46.10  3.50
  0 12 -8  46.70  3.10
  1 -12  8 658.73  21.30
  1 -12  8 677.43  19.80
 -1 12 -8 674.43  19.80
  1 12  8 684.43  19.60
  1 12  8 632.24  19.80
  1 12  8 663.73  19.50
  2 -12  8  2.70  1.70
  2 12  8  1.50  1.40
  2 12  8  3.30  1.50
  2 12  8  6.60  2.80
 -3 12 -8  2.50  3.10
 -3 12 -8  3.30  2.90
  3 12  8  1.80  1.70
  8  0 -9  -0.40  1.70
  7  0 -9  2.10  1.70
  7  0 -9  1.30  2.20
 -7  0  9  -1.60  3.90
 -7  0  9  0.50  2.40
  6  0 -9  5.40  2.00
  6  0 -9  0.90  2.50
 -6  0  9  2.70  2.70
 -6  0  9  -1.30  4.20
  6  0 -9  -1.10  2.00
  5  0 -9  -1.00  2.00
  5  0 -9  -1.90  2.00
 -5  0  9  1.00  4.50
 -5  0  9  -2.00  3.10
  5  0 -9  0.70  1.80
  4  0 -9  2.10  1.80
  4  0 -9  2.70  2.10
  4  0 -9  3.30  3.70
  4  0 -9  2.40  2.10
 -3  0  9  0.90  5.00
  3  0 -9  0.00  1.70
  3  0 -9  -1.50  1.70
  3  0 -9  0.10  1.80
  2  0 -9  3.40  4.00
  2  0 -9  2.30  1.60
  2  0 -9  1.10  1.60
 -2  0  9  1.70  4.20
  2  0 -9  1.10  1.80
 -1  0  9  -1.50  2.70
  1  0 -9  -1.80  2.00
 -1  0  9  0.10  2.30
  1  0 -9  -1.30  3.00
  1  0 -9  -1.20  1.90
 -1  0  9  2.50  2.30
  1  0 -9  1.60  1.60
 -1  0  9  2.60  3.70
  1  0 -9  -1.40  1.80
  0  0 -9  -0.50  1.50
  0  0  9  -2.00  2.50
  0  0  9  -0.20  1.70
  0  0 -9  0.70  2.60
  0  0  9  0.70  1.60
  0  0  9  -0.10  1.60
  0  0 -9  5.60  4.00
  1  0  9  4.50  2.70
 -1  0 -9  0.90  1.50
 -1  0 -9  -1.90  2.30
  1  0  9  0.90  1.50
 -1  0 -9  -2.10  4.10
 -2  0 -9  2.40  4.10
  2  0  9  2.50  1.60
  2  0  9  4.40  1.50
 -2  0 -9  4.00  5.20
  2  0  9  0.40  1.60
  2  0  9  4.90  3.00
 -3  0 -9  5.90  5.00
 -3  0 -9  0.80  2.30
  3  0  9  4.10  3.10
  3  0  9  0.30  1.40
 -3  0 -9  -0.60  5.30
  3  0  9  1.20  1.40
  3  0  9  2.10  1.70
 -4  0 -9  -1.50  4.60
  4  0  9  0.60  1.60
 -4  0 -9  1.10  2.40
 -4  0 -9  -1.50  4.50
  4  0  9  -1.60  1.70
  4  0  9  3.30  2.00
  4  0  9  0.10  3.30
  5  0  9  0.70  1.80
 -5  0 -9  -4.70  3.70
 -5  0 -9  -5.10  3.90
  5  0  9  1.60  2.00
  5  0  9  1.50  2.00
  5  0  9  -5.90  3.40
  6  0  9  -1.00  2.30
 -6  0 -9  3.80  3.30
  6  0  9  -3.60  3.50
  6  0  9  -2.50  2.40
 -6  0 -9  -2.70  3.60
  6  0  9  3.60  2.20
 -7  0 -9  -3.10  3.10
  7  0  9  1.30  2.60
  7  0  9  6.80  4.20
 -7  0 -9  1.10  3.20
  7  0  9  -5.80  2.70
 -8 -1  9  40.90  5.90
  8 -1 -9  52.39  3.30
  8  1 -9  46.80  3.30
  7 -1 -9 576.84  17.30
  7 -1 -9 568.14  17.00
 -7 -1  9 595.34  17.50
 -7 -1  9 542.45  18.70
  7  1 -9 567.84  17.00
 -7  1  9 546.45  19.20
  7  1 -9 569.04  17.30
  6 -1 -9  77.59  4.40
  6 -1 -9  72.39  5.30
 -6 -1  9  71.89  5.30
  6 -1 -9  76.09  4.30
 -6 -1  9  76.99  7.90
 -6  1  9  70.69  5.60
  6  1 -9  72.39  4.30
  6  1 -9  74.89  4.20
  6  1 -9  68.79  4.90
  5 -1 -9 1186.28  33.50
  5 -1 -9 1140.59  33.40
 -5 -1  9 1150.98  34.10
  5 -1 -9 1168.88  33.20
 -5 -1  9 1080.19  35.90
  5  1 -9 1142.09  33.40
 -5  1  9 1150.78  36.20
  5  1 -9 1132.99  33.10
 -5  1  9 1090.99  34.00
  5  1 -9 1145.49  33.30
  4 -1 -9  20.10  3.10
  4 -1 -9  22.90  3.40
  4 -1 -9  15.90  3.90
 -4 -1  9  30.70  5.70
  4 -1 -9  22.30  3.60
  4  1 -9  19.70  3.20
  4  1 -9  26.60  4.40
  4  1 -9  20.30  3.10
  4  1 -9  20.40  3.20
  3 -1 -9 153.68  6.00
  3 -1 -9 144.79  6.80
  3 -1 -9 153.48  6.00
  3  1 -9 153.18  6.10
  3  1 -9 146.79  6.00
  3  1 -9 149.39  5.90
  2 -1 -9  0.10  1.90
  2 -1 -9  0.00  1.90
  2 -1 -9  -0.10  1.80
  2 -1 -9  -0.90  1.70
 -2 -1  9  8.10  4.10
  2 -1 -9  0.60  3.50
  2  1 -9  4.40  2.10
  2  1 -9  1.50  4.50
 -2  1  9  1.00  4.30
 -2  1  9  -3.90  3.30
  2  1 -9  4.70  1.70
  2  1 -9  0.60  1.70
  2  1 -9  -2.60  1.50
  0 -1 -9 554.64  17.70
  0 -1 -9 570.24  17.20
  0 -1  9 550.24  17.60
  0 -1  9 599.74  17.20
  0 -1  9 565.84  19.10
  0  1  9 571.94  17.20
  0  1 -9 567.54  17.80
  0  1 -9 580.24  17.50
  0  1 -9 569.04  18.10
  0  1  9 557.14  17.60
  0  1 -9 573.04  17.20
 -1 -1 -9 1106.09  32.70
  1 -1  9 1120.19  32.40
 -1 -1 -9 1128.19  32.30
  1 -1  9 1103.09  32.90
  1 -1  9 1139.89  32.50
  1 -1  9 1135.39  34.20
  1 -1  9 1129.89  32.50
 -1  1 -9 1110.19  33.20
 -1  1 -9 1127.19  32.40
 -1  1 -9 1101.79  32.80
  1  1  9 1106.79  32.40
  1  1  9 1092.79  32.90
  1  1  9 1133.49  32.40
  1  1  9 1120.09  32.40
  2 -1  9 2852.51  80.69
  2 -1  9 2798.72  79.19
 -2 -1 -9 2737.53  79.19
  2 -1  9 2892.21  79.19
  2 -1  9 2745.13  79.09
 -2 -1 -9 2839.92  80.99
  2  1  9 2789.32  79.09
 -2  1 -9 2845.62  79.79
 -2  1 -9 2758.72  79.29
  2  1  9 2854.71  79.19
 -2  1 -9 2779.22  78.99
  2  1  9 2680.93  79.49
  2  1  9 2769.32  79.09
 -3 -1 -9  -3.10  2.20
  3 -1  9  1.50  4.00
  3 -1  9  2.40  3.00
  3 -1  9  0.00  1.70
 -3 -1 -9  6.10  4.40
  3 -1  9  1.00  1.50
  3 -1  9  2.50  2.80
  3 -1  9  0.30  1.50
  3  1  9  -1.40  3.40
 -3  1 -9  3.60  2.30
  3  1  9  0.10  1.50
  3  1  9  -0.60  1.70
  3  1  9  1.80  1.50
  4 -1  9 2992.60  84.29
  4 -1  9 2978.30  83.69
 -4 -1 -9 3074.69  85.49
  4 -1  9 2916.91  83.69
  4 -1  9 3018.60  83.79
 -4  1 -9 2641.24  87.99
  4  1  9 2948.41  83.69
 -4  1 -9 3049.29  83.69
  4  1  9 2933.91  84.29
  4  1  9 3019.20  83.79
 -4  1 -9 2872.91  85.59
  4  1  9 3013.30  83.69
  5 -1  9 1033.60  30.10
  5 -1  9 1037.90  30.70
 -5 -1 -9 992.70  31.40
  5 -1  9 1080.29  30.20
  5 -1  9 1050.19  30.10
  5  1  9 1004.00  30.90
  5  1  9 1041.30  30.00
 -5  1 -9 979.50  32.00
 -5  1 -9 933.61  31.40
  5  1  9 1054.49  30.00
  5  1  9 1028.40  30.00
  6 -1  9 541.35  16.80
 -6 -1 -9 535.15  17.50
  6 -1  9 550.24  16.80
  6 -1  9 514.65  17.40
  6 -1  9 551.14  16.70
 -6  1 -9 521.25  18.40
  6  1  9 528.25  16.60
  6  1  9 553.54  16.80
  6  1  9 518.45  16.60
  7 -1  9  8.20  3.80
  7 -1  9  10.00  2.60
  7 -1  9  7.40  2.80
 -7 -1 -9  13.10  2.90
 -7 -1 -9  5.70  3.40
  7  1  9  5.80  3.00
  7  1  9  15.30  3.20
 -7  1 -9  3.70  4.30
 -7  1 -9  8.30  3.20
  7  1  9  10.60  5.00
  7 -2 -9  2.10  2.40
 -7 -2  9  4.60  3.30
  7 -2 -9  2.70  1.70
 -7  2  9  4.70  5.00
  7  2 -9  1.20  1.80
  7  2 -9  4.20  2.30
 -6 -2  9 141.79  9.00
 -6 -2  9 142.39  6.80
  6 -2 -9 155.28  6.20
  6 -2 -9 149.88  6.00
  6 -2 -9 152.28  7.10
  6  2 -9 153.48  6.50
  6  2 -9 152.58  6.00
  6  2 -9 149.39  6.20
  5 -2 -9  41.90  3.50
  5 -2 -9  43.90  4.50
  5 -2 -9  48.10  4.00
 -5 -2  9  40.60  4.90
 -5 -2  9  46.30  7.50
  5  2 -9  50.89  3.80
  5  2 -9  43.20  3.70
  5  2 -9  40.80  3.40
  4 -2 -9 295.17  11.60
 -4 -2  9 304.77  11.40
  4 -2 -9 317.07  10.50
  4 -2 -9 305.87  10.10
  4  2 -9 306.97  10.10
  4  2 -9 313.97  10.40
  4  2 -9 282.27  12.00
  4  2 -9 318.57  10.50
  3 -2 -9  11.00  2.00
  3 -2 -9  0.70  2.10
  3 -2 -9  12.10  2.70
  3 -2 -9  9.60  4.20
 -3 -2  9  -0.50  4.90
  3  2 -9  6.50  2.00
  3  2 -9  10.70  2.00
  3  2 -9  10.60  2.00
  3  2 -9  10.70  2.90
 -3  2  9  3.50  6.70
  2 -2 -9  2.40  2.30
 -2 -2  9  7.40  4.70
  2 -2 -9  5.40  3.20
  2 -2 -9  3.10  2.10
  2 -2 -9  8.30  2.00
  2 -2 -9  10.60  2.20
  2  2 -9  8.10  1.80
 -2  2  9  1.10  2.90
  2  2 -9  7.40  1.80
  2  2 -9  7.30  2.00
  2  2 -9  8.50  2.30
  1 -2 -9 406.96  12.70
 -1 -2  9 393.16  14.90
  1 -2 -9 394.36  13.20
  1  2 -9 404.26  14.00
  1  2 -9 398.66  12.40
 -1  2  9 393.36  13.00
 -1  2  9 414.56  12.70
  1  2 -9 404.26  12.80
  0 -2  9  24.90  3.30
  0 -2 -9  22.10  3.10
  0 -2  9  17.80  2.60
  0 -2 -9  16.80  2.60
  0 -2  9  15.40  3.90
  0  2  9  19.20  2.60
  0  2 -9  21.50  3.10
  0  2 -9  24.60  2.80
  0  2 -9  26.10  3.40
  0  2  9  21.70  3.00
  0  2  9  19.00  2.60
  0  2  9  20.20  2.60
  0  2 -9  15.80  4.00
  1 -2  9  56.29  3.50
 -1 -2 -9  44.70  4.20
 -1 -2 -9  46.80  3.20
  1 -2  9  48.80  6.60
  1 -2  9  38.40  4.70
  1 -2  9  47.80  3.40
  1  2  9  43.20  3.00
 -1  2 -9  47.70  3.30
  1  2  9  48.20  3.20
 -1  2 -9  40.20  5.70
  1  2  9  43.60  3.10
  1  2  9  41.80  4.70
 -1  2 -9  36.90  4.60
  2 -2  9 1663.03  46.90
  2 -2  9 1601.04  47.40
 -2 -2 -9 1566.04  46.80
  2 -2  9 1662.83  46.90
 -2 -2 -9 1705.73  49.00
  2 -2  9 1628.34  46.80
  2 -2  9 1635.44  48.50
  2 -2  9 1672.33  47.40
  2  2  9 1678.53  46.80
  2  2  9 1581.44  46.70
 -2  2 -9 1619.24  47.10
  2  2  9 1564.34  47.30
  2  2  9 1629.04  46.80
 -2  2 -9 1642.14  47.50
 -2  2 -9 1655.53  46.80
 -3 -2 -9  31.20  4.00
  3 -2  9  23.70  3.30
  3 -2  9  20.50  3.60
  3 -2  9  20.10  3.10
  3 -2  9  19.90  3.10
  3 -2  9  18.70  4.70
 -3 -2 -9  14.40  4.40
  3  2  9  21.40  2.60
  3  2  9  27.90  2.80
  3  2  9  20.90  2.90
  3  2  9  22.50  3.90
 -3  2 -9  23.50  3.10
  4 -2  9 156.38  7.50
 -4 -2 -9 153.78  8.90
  4 -2  9 150.58  6.20
  4 -2  9 143.79  10.10
  4 -2  9 151.58  6.20
  4 -2  9 159.48  6.30
  4  2  9 161.58  6.20
 -4  2 -9 155.58  6.40
  4  2  9 145.69  6.10
 -4  2 -9 150.68  9.50
  4  2  9 139.29  8.70
  4  2  9 157.58  6.00
 -5 -2 -9  1.20  4.80
  5 -2  9  -0.70  1.90
  5 -2  9  2.80  2.10
  5 -2  9  1.60  3.00
 -5 -2 -9  3.80  3.20
  5 -2  9  1.80  2.10
 -5  2 -9  2.70  3.90
  5  2  9  5.70  2.20
  5  2  9  -2.40  5.10
  5  2  9  2.70  2.10
  6 -2  9 234.98  8.20
  6 -2  9 219.28  8.40
 -6 -2 -9 217.58  9.00
  6 -2  9 217.28  8.10
  6 -2  9 203.68  8.90
  6  2  9 226.78  8.50
 -6  2 -9 220.98  10.00
  6  2  9 208.48  8.00
  6  2  9 204.78  8.30
  7 -2  9  2.30  2.80
 -7 -2 -9  3.00  2.40
 -7 -2 -9  0.90  3.00
  7 -2  9  4.50  2.30
  7 -2  9  6.70  3.20
 -7  2 -9  5.80  3.10
  7  2  9  5.10  3.50
  7  2  9  2.70  3.30
 -7  2 -9  -5.50  3.30
  7 -3 -9  18.80  2.70
  7 -3 -9  19.50  3.10
 -7 -3  9  13.70  3.40
  7  3 -9  26.00  3.80
 -7  3  9  8.00  4.80
  7  3 -9  22.70  2.90
 -6 -3  9  -2.70  3.20
  6 -3 -9  2.00  1.90
  6 -3 -9  5.40  2.40
  6 -3 -9  3.20  3.70
  6  3 -9  3.50  2.00
 -6  3  9  13.20  6.10
  6  3 -9  4.70  2.60
  6  3 -9  -0.10  1.90
  5 -3 -9  93.69  5.00
 -5 -3  9  77.79  5.40
 -5 -3  9  68.79  7.80
  5  3 -9  86.09  4.60
  5  3 -9  81.79  4.80
 -5  3  9  60.49  10.90
  5  3 -9  87.59  4.70
  4 -3 -9 195.78  9.50
  4 -3 -9 212.38  7.50
 -4 -3  9 211.28  11.40
  4  3 -9 214.88  7.70
  4  3 -9 203.98  7.50
  4  3 -9 193.78  10.50
  4  3 -9 213.58  7.70
  3 -3 -9  30.60  4.60
  3 -3 -9  49.40  6.10
  3 -3 -9  38.00  3.50
  3  3 -9  36.80  3.30
  3  3 -9  42.40  5.20
  3  3 -9  40.90  3.50
  3  3 -9  42.40  3.50
  2 -3 -9  58.79  5.40
 -2 -3  9  52.59  7.50
 -2 -3  9  62.79  4.30
  2  3 -9  60.09  3.70
  2  3 -9  57.69  3.70
  2  3 -9  58.89  3.80
  2  3 -9  60.69  4.40
 -2  3  9  52.09  5.00
  1 -3 -9  19.70  2.90
 -1 -3  9  17.30  4.40
 -1 -3  9  18.90  3.10
  1 -3 -9  12.90  2.90
  1  3 -9  15.50  4.20
  1  3 -9  19.50  2.90
  1  3 -9  16.10  2.20
  1  3 -9  15.70  3.80
 -1  3  9  20.00  2.90
 -1  3  9  21.60  2.90
  1  3 -9  18.00  2.50
  0 -3 -9  64.79  3.70
  0 -3  9  59.69  5.60
  0 -3  9  59.39  7.40
  0 -3 -9  58.39  4.50
  0 -3  9  69.29  4.10
  0  3 -9  55.79  5.60
  0  3 -9  62.79  3.80
  0  3  9  54.89  3.40
  0  3  9  60.79  3.50
  0  3 -9  64.49  5.70
  0  3 -9  50.09  4.70
  0  3  9  61.99  4.80
  1 -3  9  34.80  3.70
  1 -3  9  47.80  5.00
  1 -3  9  56.69  7.10
  1 -3  9  41.30  3.80
 -1 -3 -9  35.80  4.00
 -1  3 -9  41.90  4.70
  1  3  9  42.10  3.10
 -1  3 -9  52.69  5.60
  1  3  9  41.50  3.20
  1  3  9  38.40  2.90
  1  3  9  35.10  4.80
 -1  3 -9  43.50  3.30
 -2 -3 -9 633.94  19.30
  2 -3  9 640.74  19.80
  2 -3  9 625.14  19.20
 -2 -3 -9 640.34  21.50
  2 -3  9 625.24  21.70
  2 -3  9 652.23  21.50
  2 -3  9 635.14  19.30
 -2  3 -9 625.24  19.40
 -2  3 -9 642.24  20.10
  2  3  9 637.44  19.10
  2  3  9 640.54  19.10
  2  3  9 616.74  19.90
 -2  3 -9 648.04  19.60
  2  3  9 636.34  19.10
  3 -3  9 257.97  8.70
  3 -3  9 243.48  8.70
  3 -3  9 244.18  12.10
  3 -3  9 236.68  8.70
 -3 -3 -9 249.68  8.70
 -3 -3 -9 266.87  16.70
  3 -3  9 241.18  9.90
  3  3  9 244.18  8.50
  3  3  9 242.88  8.40
  3  3  9 243.78  8.40
  3  3  9 241.78  10.10
  4 -3  9 136.99  5.90
  4 -3  9 149.99  6.20
  4 -3  9 126.39  6.90
 -4 -3 -9 137.19  8.30
  4 -3  9 119.49  9.70
  4 -3  9 144.79  6.10
  4  3  9 141.19  5.70
  4  3  9 139.19  8.40
  4  3  9 140.09  5.80
 -4  3 -9 147.49  6.30
  4  3  9 141.79  5.80
 -4  3 -9 111.39  8.80
  5 -3  9 142.89  6.80
  5 -3  9 144.99  7.60
  5 -3  9 147.59  6.40
  5 -3  9 142.49  7.10
 -5 -3 -9 141.09  7.90
  5  3  9 158.78  6.60
 -5  3 -9 137.69  8.60
  5  3  9 154.38  6.40
  5  3  9 151.28  6.30
  6 -3  9  45.30  4.20
  6 -3  9  45.50  5.90
  6 -3  9  48.80  5.20
 -6 -3 -9  46.50  4.90
  6 -3  9  50.59  4.20
 -6  3 -9  47.20  6.00
  6  3  9  54.29  4.30
  6  3  9  45.30  5.00
  6  3  9  52.79  5.00
  7 -3  9 136.49  6.40
  7 -3  9 134.79  5.70
  7 -3  9 131.59  6.60
 -7 -3 -9 133.89  6.00
 -7  3 -9 122.89  6.80
 -7  3 -9 135.29  7.00
  7  3  9 106.49  7.30
  7  3  9 103.09  7.10
 -7 -4  9 144.49  7.20
  7 -4 -9 165.68  7.20
 -7  4  9 146.89  8.30
  7  4 -9 145.49  6.00
  7  4 -9 143.79  6.20
 -6 -4  9 206.28  10.20
  6 -4 -9 235.08  7.70
  6  4 -9 218.68  7.90
  6  4 -9 220.38  7.70
  6  4 -9 231.08  8.40
 -6  4  9 201.98  11.80
  5 -4 -9  83.89  4.50
 -5 -4  9  69.59  7.40
  5  4 -9  81.79  4.70
  5  4 -9  86.69  4.50
  5  4 -9  79.49  4.60
 -5  4  9  60.89  10.20
  4 -4 -9  20.20  4.40
  4 -4 -9  18.20  2.40
  4 -4 -9  22.20  4.40
 -4 -4  9  17.70  4.70
  4  4 -9  16.90  2.40
  4  4 -9  22.60  3.00
  4  4 -9  20.40  3.30
 -3 -4  9  21.40  4.80
  3 -4 -9  14.40  4.60
  3 -4 -9  12.90  3.30
  3  4 -9  18.90  2.90
  3  4 -9  15.30  2.60
  3  4 -9  20.70  4.00
  3  4 -9  11.00  2.30
 -2 -4  9  5.80  4.10
  2 -4 -9  3.40  2.30
 -2 -4  9  1.90  2.60
  2 -4 -9  1.40  2.70
  2  4 -9  2.60  1.70
  2  4 -9  3.70  1.70
  2  4 -9  5.20  1.90
 -2  4  9  -4.00  2.20
  2  4 -9  2.20  2.60
 -2  4  9  -1.50  2.40
 -1 -4  9 420.16  15.80
 -1 -4  9 398.36  13.90
  1 -4 -9 414.76  13.70
 -1  4  9 431.06  13.50
  1  4 -9 411.96  13.00
  1  4 -9 450.05  15.30
  1  4 -9 424.16  13.60
  1  4 -9 415.96  14.10
  1  4 -9 397.86  14.80
  1  4 -9 413.56  13.20
 -1  4  9 430.46  13.10
  0 -4  9  59.29  4.20
  0 -4  9  52.79  6.10
  0 -4 -9  61.99  4.40
  0 -4  9  71.19  7.40
  0 -4 -9  55.79  3.80
  0  4 -9  61.99  4.70
  0  4 -9  57.79  4.00
  0  4  9  55.09  3.40
  0  4 -9  61.99  5.40
  0  4  9  58.29  3.50
  0  4  9  60.69  3.80
  0  4 -9  62.89  5.90
  0  4  9  65.79  4.80
 -1 -4 -9 2047.20  58.99
  1 -4  9 2080.09  59.39
  1 -4  9 2103.39  60.99
  1  4  9 2029.90  58.79
 -1  4 -9 2078.59  59.39
 -1  4 -9 2100.29  59.69
  1  4  9 2132.29  58.99
  1  4  9 2005.20  58.89
  1  4  9 1992.50  59.19
 -1  4 -9 2116.99  59.29
 -2 -4 -9 264.87  9.40
 -2 -4 -9 264.77  12.10
  2 -4  9 265.97  10.30
  2 -4  9 275.67  9.50
  2 -4  9 268.37  10.20
  2 -4  9 270.47  12.10
  2  4  9 271.77  9.10
  2  4  9 281.97  9.20
 -2  4 -9 269.57  9.80
 -2  4 -9 258.37  11.60
 -2  4 -9 268.97  9.50
 -2  4 -9 284.07  10.50
  2  4  9 277.37  10.30
 -3 -4 -9 4725.83 132.19
  3 -4  9 4464.05 131.09
  3 -4  9 4654.53 130.39
  3 -4  9 4723.93 130.89
  3 -4  9 4674.33 130.79
  3  4  9 4574.34 130.09
 -3  4 -9 4620.44 130.49
  3  4  9 4613.34 130.19
  3  4  9 4614.94 130.19
  4 -4  9  9.10  5.60
 -4 -4 -9  13.90  3.70
  4 -4  9  18.00  2.80
  4 -4  9  14.80  2.40
  4 -4  9  11.30  3.00
  4 -4  9  15.40  2.80
  4  4  9  18.00  2.50
 -4  4 -9  11.70  6.70
  4  4  9  16.10  2.30
 -4  4 -9  26.00  3.70
  4  4  9  13.60  2.40
  5 -4  9 667.03  20.60
 -5 -4 -9 656.93  21.70
  5 -4  9 666.93  20.90
  5 -4  9 703.93  20.60
  5 -4  9 660.83  20.60
  5  4  9 689.23  20.50
  5  4  9 687.23  20.40
 -5  4 -9 646.54  22.40
  5  4  9 673.93  20.40
  6 -4  9  20.30  3.80
  6 -4  9  22.10  3.20
 -6 -4 -9  17.70  3.10
  6 -4  9  21.00  2.70
  6 -4  9  24.60  4.00
 -6  4 -9  20.80  4.10
  6  4  9  20.50  3.10
 -6  4 -9  20.20  4.70
  6  4  9  21.00  3.50
  6  4  9  18.80  3.40
 -7 -4 -9  80.89  4.60
  7 -4  9  79.09  5.80
 -7  4 -9  84.39  5.50
 -7  4 -9  83.59  5.90
  7 -5 -9 418.56  12.40
 -7 -5  9 405.06  13.60
  7  5 -9 418.26  12.40
  7  5 -9 391.26  12.80
 -6 -5  9  35.40  5.40
  6 -5 -9  29.30  3.30
  6  5 -9  28.90  3.50
  6  5 -9  26.60  3.40
 -6  5  9  32.90  5.60
  6  5 -9  30.30  3.20
 -5 -5  9 305.37  12.90
  5  5 -9 313.17  10.50
  5  5 -9 327.77  10.30
  5  5 -9 316.27  10.40
 -5  5  9 290.27  13.60
  4 -5 -9  0.50  3.40
 -4 -5  9  -3.80  3.80
  4 -5 -9  0.10  2.00
  4  5 -9  -0.10  1.70
  4  5 -9  -0.10  1.90
  4  5 -9  3.10  1.90
 -4  5  9  5.60  6.10
  3 -5 -9  43.50  5.00
  3 -5 -9  42.50  5.60
 -3 -5  9  41.40  7.50
  3  5 -9  42.40  6.80
  3  5 -9  47.40  3.60
  3  5 -9  44.30  3.30
  3  5 -9  41.20  3.60
  2 -5 -9 219.08  8.90
  2 -5 -9 242.48  11.10
  2  5 -9 231.38  8.10
  2  5 -9 228.98  8.40
  2  5 -9 227.18  9.30
 -2  5  9 237.48  9.70
  2  5 -9 240.78  8.70
  2  5 -9 246.58  9.30
  1 -5 -9  31.30  3.80
 -1 -5  9  28.90  4.30
  1 -5 -9  40.00  4.10
  1  5 -9  35.40  3.30
  1  5 -9  32.30  4.30
 -1  5  9  32.80  4.10
  1  5 -9  37.80  4.20
  1  5 -9  36.50  5.00
 -1  5  9  39.00  3.10
  1  5 -9  31.40  4.20
  1  5 -9  33.80  3.00
  0 -5  9 1026.80  31.60
  0 -5  9 982.90  29.70
  0 -5 -9 1022.50  29.40
  0 -5 -9 960.60  29.10
  0  5 -9 999.70  29.50
  0  5 -9 860.31  28.70
  0  5  9 998.40  29.00
  0  5  9 1001.80  29.10
  0  5 -9 1009.20  29.80
  0  5 -9 1020.70  29.90
  0  5 -9 1022.40  29.30
  0  5  9 1025.30  29.30
  0  5  9 1008.80  29.50
  1 -5  9  4.20  2.60
  1 -5  9  7.10  3.40
  1 -5  9  -2.40  2.60
 -1 -5 -9  5.40  2.20
  1 -5  9  15.80  4.20
 -1  5 -9  -2.90  2.50
 -1  5 -9  0.30  3.20
 -1  5 -9  0.50  2.30
  1  5  9  0.40  1.70
  1  5  9  3.90  1.60
 -1  5 -9  -0.40  2.80
  1  5  9  4.30  2.70
 -1  5 -9  0.70  2.90
  1  5  9  3.50  1.60
  2 -5  9 3167.38  90.39
  2 -5  9 3044.10  90.69
  2 -5  9 3220.88  89.99
 -2 -5 -9 3291.47  89.89
 -2 -5 -9 3195.58  91.79
  2  5  9 3178.38  89.89
  2  5  9 3249.18  89.99
 -2  5 -9 3045.40  91.19
 -2  5 -9 3240.78  90.29
 -2  5 -9 3131.29  90.19
 -2  5 -9 3166.28  92.09
 -2  5 -9 3235.28  90.69
  3 -5  9 179.28  7.00
  3 -5  9 174.48  7.70
  3 -5  9 142.69  8.80
 -3 -5 -9 184.68  9.20
  3  5  9 167.48  6.50
  3  5  9 167.48  6.50
 -3  5 -9 165.68  11.70
  3  5  9 169.38  8.20
  3  5  9 175.58  6.60
 -3  5 -9 176.58  7.10
 -4 -5 -9 1843.62  57.09
  4 -5  9 1917.61  55.69
  4 -5  9 1976.40  56.19
  4 -5  9 1927.31  55.89
  4  5  9 1957.30  57.59
  4  5  9 1912.11  55.39
  4  5  9 2000.30  55.59
  4  5  9 1997.90  55.59
  5 -5  9 125.69  6.20
  5 -5  9 138.19  6.50
  5 -5  9 135.39  6.00
  5 -5  9 127.89  7.20
 -5 -5 -9 131.49  7.00
  5  5  9 133.59  6.10
  5  5  9 126.29  5.80
 -5  5 -9 127.79  7.90
  5  5  9 134.59  6.40
  6 -5  9 379.06  12.00
  6 -5  9 386.36  12.40
  6 -5  9 371.06  12.50
 -6 -5 -9 383.06  12.80
 -6  5 -9 388.86  13.60
 -6  5 -9 401.36  13.90
  6  5  9 310.37  12.40
  7 -5  9  30.20  3.80
 -7 -5 -9  28.60  3.20
 -7  5 -9  33.80  4.20
 -7  5 -9  23.80  3.30
 -7 -6  9  52.79  4.20
  7  6 -9  56.79  3.50
  7  6 -9  57.19  4.00
 -7  6  9  53.49  6.30
 -6 -6  9 436.16  14.80
 -6  6  9 411.06  15.30
  6  6 -9 422.36  13.30
  6  6 -9 432.96  13.60
  6  6 -9 419.06  13.00
  6  6 -9 430.86  13.50
  5 -6 -9  36.50  5.80
 -5 -6  9  18.40  3.70
  5  6 -9  23.10  3.10
  5  6 -9  22.00  2.90
  5  6 -9  17.40  2.90
 -5  6  9  30.40  6.00
  4 -6 -9 241.88  9.40
 -4 -6  9 232.48  11.20
  4  6 -9 249.58  8.60
 -4  6  9 213.18  12.30
  4  6 -9 242.98  9.10
  4  6 -9 257.77  8.40
  4  6 -9 243.08  9.20
  3 -6 -9 252.57  9.10
  3 -6 -9 220.68  10.20
 -3 -6  9 250.97  12.10
  3  6 -9 246.58  13.20
  3  6 -9 241.88  9.00
  3  6 -9 247.48  8.70
  3  6 -9 236.48  8.60
  3  6 -9 245.78  8.40
  3  6 -9 243.48  9.50
  2 -6 -9  82.29  6.20
 -2 -6  9  91.89  9.20
  2 -6 -9  87.39  5.00
 -2  6  9  84.89  4.90
  2  6 -9  85.99  5.90
  2  6 -9  82.39  6.70
  2  6 -9  88.39  4.80
  2  6 -9  83.09  4.30
  2  6 -9  88.99  4.60
  2  6 -9  82.19  5.20
  1 -6 -9  35.60  3.80
  1 -6 -9  35.50  4.70
 -1 -6  9  25.40  4.00
  1  6 -9  30.10  5.10
  1  6 -9  32.30  3.00
 -1  6  9  34.50  3.00
  1  6 -9  39.20  4.10
 -1  6  9  40.10  3.90
  1  6 -9  44.60  4.90
  1  6 -9  36.30  6.00
  0 -6  9 516.55  17.20
  0 -6 -9 531.55  16.50
  0  6 -9 516.15  17.00
  0  6  9 544.05  16.80
  0  6  9 538.05  16.20
  0  6 -9 532.75  16.50
  0  6 -9 516.65  17.20
  0  6  9 550.34  16.60
  1 -6  9  1.60  3.20
 -1 -6 -9  9.70  2.30
  1 -6  9  11.80  3.40
  1  6  9  11.80  2.10
  1  6  9  10.40  2.70
 -1  6 -9  11.60  3.10
 -1  6 -9  3.60  2.40
 -1  6 -9  10.10  3.40
 -1  6 -9  14.40  3.00
  1  6  9  12.50  2.10
  1  6  9  7.70  1.80
 -1  6 -9  12.10  2.90
 -2 -6 -9  3.30  2.10
  2 -6  9  5.30  3.00
 -2 -6 -9  0.00  3.40
  2 -6  9  5.90  3.20
  2 -6  9  1.30  2.60
  2 -6  9  2.10  3.60
  2  6  9  5.30  1.90
 -2  6 -9  0.80  3.20
 -2  6 -9  5.20  2.60
 -2  6 -9  1.90  5.20
  2  6  9  0.70  1.60
  2  6  9  1.90  1.80
 -2  6 -9  0.50  2.60
  2  6  9  -1.30  2.70
  3 -6  9 384.36  18.00
  3 -6  9 420.36  14.10
  3 -6  9 414.86  13.60
  3 -6  9 396.56  15.10
 -3 -6 -9 424.26  15.40
  3  6  9 428.86  13.30
  3  6  9 432.56  13.40
  3  6  9 430.76  13.40
 -3  6 -9 438.26  13.90
  3  6  9 421.56  14.30
 -3  6 -9 441.16  21.00
 -4 -6 -9 188.48  9.00
  4 -6  9 198.68  7.80
  4 -6  9 187.18  7.90
  4  6  9 197.38  7.40
  4  6  9 188.18  7.30
  4  6  9 184.88  8.60
  4  6  9 196.68  7.30
  5 -6  9 692.83  21.80
  5 -6  9 729.43  21.10
 -5 -6 -9 688.73  22.00
  5 -6  9 706.23  21.30
 -5  6 -9 726.63  22.90
  5  6  9 684.93  21.00
  5  6  9 649.43  21.10
  5  6  9 700.33  21.00
 -6 -6 -9  -1.90  1.90
  6 -6  9  -0.90  3.50
  6 -6  9  2.80  2.20
  6  6  9  4.90  3.50
 -6  6 -9  4.70  3.10
 -6  6 -9  2.10  2.80
  6  6  9  4.60  3.40
 -6 -7  9  34.50  4.60
  6  7 -9  33.60  3.80
 -6  7  9  26.00  4.40
  6  7 -9  32.60  3.60
  6  7 -9  30.40  4.40
  5 -7 -9  8.40  3.70
 -5 -7  9  5.60  3.30
  5  7 -9  4.30  2.00
 -5  7  9  -1.30  4.50
  5  7 -9  5.00  2.70
  5  7 -9  3.70  2.50
  5  7 -9  5.90  1.80
  5  7 -9  5.60  3.50
  4 -7 -9  18.20  3.10
 -4 -7  9  23.30  4.40
  4  7 -9  26.30  3.80
  4  7 -9  23.80  3.80
  4  7 -9  19.90  3.20
  4  7 -9  24.70  3.00
  4  7 -9  20.20  3.50
  3 -7 -9  16.80  2.70
 -3 -7  9  23.20  3.30
 -3 -7  9  13.50  4.50
  3  7 -9  15.70  2.40
  3  7 -9  20.60  3.20
  3  7 -9  15.30  3.10
  3  7 -9  14.40  2.60
  3  7 -9  17.90  3.30
  2 -7 -9  3.80  4.90
 -2 -7  9  2.80  6.90
  2 -7 -9  5.40  2.20
 -2 -7  9  5.60  5.00
  2  7 -9  -1.70  8.40
  2  7 -9  7.20  2.20
  2  7 -9  3.20  2.20
 -2  7  9  4.50  2.10
  2  7 -9  6.00  1.70
  2  7 -9  6.30  3.00
 -2  7  9  1.20  2.30
  2  7 -9  5.10  2.30
  1 -7 -9  95.09  6.80
  1 -7 -9  95.19  4.90
 -1  7  9  94.69  4.90
 -1  7  9  95.29  4.40
  1  7 -9  93.09  5.90
  1  7 -9  80.99  7.20
  1  7 -9  92.29  4.40
  1  7 -9  91.19  5.10
  0 -7  9  85.19  7.00
  0 -7  9  83.59  5.20
  0 -7 -9  84.69  4.60
  0  7  9  88.49  4.20
  0  7 -9  84.19  5.10
  0  7 -9  88.09  5.10
  0  7 -9  87.49  6.70
  0  7 -9  88.69  6.70
  0  7  9  87.69  4.90
  0  7  9  91.09  4.90
  0  7  9  96.29  4.70
  0  7 -9  98.69  6.00
 -1 -7 -9 109.09  7.80
  1 -7  9 111.69  6.00
 -1 -7 -9 112.99  5.20
  1 -7  9 113.99  7.70
 -1  7 -9 113.59  5.80
  1  7  9 115.09  4.90
 -1  7 -9 120.29  6.40
  1  7  9 117.29  5.30
 -1  7 -9 104.89  6.20
  1  7  9 117.59  5.70
 -1  7 -9 107.79  7.10
  1  7  9 117.99  5.10
 -2 -7 -9 244.28  10.90
  2 -7  9 239.28  9.60
 -2 -7 -9 247.78  8.40
  2  7  9 246.38  9.20
  2  7  9 251.27  8.70
  2  7  9 248.88  8.50
 -2  7 -9 240.68  9.20
  2  7  9 258.47  8.70
 -3 -7 -9  23.50  3.80
  3 -7  9  22.00  4.00
  3  7  9  25.40  3.50
 -3  7 -9  25.10  3.30
  3  7  9  31.60  4.80
  3  7  9  27.10  3.20
 -4 -7 -9  95.79  6.30
  4  7  9  88.89  4.70
  4  7  9  84.19  4.80
  4  7  9  84.59  5.10
  5 -7  9  79.29  5.00
 -5 -7 -9  75.09  5.40
  5  7  9  70.19  4.90
  5  7  9  75.99  4.90
 -5  7 -9  73.89  6.70
 -6 -7 -9  39.90  3.70
  6 -7  9  47.50  4.30
 -6  7 -9  44.20  4.50
 -6  7 -9  42.80  5.00
  6  7  9  29.30  4.30
 -6 -8  9 451.45  14.10
  6  8 -9 441.76  13.80
  6  8 -9 463.25  13.30
 -6  8  9 414.36  14.60
 -5 -8  9  86.99  6.50
  5 -8 -9  89.49  5.60
  5  8 -9  95.09  4.00
  5  8 -9  91.39  4.80
 -5  8  9  88.89  7.40
  5  8 -9  93.59  4.80
  4 -8 -9 763.22  22.90
 -4 -8  9 768.42  24.50
  4  8 -9 725.53  22.90
  4  8 -9 754.32  22.40
  4  8 -9 761.62  22.70
  4  8 -9 787.32  22.90
  4  8 -9 771.52  23.20
 -3 -8  9  7.20  4.60
 -3 -8  9  13.70  2.20
  3 -8 -9  12.30  2.30
 -3 -8  9  1.10  7.00
  3  8 -9  12.00  2.90
  3  8 -9  11.00  2.30
  3  8 -9  13.70  2.50
  3  8 -9  9.90  3.50
  3  8 -9  14.40  2.10
 -2 -8  9 350.26  11.60
  2 -8 -9 346.37  11.50
 -2 -8  9 331.17  14.90
  2  8 -9 349.77  11.50
  2  8 -9 346.27  12.20
  2  8 -9 353.76  11.90
 -2  8  9 340.07  11.20
  2  8 -9 348.27  11.60
  2  8 -9 365.56  11.30
  1 -8 -9  80.69  4.40
 -1 -8  9  78.49  4.80
  1  8 -9  74.79  4.60
  1  8 -9  83.39  4.60
  1  8 -9  75.29  4.10
 -1  8  9  83.99  4.40
  1  8 -9  68.89  5.70
  0 -8 -9 168.38  9.00
  0 -8  9 167.08  7.20
  0 -8 -9 167.58  6.70
  0  8  9 178.58  7.20
  0  8  9 170.98  6.90
  0  8  9 172.58  6.30
  0  8 -9 168.28  7.70
  0  8 -9 176.78  6.80
  0  8 -9 176.78  7.20
  0  8  9 180.18  6.90
  1 -8  9 3198.98  89.39
 -1 -8 -9 3151.98  90.49
 -1 -8 -9 3186.08  88.69
  1  8  9 3161.08  88.99
 -1  8 -9 3106.79  89.09
  1  8  9 3102.19  88.79
  1  8  9 3118.69  89.09
  1  8  9 3091.19  88.79
 -2 -8 -9  47.80  6.00
  2 -8  9  58.19  4.70
  2  8  9  57.99  3.70
  2  8  9  50.49  3.60
  2  8  9  55.69  4.30
  2  8  9  49.70  3.90
 -2  8 -9  55.69  4.30
  3 -8  9 806.12  25.30
 -3 -8 -9 820.12  26.10
  3  8  9 863.01  24.70
  3  8  9 817.42  24.90
  3  8  9 826.62  25.10
 -3  8 -9 857.41  25.10
  3  8  9 860.11  24.80
 -4 -8 -9 144.19  7.10
  4  8  9 134.09  6.60
  4  8  9 137.39  7.30
  4  8  9 143.99  5.90
 -5 -8 -9 913.21  25.40
  5  8  9 736.23  24.70
  5  8  9 774.02  24.60
 -5  8 -9 939.11  26.40
 -6 -8 -9 738.53  22.20
 -6  8 -9 769.92  22.80
 -6  8 -9 759.32  23.00
 -5 -9  9  17.10  3.20
 -5  9  9  15.30  3.90
  5  9 -9  21.30  2.40
  5  9 -9  18.40  3.00
  5  9 -9  20.40  2.90
  4 -9 -9  9.00  2.40
 -4 -9  9  3.80  3.70
  4  9 -9  5.60  2.10
  4  9 -9  9.30  1.80
  4  9 -9  9.60  2.30
 -3 -9  9  4.40  2.00
 -3 -9  9  -6.80  5.80
 -3 -9  9  7.70  5.10
  3 -9 -9  0.60  2.00
  3  9 -9  2.80  3.20
  3  9 -9  6.40  3.50
  3  9 -9  2.70  1.60
  3  9 -9  6.80  4.80
  3  9 -9  4.00  2.50
  2 -9 -9 221.98  8.00
 -2 -9  9 233.78  8.10
  2  9 -9 226.68  8.20
  2  9 -9 235.68  8.20
  2  9 -9 225.98  8.20
  2  9 -9 220.48  9.20
 -2  9  9 224.08  7.80
  2  9 -9 227.78  7.80
 -1 -9  9  65.89  4.20
 -1 -9  9  43.60  8.10
  1 -9 -9  60.69  3.70
  1  9 -9  64.29  3.90
  1  9 -9  57.59  3.70
  1  9 -9  61.09  4.20
 -1  9  9  63.89  3.80
  1  9 -9  64.39  5.80
 -1  9  9  69.29  3.90
  0 -9 -9 445.36  14.10
  0 -9  9 460.15  14.60
  0  9  9 461.55  14.10
  0  9 -9 448.26  14.10
  0  9  9 446.56  14.30
  0  9 -9 465.45  14.50
  0  9  9 450.05  14.30
 -1 -9 -9  29.70  4.30
 -1 -9 -9  33.60  3.00
  1 -9  9  35.60  3.80
  1  9  9  33.40  3.10
 -1  9 -9  33.40  3.60
  1  9  9  35.90  3.40
  1  9  9  25.90  4.20
  1  9  9  30.20  3.20
  2 -9  9  8.60  2.50
 -2 -9 -9  6.90  3.20
  2  9  9  5.20  2.50
  2  9  9  5.10  1.90
  2  9  9  4.40  1.80
 -2  9 -9  3.70  2.20
  2  9  9  2.10  2.10
 -3 -9 -9  32.50  5.30
  3 -9  9  35.60  4.90
  3  9  9  39.30  4.40
  3  9  9  35.60  3.90
  3  9  9  36.80  4.50
  3  9  9  34.40  3.30
  4 -9  9  14.90  4.00
 -4 -9 -9  15.80  2.80
  4  9  9  18.50  2.30
  4  9  9  12.50  3.00
 -4  9 -9  14.90  3.60
  4  9  9  21.70  3.80
 -5 -9 -9  67.19  4.00
  5  9  9  46.00  4.70
  5  9  9  53.89  6.30
 -5  9 -9  71.89  5.40
  4 -10 -9 105.99  4.70
 -4 10  9 102.49  6.90
  4 10 -9 103.49  4.50
  4 10 -9 111.69  4.20
  4 10 -9 107.89  4.50
  4 10 -9  99.69  5.20
  3 -10 -9  54.29  3.60
  3 10 -9  58.89  4.40
  3 10 -9  60.89  3.20
  3 10 -9  63.09  3.90
  3 10 -9  50.29  3.60
 -2 -10  9 246.68  8.20
  2 -10 -9 241.18  8.30
  2 10 -9 233.98  8.80
  2 10 -9 244.78  8.60
  2 10 -9 255.97  8.40
  2 10 -9 235.48  8.00
 -1 -10  9  42.40  7.50
 -1 -10  9  35.00  4.70
 -1 10  9  31.40  3.20
  1 10 -9  29.40  3.10
  1 10 -9  35.40  5.00
  1 10 -9  39.80  5.30
  0 -10  9  36.40  4.20
  0 10 -9  49.90  3.50
  0 10  9  43.60  3.20
  0 10 -9  46.80  4.20
  0 10  9  40.20  4.60
  0 10  9  40.00  3.30
  1 -10  9 747.33  21.80
 -1 -10 -9 730.73  20.90
  1 10  9 700.83  21.80
  1 10  9 724.43  21.10
 -1 10 -9 658.73  22.00
  1 10  9 713.53  21.40
  2 -10  9  27.00  3.80
  2 10  9  32.70  2.90
  2 10  9  33.20  3.60
  2 10  9  30.40  3.20
 -2 10 -9  31.60  3.50
 -3 -10 -9 2249.57  65.59
  3 -10  9 2333.27  65.29
  3 10  9 2234.48  65.09
  3 10  9 2269.27  64.99
  3 10  9 2386.36  64.89
  4 -10  9  5.10  3.20
 -4 -10 -9  3.00  2.10
 -4 10 -9  1.10  2.70
  4 10  9  4.70  2.00
  4 10  9  1.80  2.40
  3 -11 -9 160.78  5.90
  3 11 -9 159.58  5.70
  3 11 -9 173.28  6.00
  3 11 -9 174.28  5.90
 -2 -11  9  3.80  4.20
  2 -11 -9  1.10  1.40
 -2 -11  9  2.40  1.60
  2 11 -9  1.70  1.80
  2 11 -9  1.10  1.50
  2 11 -9  4.50  2.10
 -1 -11  9  7.10  4.40
 -1 -11  9  5.70  1.70
  1 -11 -9  7.30  1.70
  1 11 -9  4.90  1.70
 -1 11  9  2.70  2.60
 -1 11  9  5.30  1.60
  1 11 -9  5.70  2.00
  1 11 -9  4.40  2.00
  0 -11  9  34.70  3.20
  0 -11 -9  31.30  2.70
  0 -11  9  38.50  6.30
  0 11  9  32.10  2.90
  0 11 -9  37.80  3.30
  0 11  9  34.70  3.80
  0 11  9  30.60  2.80
  0 11 -9  32.20  2.90
  1 -11  9 208.08  7.50
  1 11  9 210.18  7.20
  1 11  9 210.18  7.00
 -1 11 -9 205.18  7.40
  1 11  9 207.88  7.80
  2 -11  9  75.49  4.10
  2 11  9  70.19  3.80
  2 11  9  68.09  4.40
  2 11  9  73.49  3.50
  3 -11  9  13.00  2.20
 -3 -11 -9  5.20  3.00
  3 11  9  6.40  1.80
  3 11  9  6.50  1.70
 -1 -12  9  70.89  3.20
 -1 -12  9  74.79  5.70
  1 -12 -9  69.69  3.10
  1 12 -9  69.39  3.70
 -1 12  9  69.59  3.60
  1 12 -9  73.79  3.70
  0 -12 -9  64.29  3.30
  0 -12  9  64.59  3.20
  0 -12  9  74.09  5.70
  0 12  9  62.49  3.10
  0 12 -9  67.29  3.60
  0 12  9  59.69  4.10
  1 -12  9 153.48  7.30
  1 -12  9 158.78  5.60
  1 12  9 152.28  5.60
  1 12  9 162.98  5.50
  7  0 -10  28.20  4.20
  7  0 -10  26.70  2.80
 -6  0 10  17.90  4.70
  6  0 -10  30.40  5.20
  6  0 -10  30.50  3.00
  6  0 -10  25.90  3.70
  5  0 -10  74.49  5.20
 -5  0 10  87.99  8.60
  5  0 -10  72.49  4.10
  5  0 -10  70.19  4.60
  4  0 -10 260.67  8.70
  4  0 -10 236.48  11.40
  4  0 -10 266.57  9.20
  2  0 -10 1435.46  43.50
  2  0 -10 1491.05  43.80
  2  0 -10 1516.05  42.90
 -2  0 10 1546.15  45.10
  1  0 -10 3142.79  88.89
 -1  0 10 3195.88  90.09
  1  0 -10 3031.40  88.89
 -1  0 10 3149.28  88.49
  0  0 10 917.91  27.60
  0  0 -10 911.91  27.70
  0  0 10 958.40  29.10
  0  0 10 934.11  27.20
  0  0 -10 935.71  27.70
  0  0 -10 914.01  28.10
  1  0 10 2470.05  70.69
 -1  0 -10 2454.05  69.49
 -1  0 -10 2287.27  70.19
  1  0 10 2515.65  69.19
 -1  0 -10 2429.96  69.69
  1  0 10 2464.55  69.29
  1  0 10 2432.36  69.59
  2  0 10 615.84  18.40
  2  0 10 588.34  19.90
  2  0 10 594.54  18.80
  2  0 10 601.64  18.30
  2  0 10 599.14  18.20
 -2  0 -10 598.44  18.40
 -2  0 -10 586.84  21.10
  3  0 10  10.00  3.70
 -3  0 -10  6.80  5.00
 -3  0 -10  1.90  2.20
  3  0 10  3.10  1.90
  3  0 10  2.80  1.80
  3  0 10  9.90  3.00
  3  0 10  11.40  4.80
 -3  0 -10  4.30  6.10
  3  0 10  5.00  2.10
  4  0 10  8.50  2.90
  4  0 10  12.20  2.40
 -4  0 -10  11.90  4.60
  4  0 10  -0.20  4.40
 -4  0 -10  -0.50  4.60
  4  0 10  6.30  2.00
 -4  0 -10  11.20  2.40
  4  0 10  6.60  2.10
  5  0 10 106.89  5.10
  5  0 10 106.29  5.40
 -5  0 -10  95.79  7.40
  5  0 10 109.29  5.30
  5  0 10  99.49  6.30
  6  0 10 229.48  9.20
 -6  0 -10 226.88  9.90
  6  0 10 256.47  9.90
  6  0 10 241.18  8.70
  7  0 10  30.20  4.10
 -7  0 -10  26.70  4.80
  7  0 10  20.00  3.60
  7  0 10  26.80  3.80
  7 -1 -10  67.69  5.10
 -7 -1 10  69.09  6.00
  7 -1 -10  72.29  4.60
  7  1 -10  65.99  3.50
  7  1 -10  66.09  4.80
  6 -1 -10  26.00  4.00
  6 -1 -10  32.10  3.10
 -6 -1 10  39.30  7.10
  6  1 -10  31.80  3.70
  6  1 -10  27.30  3.60
  6  1 -10  24.60  3.10
  5 -1 -10  19.00  2.90
  5 -1 -10  18.60  3.40
 -5 -1 10  24.50  4.80
  5 -1 -10  17.50  2.40
  5  1 -10  20.20  2.70
  5  1 -10  20.00  3.00
  5  1 -10  21.10  3.10
 -5  1 10  26.30  5.20
  4 -1 -10  8.30  4.70
  4 -1 -10  11.40  2.60
  4 -1 -10  12.80  2.10
  4  1 -10  12.00  2.50
  4  1 -10  13.80  2.20
  4  1 -10  9.90  2.40
  3 -1 -10  0.50  3.20
  3 -1 -10  2.30  2.60
 -3 -1 10  2.60  4.50
  3 -1 -10  1.80  1.90
  3  1 -10  -0.20  2.10
  3  1 -10  4.30  1.80
  3  1 -10  2.30  3.30
 -3  1 10  0.50  4.70
  2 -1 -10  11.70  2.70
 -2 -1 10  11.80  4.40
  2 -1 -10  3.60  2.50
  2 -1 -10  10.60  3.50
  2  1 -10  8.70  2.80
  2  1 -10  8.20  1.90
  2  1 -10  16.40  4.10
 -2  1 10  16.90  4.50
  1 -1 -10 227.78  8.70
  1 -1 -10 211.88  8.10
 -1 -1 10 217.58  10.50
  1  1 -10 216.78  9.10
  1  1 -10 218.48  8.20
 -1  1 10 228.88  8.50
 -1  1 10 222.98  10.20
  0 -1 -10  53.79  4.60
  0 -1 -10  57.09  4.70
  0 -1 10  56.89  4.00
  0 -1 10  55.99  4.90
  0  1 -10  52.59  5.10
  0  1 10  61.09  4.60
  0  1 -10  56.59  5.80
  0  1 10  52.29  3.80
  1 -1 10  74.99  5.10
 -1 -1 -10  72.49  4.80
  1 -1 10  74.29  4.20
 -1 -1 -10  68.79  5.10
  1 -1 10  75.59  4.30
  1 -1 10  88.49  6.90
  1  1 10  74.99  4.10
  1  1 10  81.39  4.40
  1  1 10  71.89  5.10
  1  1 10  89.89  4.10
 -1  1 -10  83.79  6.20
 -1  1 -10  62.59  5.20
 -1  1 -10  78.09  5.10
  2 -1 10 529.45  16.50
  2 -1 10 526.85  18.40
  2 -1 10 541.05  16.60
 -2 -1 -10 539.35  16.60
  2 -1 10 523.95  16.40
  2 -1 10 524.25  17.00
 -2 -1 -10 531.35  19.10
  2  1 10 522.65  16.40
  2  1 10 532.45  17.10
  2  1 10 540.75  16.50
 -2  1 -10 543.95  17.40
  2  1 10 543.65  16.30
 -2  1 -10 523.55  16.70
 -3 -1 -10  12.50  4.70
  3 -1 10  9.00  2.70
  3 -1 10  8.10  2.00
 -3 -1 -10  10.10  2.40
  3 -1 10  4.10  3.70
  3 -1 10  8.30  2.20
  3 -1 10  5.20  2.10
  3 -1 10  5.80  4.30
  3  1 10  4.50  3.00
 -3  1 -10  7.70  2.40
  3  1 10  11.90  2.20
  3  1 10  5.60  1.90
 -3  1 -10  -1.60  4.70
  4 -1 10 150.68  10.00
  4 -1 10 163.28  7.40
 -4 -1 -10 159.98  9.20
  4 -1 10 158.58  6.50
  4 -1 10 164.18  6.50
  4 -1 10 154.18  6.40
  4  1 10 158.08  6.40
 -4  1 -10 161.08  6.50
  4  1 10 153.28  6.30
  4  1 10 160.88  6.50
  4  1 10 163.08  7.60
  4  1 10 152.58  9.10
  5 -1 10 363.46  12.50
  5 -1 10 369.66  11.90
  5 -1 10 363.36  12.00
  5 -1 10 361.46  12.00
 -5 -1 -10 354.76  13.30
  5  1 10 348.07  12.70
  5  1 10 360.46  11.90
  5  1 10 367.86  11.90
  5  1 10 353.66  11.90
  6 -1 10  26.50  3.90
  6 -1 10  27.70  3.60
  6 -1 10  27.70  3.90
 -6 -1 -10  20.90  3.70
 -6  1 -10  29.60  4.50
  6  1 10  25.80  3.10
  6  1 10  20.60  3.30
  6  1 10  25.40  4.20
  6  1 10  27.20  4.20
 -7 -1 -10  1.00  3.00
 -7 -1 -10  4.90  3.60
  7 -1 10  10.30  3.00
  7 -1 10  6.60  3.20
  7 -1 10  6.90  2.50
  7  1 10  9.40  3.50
 -7  1 -10  6.70  2.90
  7  1 10  10.00  4.30
  7  1 10  4.50  2.80
 -7 -2 10  9.50  3.10
  7 -2 -10  10.10  1.80
  7  2 -10  11.40  2.40
  7  2 -10  8.70  2.70
  6 -2 -10 183.68  7.20
 -6 -2 10 184.68  9.60
  6 -2 -10 187.88  6.50
  6  2 -10 152.18  8.50
  6  2 -10 181.78  6.50
  6  2 -10 168.18  7.70
 -5 -2 10 236.58  11.60
  5 -2 -10 233.78  8.80
  5 -2 -10 246.68  8.40
  5  2 -10 240.58  8.90
  5  2 -10 254.07  8.50
  5  2 -10 237.88  8.60
  4 -2 -10 514.15  19.50
 -4 -2 10 503.85  18.60
  4 -2 -10 485.45  15.10
  4  2 -10 478.55  15.60
  4  2 -10 488.35  15.30
  4  2 -10 495.85  15.60
  3 -2 -10  13.40  3.90
 -3 -2 10  4.20  3.80
  3  2 -10  13.20  3.80
  3  2 -10  7.60  2.40
 -2 -2 10  63.99  7.50
 -2 -2 10  55.39  4.80
  2 -2 -10  61.59  5.60
  2 -2 -10  54.59  4.70
  2  2 -10  63.99  4.90
  2  2 -10  59.09  7.40
  2  2 -10  60.09  3.80
 -2  2 10  63.49  7.90
 -1 -2 10 1450.65  42.70
  1 -2 -10 1394.76  41.00
  1 -2 -10 1374.66  40.90
  1  2 -10 1393.26  41.00
 -1  2 10 1459.25  40.90
  1  2 -10 1412.06  41.30
  1  2 -10 1383.46  41.20
  0 -2 -10  10.60  2.70
  0 -2 -10  7.90  2.40
  0 -2 10  10.60  3.00
  0 -2 10  13.90  3.90
  0 -2 10  -1.40  4.50
  0  2 -10  12.20  2.40
  0  2 10  11.40  2.70
  0  2 10  8.90  1.90
  0  2 10  12.80  2.10
  0  2 -10  5.00  2.90
  0  2 -10  10.50  3.60
  1 -2 10  12.10  3.80
 -1 -2 -10  13.90  2.70
[truncated: 595,237 more chars]
