# Supplementary material for: Crystal structure and Hirshfeld surface analysis of N-(2-chloro­phenyl­carbamo­thio­yl)-4-fluoro­benzamide and N-(4-bromo­phenyl­carbamo­thio­yl)-4-fluoro­benzamide
Source: Acta Crystallogr E Crystallogr Commun. 2019 Jun 21;75(Pt 7):1026–9. doi: 10.1107/S2056989019008569 (PMC6659326; doi:10.1107/S2056989019008569)
Supplement: Supplementary file 3 [file e-75-01026-1sup4.hkl]

data_1                                                                          
_shelx_title ' SA07_0m_a.res in P2(1)/c'                                        
_shelx_refln_list_code          4                                               
_shelx_F_calc_maximum      108.34                                               
_exptl_crystal_F_000       632.00                                               
_reflns_d_resolution_high  0.8299                                               
                                                                                
loop_                                                                           
 _space_group_symop_operation_xyz                                               
 'x, y, z'                                                                      
 '-x, y+1/2, -z+1/2'                                                            
 '-x, -y, -z'                                                                   
 'x, -y-1/2, z-1/2'                                                             
                                                                                
_cell_length_a     8.0785                                                       
_cell_length_b    12.4230                                                       
_cell_length_c    13.0772                                                       
_cell_angle_alpha  90.000                                                       
_cell_angle_beta   90.551                                                       
_cell_angle_gamma  90.000                                                       
                                                                                
_shelx_F_squared_multiplier     1.000                                           
                                                                                
loop_                                                                           
 _refln_index_h                                                                 
 _refln_index_k                                                                 
 _refln_index_l                                                                 
 _refln_F_squared_calc                                                          
 _refln_F_squared_meas                                                          
 _refln_F_squared_sigma                                                         
 _refln_observed_status                                                         
   1   0   0        930.64        911.65        18.12 o                         
   3   0   0       2036.50       1968.67        32.05 o                         
   4   0   0        990.73        957.26        15.95 o                         
   5   0   0         76.91         69.63         2.12 o                         
   6   0   0        192.47        182.75         3.19 o                         
   7   0   0       1155.29       1189.20        12.83 o                         
   8   0   0        536.81        528.04        10.20 o                         
   9   0   0        264.40        284.89         5.77 o                         
   1   1   0       1223.55       1222.81        32.35 o                         
   2   1   0       3089.01       3120.29        43.69 o                         
   3   1   0       1599.48       1635.04        23.21 o                         
   4   1   0         14.62         13.50         0.92 o                         
   5   1   0        186.61        173.50         2.87 o                         
   6   1   0        310.69        299.76         3.18 o                         
   7   1   0        604.43        623.06         5.19 o                         
   8   1   0         11.40         12.68         1.08 o                         
   9   1   0          1.46          2.92         0.96 o                         
   1   2   0       2754.74       2513.65        31.45 o                         
   2   2   0       1266.32       1249.59        17.73 o                         
   3   2   0          8.29          4.16         0.46 o                         
   4   2   0         65.33         81.85         1.96 o                         
   5   2   0          1.10          1.77         0.70 o                         
   6   2   0          1.82          2.76         0.77 o                         
   7   2   0        100.69        107.37         1.89 o                         
   8   2   0        332.08        323.21         3.71 o                         
   9   2   0        259.23        294.73         4.34 o                         
   1   3   0       2186.12       2186.14        21.61 o                         
   2   3   0        834.63        795.08         9.33 o                         
   3   3   0        287.89        278.02         3.97 o                         
   4   3   0        306.02        283.72         3.90 o                         
   5   3   0         83.56         91.14         1.68 o                         
   6   3   0         46.40         53.67         2.12 o                         
   7   3   0         32.66         31.95         1.44 o                         
   8   3   0        559.47        557.10         5.57 o                         
   9   3   0        109.46        113.39         2.10 o                         
   0   4   0       2320.43       2211.77        35.77 o                         
   1   4   0        841.27        859.10         8.63 o                         
   2   4   0       7395.21       7183.81       141.86 o                         
   3   4   0       1302.66       1397.02        17.93 o                         
   4   4   0       1538.33       1656.29        19.43 o                         
   5   4   0         94.61        101.02         1.95 o                         
   6   4   0         13.83         17.00         1.02 o                         
   7   4   0         76.38         72.77         1.68 o                         
   8   4   0          0.07          0.57         0.88 o                         
   9   4   0        926.71        960.65         9.50 o                         
   1   5   0       6153.70       5870.75        94.69 o                         
   2   5   0       1257.34       1316.03        12.49 o                         
   3   5   0       3461.11       3571.74        44.95 o                         
   4   5   0         68.81         68.68         1.82 o                         
   5   5   0         49.90         51.16         1.61 o                         
   6   5   0          5.81          7.84         0.89 o                         
   7   5   0          0.10          0.47         0.84 o                         
   8   5   0        121.23        141.18         2.27 o                         
   9   5   0          0.23         -0.30         0.86 o                         
   0   6   0       3783.92       3549.05        57.47 o                         
   1   6   0         36.32         48.16         0.88 o                         
   2   6   0        377.23        334.17         3.14 o                         
   3   6   0         13.60          6.53         0.58 o                         
   4   6   0          4.28         10.58         0.96 o                         
   5   6   0        302.07        315.13         3.58 o                         
   6   6   0         60.02         60.67         1.67 o                         
   7   6   0        327.93        326.11         3.51 o                         
   8   6   0          1.26          0.66         0.84 o                         
   1   7   0       1442.18       1361.37        14.70 o                         
   2   7   0         22.18         35.12         0.95 o                         
   3   7   0         18.63         28.97         1.54 o                         
   4   7   0       1019.20       1047.84         9.94 o                         
   5   7   0          3.88          3.90         0.90 o                         
   6   7   0        153.22        146.76         2.35 o                         
   7   7   0         10.20         11.02         0.91 o                         
   8   7   0        400.94        414.64         4.85 o                         
   0   8   0        106.70        129.11         2.48 o                         
   1   8   0        512.63        499.11         4.86 o                         
   2   8   0        217.38        223.62         2.67 o                         
   3   8   0          2.05          1.77         0.86 o                         
   4   8   0          4.74          2.04         0.75 o                         
   5   8   0        170.30        179.20         2.91 o                         
   6   8   0         42.09         46.90         1.96 o                         
   7   8   0          2.44          5.32         1.17 o                         
   8   8   0         12.29         12.42         1.31 o                         
   1   9   0       8205.47       7927.09        61.64 o                         
   2   9   0        166.59        171.11         2.24 o                         
   3   9   0       2256.10       2293.08        23.29 o                         
   4   9   0         71.11         74.11         3.47 o                         
   5   9   0          3.44          5.55         1.35 o                         
   6   9   0        531.09        511.40         8.14 o                         
   7   9   0          8.47          8.34         1.42 o                         
   0  10   0        908.87        912.22        15.30 o                         
   1  10   0        934.18        951.25         8.57 o                         
   2  10   0        101.51        100.74         1.85 o                         
   3  10   0        116.54        114.99         2.30 o                         
   4  10   0         11.00         14.39         1.29 o                         
   5  10   0         69.92         57.78         2.68 o                         
   6  10   0          1.12         -0.51         1.49 o                         
   7  10   0        235.36        236.52         4.51 o                         
   1  11   0        153.17        153.85         2.17 o                         
   2  11   0       1573.32       1602.54        21.55 o                         
   3  11   0        284.77        266.59         3.99 o                         
   4  11   0         10.07          9.89         1.25 o                         
   5  11   0        128.21        131.95         2.98 o                         
   6  11   0         23.88         21.35         2.11 o                         
   0  12   0        604.17        612.39         8.61 o                         
   1  12   0        502.46        522.48         5.31 o                         
   2  12   0       1536.97       1488.35        15.39 o                         
   3  12   0        288.31        300.25         4.29 o                         
   4  12   0         87.01         88.45         2.23 o                         
   5  12   0          8.85          7.29         1.31 o                         
   1  13   0       1211.79       1204.95        11.23 o                         
   2  13   0         18.85         19.07         1.11 o                         
   3  13   0        164.71        190.09         3.27 o                         
   4  13   0         50.02         54.29         1.79 o                         
   0  14   0       2194.78       2203.41        28.00 o                         
   1  14   0         56.41         59.10         1.55 o                         
   2  14   0        614.30        646.82         8.68 o                         
   3  14   0         23.19         28.21         1.46 o                         
  -9   1   1         19.37         18.46         1.13 o                         
  -8   1   1        458.88        448.17         4.41 o                         
  -7   1   1        424.85        430.77         4.03 o                         
  -6   1   1        648.36        607.62         5.51 o                         
  -5   1   1       2240.58       2163.76        27.63 o                         
  -4   1   1       2135.86       2104.69        22.52 o                         
  -3   1   1       6339.50       6003.71        68.46 o                         
  -2   1   1       1819.08       1733.77        24.01 o                         
  -1   1   1        809.19        775.91         9.79 o                         
   0   1   1        131.02        129.86         2.73 o                         
   1   1   1       1230.98       1150.69        14.46 o                         
   3   1   1       2965.68       2922.98        47.40 o                         
   4   1   1       2738.26       2653.89        33.57 o                         
   5   1   1         45.44         45.64         1.30 o                         
   6   1   1       2628.34       2602.98        19.48 o                         
   7   1   1         22.09         21.12         1.02 o                         
   8   1   1         70.82         73.39         1.89 o                         
   9   1   1          2.16          3.81         0.97 o                         
  -9   2   1         15.98         20.32         1.20 o                         
  -8   2   1         10.83         12.22         0.98 o                         
  -7   2   1        133.83        126.34         1.98 o                         
  -6   2   1         30.20         42.56         1.29 o                         
  -5   2   1        129.18        149.89         4.12 o                         
  -4   2   1        695.87        739.60         9.82 o                         
  -3   2   1        282.72        292.37         3.68 o                         
  -1   2   1        260.76        247.76         2.95 o                         
   0   2   1       2802.22       2461.43        48.59 o                         
   1   2   1       3389.31       3271.90        91.44 o                         
   2   2   1         22.11         27.61         0.72 o                         
   3   2   1        521.24        532.82         7.05 o                         
   4   2   1        130.19        135.67         2.35 o                         
   5   2   1        377.12        393.49         5.34 o                         
   6   2   1        134.15        127.13         1.83 o                         
   7   2   1         69.78         75.36         1.67 o                         
   8   2   1          5.63          8.08         0.95 o                         
   9   2   1          1.14          0.41         0.90 o                         
  -9   3   1        282.16        282.03         3.66 o                         
  -8   3   1        106.93        118.01         2.15 o                         
  -7   3   1        175.57        168.23         2.17 o                         
  -6   3   1        930.10        942.66         7.36 o                         
  -5   3   1        739.92        720.72         6.19 o                         
  -4   3   1         43.42         59.80         1.73 o                         
  -3   3   1        592.70        555.97         6.72 o                         
  -2   3   1        210.72        232.82         2.53 o                         
  -1   3   1         78.34         93.61         1.27 o                         
   0   3   1        368.17        441.61         5.17 o                         
   1   3   1        431.61        456.39         4.60 o                         
   2   3   1       2191.85       2052.84        23.62 o                         
   3   3   1        633.05        735.09         9.64 o                         
   4   3   1       5214.92       5045.32        57.88 o                         
   5   3   1         76.06         82.18         1.77 o                         
   6   3   1        594.08        575.16         5.05 o                         
   7   3   1        303.57        302.88         3.11 o                         
   8   3   1        209.29        219.34         2.74 o                         
   9   3   1         62.05         59.67         1.63 o                         
  -9   4   1        228.95        228.41         3.03 o                         
  -8   4   1          0.18          2.02         0.87 o                         
  -7   4   1        147.73        151.60         2.25 o                         
  -6   4   1       1060.25       1086.27         8.93 o                         
  -5   4   1       1652.57       1660.31        13.11 o                         
  -4   4   1       3298.34       3284.37        37.94 o                         
  -3   4   1         29.36         26.94         2.24 o                         
  -2   4   1        811.22        743.86         8.11 o                         
  -1   4   1       1231.73       1227.32        13.13 o                         
   0   4   1       1678.23       1637.79        18.81 o                         
   1   4   1        130.15        120.89         1.48 o                         
   2   4   1       1666.77       1692.55        18.07 o                         
   3   4   1        481.19        471.40         6.47 o                         
   4   4   1         97.14         74.87         1.67 o                         
   5   4   1       1008.71        927.09         7.76 o                         
   6   4   1          6.14          6.10         0.87 o                         
   7   4   1       1428.15       1434.15        11.90 o                         
   8   4   1        133.71        140.49         2.70 o                         
   9   4   1          2.28          2.92         0.82 o                         
  -9   5   1         39.22         37.15         1.51 o                         
  -8   5   1         59.06         63.78         1.83 o                         
  -7   5   1        256.74        279.66         4.86 o                         
  -6   5   1        107.19        100.94         1.87 o                         
  -5   5   1       1253.14       1244.20         9.96 o                         
  -4   5   1         28.09         32.27         1.78 o                         
  -3   5   1       1416.37       1331.65        15.59 o                         
  -2   5   1        454.76        524.37         5.85 o                         
  -1   5   1        755.96        824.58         8.36 o                         
   0   5   1        259.70        234.98         2.56 o                         
   1   5   1        544.55        590.04         5.70 o                         
   2   5   1       1236.48       1423.45        13.55 o                         
   3   5   1       2986.89       3058.36        35.22 o                         
   4   5   1        552.67        498.68         6.97 o                         
   5   5   1          8.88          7.03         0.95 o                         
   6   5   1        990.56       1000.21         8.33 o                         
   7   5   1         40.70         43.73         1.61 o                         
   8   5   1        689.78        740.94         6.97 o                         
   9   5   1          7.12          8.48         1.18 o                         
  -8   6   1        219.46        220.02         3.15 o                         
  -7   6   1        408.72        423.76         4.46 o                         
  -6   6   1        711.75        692.13         6.23 o                         
  -5   6   1        269.93        270.04         3.34 o                         
  -4   6   1         95.57         64.30         1.61 o                         
  -3   6   1        187.82        178.74         2.41 o                         
  -2   6   1        142.21        132.19         1.49 o                         
  -1   6   1        102.66        129.19         1.62 o                         
   0   6   1        827.55        987.61        11.55 o                         
   1   6   1        204.74        167.10         1.79 o                         
   2   6   1        180.20        152.13         1.75 o                         
   3   6   1       3120.00       3185.17        33.98 o                         
   4   6   1        298.85        326.62         3.43 o                         
   5   6   1       2991.52       2980.47        24.75 o                         
   6   6   1          0.23          1.81         1.20 o                         
   7   6   1        402.54        414.91         4.19 o                         
   8   6   1          4.36          4.17         0.85 o                         
  -8   7   1          9.47         11.22         1.02 o                         
  -7   7   1         38.51         36.75         1.61 o                         
  -6   7   1         54.29         53.21         1.79 o                         
  -5   7   1         80.69         77.54         1.83 o                         
  -4   7   1         25.19         26.72         1.19 o                         
  -3   7   1        262.53        269.69         3.33 o                         
  -2   7   1          0.14          3.12         0.54 o                         
  -1   7   1         92.76        102.68         1.40 o                         
   0   7   1        523.77        536.38         5.31 o                         
   1   7   1         15.21         21.99         0.81 o                         
   2   7   1       1839.34       2021.91        21.72 o                         
   3   7   1         11.97         11.11         0.89 o                         
   4   7   1         67.43         63.18         1.41 o                         
   5   7   1         49.33         56.65         2.36 o                         
   6   7   1          2.27          2.00         0.86 o                         
   7   7   1          0.94          0.24         0.80 o                         
   8   7   1         73.61         72.96         2.17 o                         
  -8   8   1          1.86          0.59         1.06 o                         
  -7   8   1        480.11        497.75         6.26 o                         
  -6   8   1        393.53        393.07         5.02 o                         
  -5   8   1        479.93        455.54         5.78 o                         
  -4   8   1       2669.96       2644.99        25.33 o                         
  -3   8   1          0.13          0.39         0.72 o                         
  -2   8   1       1633.69       1632.52        14.75 o                         
  -1   8   1        224.28        225.53         2.38 o                         
   0   8   1         47.20         38.62         0.90 o                         
   1   8   1        764.29        767.81         7.18 o                         
   2   8   1        778.71        800.40         7.28 o                         
   3   8   1       1196.99       1102.70        10.93 o                         
   4   8   1        289.29        273.43         3.70 o                         
   5   8   1       1261.41       1208.63        16.07 o                         
   6   8   1         36.70         36.78         1.88 o                         
   7   8   1        349.29        350.41         5.36 o                         
   8   8   1          6.84          5.49         2.29 o                         
  -7   9   1         39.83         45.74         2.50 o                         
  -6   9   1         14.91         13.55         1.40 o                         
  -5   9   1          1.11          0.31         1.13 o                         
  -4   9   1         17.25         14.69         1.18 o                         
  -3   9   1        588.73        555.72         6.38 o                         
  -2   9   1        429.45        423.51         4.86 o                         
  -1   9   1         81.88         83.63         1.42 o                         
   0   9   1        289.27        283.13         3.00 o                         
   1   9   1         48.25         47.28         1.05 o                         
   2   9   1         61.92         63.23         1.49 o                         
   3   9   1          9.49         15.55         1.13 o                         
   4   9   1          6.35          6.96         0.99 o                         
   5   9   1          1.45          1.74         2.27 o                         
   6   9   1          0.21          1.38         1.12 o                         
   7   9   1          0.72          1.60         1.23 o                         
  -7  10   1        680.88        698.27        10.61 o                         
  -6  10   1        786.25        797.14        12.42 o                         
  -5  10   1        120.13        124.10         2.90 o                         
  -4  10   1       2913.52       2800.83        35.80 o                         
  -3  10   1         36.42         40.81         1.57 o                         
  -2  10   1        608.48        600.15         6.62 o                         
  -1  10   1         99.57         96.75         1.56 o                         
   0  10   1        787.81        804.02         7.10 o                         
   1  10   1         87.56         85.75         1.64 o                         
   2  10   1       1540.80       1464.64        15.29 o                         
   3  10   1       2299.79       2236.37        24.30 o                         
   4  10   1         59.78         60.37         2.60 o                         
   5  10   1       1708.57       1589.77        56.33 o                         
   6  10   1         12.34         11.02         1.87 o                         
   7  10   1        341.28        371.60         8.62 o                         
  -6  11   1         90.62         80.17         3.75 o                         
  -5  11   1        999.72        976.75        12.09 o                         
  -4  11   1         33.32         30.28         1.59 o                         
  -3  11   1         10.22          6.47         1.38 o                         
  -2  11   1        289.46        286.65         3.87 o                         
  -1  11   1        267.34        267.77         3.15 o                         
   0  11   1         90.86         91.28         1.68 o                         
   1  11   1         20.11         19.39         0.93 o                         
   2  11   1       1475.12       1445.74        15.96 o                         
   3  11   1        752.91        720.12        11.58 o                         
   4  11   1        927.54        862.81        10.60 o                         
   5  11   1        353.07        339.94        10.57 o                         
   6  11   1        157.86        155.30         4.76 o                         
  -5  12   1        543.61        505.79         7.23 o                         
  -4  12   1         48.97         62.01         2.07 o                         
  -3  12   1         64.02         70.68         2.20 o                         
  -2  12   1        398.72        397.56         5.36 o                         
  -1  12   1         56.38         54.26         1.34 o                         
   0  12   1         83.25         85.51         1.47 o                         
   1  12   1        555.45        572.03         5.71 o                         
   2  12   1         87.11         84.29         1.79 o                         
   3  12   1         48.61         59.84         1.79 o                         
   4  12   1          4.17          2.40         1.12 o                         
   5  12   1        410.06        407.47        15.52 o                         
  -4  13   1        594.53        580.96         7.86 o                         
  -3  13   1        584.27        586.83         8.04 o                         
  -2  13   1          6.97          7.58         0.86 o                         
  -1  13   1         21.99         24.23         1.13 o                         
   0  13   1         73.19         83.71         1.43 o                         
   1  13   1         76.49         75.10         2.59 o                         
   2  13   1          5.30          7.07         0.98 o                         
   3  13   1          5.61          4.48         1.06 o                         
   4  13   1        732.84        734.68         9.82 o                         
  -3  14   1          0.01          0.75         0.85 o                         
  -2  14   1         67.57         76.02         2.18 o                         
  -1  14   1         20.34         22.17         1.28 o                         
   0  14   1         11.18         13.97         0.97 o                         
   1  14   1         76.68         76.26         2.01 o                         
   2  14   1        161.66        162.09         2.86 o                         
   3  14   1        185.95        160.30         2.95 o                         
  -9   0   2          2.64          1.22         1.23 o                         
  -8   0   2        541.12        555.69         6.92 o                         
  -7   0   2        117.18        111.19         2.59 o                         
  -6   0   2         69.52         74.25         2.21 o                         
  -5   0   2        969.94        992.87        16.86 o                         
  -4   0   2       2260.10       2346.71        33.16 o                         
  -3   0   2       1315.52       1355.08        22.25 o                         
   1   0   2        353.71        361.61         5.99 o                         
   2   0   2        402.66        389.10         8.06 o                         
   4   0   2        280.70        277.46         7.33 o                         
   5   0   2       2846.64       2951.37        48.19 o                         
   6   0   2         25.87         23.17         1.49 o                         
   7   0   2        246.70        252.31         3.92 o                         
   8   0   2        623.59        641.46         9.85 o                         
   9   0   2        444.56        476.32         9.05 o                         
  -9   1   2        108.06        107.32         2.04 o                         
  -8   1   2          0.08         -0.33         0.87 o                         
  -7   1   2         16.88         16.68         0.93 o                         
  -6   1   2        537.62        543.42         4.47 o                         
  -5   1   2        186.98        184.68         2.84 o                         
  -4   1   2         14.57         14.88         1.02 o                         
  -3   1   2       1450.41       1482.20        15.89 o                         
  -1   1   2       1638.57       1537.41        21.06 o                         
   0   1   2       1109.39       1054.12        20.90 o                         
   1   1   2         28.47         35.13         0.69 o                         
   2   1   2        362.82        354.94         4.69 o                         
   3   1   2        113.11        122.02         2.21 o                         
   4   1   2        162.19        152.48         2.19 o                         
   5   1   2        561.30        584.89         7.99 o                         
   6   1   2       1666.45       1723.57        12.75 o                         
   7   1   2         99.45        102.29         1.85 o                         
   8   1   2        149.04        154.71         2.33 o                         
   9   1   2        246.19        251.83         3.50 o                         
  -9   2   2        517.84        543.71         9.24 o                         
  -8   2   2         92.88         97.62         1.90 o                         
  -7   2   2        109.77        116.47         1.91 o                         
  -6   2   2         84.27         94.79         1.62 o                         
  -5   2   2        258.86        260.75         2.87 o                         
  -4   2   2         71.75         54.70         1.27 o                         
  -3   2   2          0.45          2.72         0.59 o                         
  -2   2   2       4524.20       4116.09        46.99 o                         
  -1   2   2       4084.56       3901.32        62.85 o                         
   0   2   2       3398.37       3258.73        64.34 o                         
   2   2   2          9.45          7.43         0.64 o                         
   3   2   2        563.06        541.06         7.17 o                         
   4   2   2        256.00        250.12         3.74 o                         
   5   2   2        601.80        665.49         7.86 o                         
   6   2   2        509.80        523.28         4.34 o                         
   7   2   2        113.01        114.82         1.93 o                         
   8   2   2        361.07        361.06         3.97 o                         
   9   2   2         52.60         52.42         1.90 o                         
  -9   3   2         27.81         34.84         1.59 o                         
  -8   3   2         35.60         42.06         1.63 o                         
  -7   3   2          1.43          1.16         0.85 o                         
  -6   3   2        146.11        166.64         2.19 o                         
  -5   3   2        154.17        182.08         2.15 o                         
  -4   3   2       2184.52       2220.71        23.85 o                         
  -3   3   2       1603.56       1639.53        17.61 o                         
  -2   3   2       1983.00       2132.46        27.31 o                         
  -1   3   2       1651.03       1666.62        17.70 o                         
   0   3   2       2124.98       2079.03        29.14 o                         
   1   3   2       1555.29       1567.15        17.98 o                         
   2   3   2         10.84         13.86         0.83 o                         
   3   3   2          7.56          7.42         0.59 o                         
   4   3   2         45.97         43.94         1.44 o                         
   5   3   2         29.14         30.61         1.09 o                         
   6   3   2         36.85         38.94         1.33 o                         
   7   3   2         21.42         22.18         1.11 o                         
   8   3   2         49.58         53.72         2.16 o                         
   9   3   2          6.27          3.79         0.90 o                         
  -9   4   2         72.44         91.41         1.78 o                         
  -8   4   2         22.24         26.49         1.39 o                         
  -7   4   2          6.41          5.51         0.85 o                         
  -6   4   2          2.00          2.19         0.86 o                         
  -5   4   2        151.80        152.05         2.60 o                         
  -4   4   2       1332.52       1343.49        15.78 o                         
  -3   4   2        262.83        268.79         4.20 o                         
  -2   4   2        405.31        351.21         3.52 o                         
  -1   4   2       2185.24       2172.01        23.06 o                         
   0   4   2       2702.73       2555.06        27.08 o                         
   1   4   2       8933.74       8455.19       235.93 o                         
   2   4   2       2973.23       3078.46        32.68 o                         
   3   4   2        266.72        227.46         3.14 o                         
   4   4   2        142.68        158.56         2.74 o                         
   5   4   2          1.74          2.81         1.19 o                         
   6   4   2          3.83          3.21         1.17 o                         
   7   4   2        553.35        571.24         5.49 o                         
   8   4   2        683.31        719.37         7.15 o                         
   9   4   2        481.26        501.24         6.00 o                         
  -9   5   2         17.70         21.94         1.30 o                         
  -8   5   2        172.46        177.58         2.56 o                         
  -7   5   2        258.07        271.12         3.49 o                         
  -6   5   2         65.63         70.19         1.58 o                         
  -5   5   2        206.66        236.66         2.88 o                         
  -4   5   2        464.36        503.37         6.36 o                         
  -3   5   2       2525.36       2540.67        25.37 o                         
  -2   5   2          8.79         10.79         0.53 o                         
  -1   5   2       1235.18       1228.86        11.64 o                         
   0   5   2       5105.82       4926.57        56.24 o                         
   1   5   2        187.42        163.74         1.80 o                         
   2   5   2       6315.29       6364.83        59.32 o                         
   3   5   2        692.68        767.77         9.24 o                         
   4   5   2        467.44        476.46         5.86 o                         
   5   5   2        252.34        248.68         2.90 o                         
   6   5   2         44.39         45.03         1.56 o                         
   7   5   2       1232.37       1277.37        11.60 o                         
   8   5   2       1074.58       1138.04        10.24 o                         
   9   5   2        375.17        384.49         6.17 o                         
  -8   6   2         86.69         89.56         1.91 o                         
  -7   6   2         24.94         26.26         1.28 o                         
  -6   6   2        202.89        197.29         2.64 o                         
  -5   6   2        620.16        630.99         5.59 o                         
  -4   6   2         30.95         41.16         1.14 o                         
  -3   6   2         47.68         55.64         1.24 o                         
  -2   6   2        231.30        221.56         2.52 o                         
  -1   6   2         24.58         17.84         0.61 o                         
   0   6   2       2167.55       2213.33        22.07 o                         
   1   6   2        131.60        212.47         2.42 o                         
   2   6   2        563.52        680.36         6.36 o                         
   3   6   2        610.34        620.38         7.05 o                         
   4   6   2        227.50        214.38         2.57 o                         
   5   6   2         67.10         64.15         1.75 o                         
   6   6   2         49.35         50.28         1.61 o                         
   7   6   2          3.64          4.55         0.83 o                         
   8   6   2        371.86        385.88         3.96 o                         
  -8   7   2         40.10         49.68         1.91 o                         
  -7   7   2         10.47         12.55         1.26 o                         
  -6   7   2         10.01          9.86         1.04 o                         
  -5   7   2          3.97          6.89         0.86 o                         
  -4   7   2        559.99        579.45         5.63 o                         
  -3   7   2       1242.62       1187.48        11.12 o                         
  -2   7   2       1281.65       1228.74        12.50 o                         
  -1   7   2       1651.01       1678.36        15.93 o                         
   0   7   2       1463.10       1429.12        13.61 o                         
   1   7   2        700.38        758.97         7.86 o                         
   2   7   2       1466.09       1427.98        17.10 o                         
   3   7   2        486.99        535.76         5.71 o                         
   4   7   2          0.55          1.81         0.78 o                         
   5   7   2        236.08        243.37         3.15 o                         
   6   7   2         20.85         21.67         1.06 o                         
   7   7   2         95.53         95.62         1.81 o                         
   8   7   2          1.61          1.84         1.11 o                         
  -8   8   2         53.03         55.37         2.09 o                         
  -7   8   2          0.01          2.74         1.21 o                         
  -6   8   2        248.37        242.61         4.15 o                         
  -5   8   2        502.90        515.01         6.39 o                         
  -4   8   2         15.96         19.85         1.30 o                         
  -3   8   2       1214.37       1229.59        12.82 o                         
  -2   8   2        287.80        289.98         3.02 o                         
  -1   8   2        683.04        733.67         6.58 o                         
   0   8   2        105.25        135.29         1.61 o                         
   1   8   2        646.31        697.30         6.28 o                         
   2   8   2          4.00         10.71         0.81 o                         
   3   8   2         10.89          9.07         1.40 o                         
   4   8   2         74.29         74.99         2.00 o                         
   5   8   2         23.05         22.40         1.66 o                         
   6   8   2          3.80          3.50         1.08 o                         
   7   8   2         40.06         42.81         1.80 o                         
   8   8   2        488.91        472.73        12.78 o                         
  -7   9   2        529.07        551.46         8.87 o                         
  -6   9   2          9.27          7.78         1.22 o                         
  -5   9   2        318.83        317.57         5.96 o                         
  -4   9   2        598.07        602.21         7.24 o                         
  -3   9   2        205.04        196.46         3.07 o                         
  -2   9   2       1220.01       1229.40        11.47 o                         
  -1   9   2       6455.42       6253.74        48.66 o                         
   0   9   2       1784.71       1770.49        14.15 o                         
   1   9   2        808.08        794.17         6.65 o                         
   2   9   2       2234.77       2257.60        20.48 o                         
   3   9   2         31.01         26.16         1.53 o                         
   4   9   2        127.12        141.84         2.78 o                         
   5   9   2        111.66        100.66         2.97 o                         
   7   9   2          1.57          5.35         1.35 o                         
  -7  10   2         84.73         96.19         5.91 o                         
  -6  10   2         31.90         29.93         2.02 o                         
  -5  10   2         16.27         17.73         1.38 o                         
  -4  10   2        136.03        146.61         2.76 o                         
  -3  10   2       1107.79       1085.82        12.29 o                         
  -2  10   2        204.74        196.47         2.46 o                         
  -1  10   2       1335.51       1341.97        12.53 o                         
   0  10   2       1048.39       1043.34         9.39 o                         
   1  10   2        830.93        878.48         7.70 o                         
   2  10   2         58.94         65.48         1.65 o                         
   3  10   2        213.69        220.20         3.22 o                         
   4  10   2        222.97        197.37         3.31 o                         
   5  10   2        301.64        278.82         6.20 o                         
   6  10   2         14.97         18.68         2.40 o                         
   7  10   2          0.71          1.90         2.41 o                         
  -6  11   2         11.75         11.86         1.56 o                         
  -5  11   2         21.11         23.31         1.57 o                         
  -4  11   2        252.21        248.42         4.04 o                         
  -3  11   2       1637.94       1631.00        19.47 o                         
  -2  11   2         35.80         35.00         1.41 o                         
  -1  11   2         25.59         33.08         1.23 o                         
   0  11   2       3604.87       3568.95        28.11 o                         
   1  11   2        168.56        169.09         2.23 o                         
   2  11   2        339.59        322.14         4.23 o                         
   3  11   2          0.23          1.74         1.01 o                         
   4  11   2         48.44         53.09         2.04 o                         
   5  11   2          2.12          0.77         4.31 o                         
   6  11   2          2.69          2.28         1.53 o                         
  -5  12   2          8.05         11.92         1.43 o                         
  -4  12   2        767.26        780.47        10.48 o                         
  -3  12   2         65.90         68.21         1.91 o                         
  -2  12   2       1002.04       1001.51        11.26 o                         
  -1  12   2         15.97         18.49         1.26 o                         
   0  12   2          6.96          8.95         0.71 o                         
   1  12   2        813.71        801.55         7.71 o                         
   2  12   2          3.89          5.65         0.85 o                         
   3  12   2         57.73         51.88         1.78 o                         
   4  12   2        191.81        167.94         3.48 o                         
   5  12   2         43.30         36.62         2.84 o                         
  -4  13   2          0.03          1.06         0.89 o                         
  -3  13   2        175.57        182.10         3.13 o                         
  -2  13   2        590.24        622.05         7.63 o                         
  -1  13   2        886.61        914.26        13.24 o                         
   0  13   2         37.76         50.49         1.57 o                         
   1  13   2        228.44        229.83         3.56 o                         
   2  13   2        615.63        648.00         7.57 o                         
   3  13   2        132.38        132.74         2.50 o                         
   4  13   2          1.31         -0.62         1.10 o                         
  -3  14   2          3.03          4.13         1.05 o                         
  -2  14   2        620.93        644.98         8.65 o                         
  -1  14   2        801.92        822.38        10.83 o                         
   0  14   2        278.75        271.11         3.76 o                         
   1  14   2        961.99       1047.96        12.44 o                         
   2  14   2         12.87         12.71         1.02 o                         
   3  14   2        858.80        820.56        12.00 o                         
  -9   1   3        128.62        136.08         3.11 o                         
  -8   1   3         99.85        103.47         1.80 o                         
  -7   1   3        531.33        528.41         4.67 o                         
  -6   1   3         11.86         13.89         0.89 o                         
  -5   1   3       2832.76       2769.36        23.86 o                         
  -4   1   3       6012.50       5673.59        56.20 o                         
  -3   1   3       1379.07       1317.79        13.27 o                         
  -2   1   3        946.76        907.34         9.81 o                         
  -1   1   3       1464.46       1448.84        16.65 o                         
   0   1   3       1266.26       1249.37        17.37 o                         
   1   1   3         62.49         61.06         0.97 o                         
   2   1   3       5652.45       5396.84       150.43 o                         
   3   1   3        411.57        395.25         4.83 o                         
   4   1   3       2820.79       2752.07        31.73 o                         
   5   1   3        756.95        697.70         6.66 o                         
   6   1   3        197.41        182.24         2.24 o                         
   7   1   3        392.12        377.63         3.63 o                         
   8   1   3          0.48          1.22         0.92 o                         
   9   1   3        262.72        263.89         5.42 o                         
  -9   2   3          0.07          1.14         0.98 o                         
  -8   2   3          5.23          5.24         0.87 o                         
  -7   2   3         11.48         10.19         0.85 o                         
  -6   2   3       1409.45       1431.29        11.05 o                         
  -5   2   3        320.64        335.71         3.07 o                         
  -4   2   3        142.08        137.80         1.81 o                         
  -3   2   3          5.80          5.74         0.40 o                         
  -2   2   3       3855.83       3765.39        37.25 o                         
  -1   2   3        588.54        555.69         6.52 o                         
   0   2   3          1.95          9.46         0.54 o                         
   1   2   3       4352.93       4225.22        59.01 o                         
   2   2   3        149.81        158.63         2.10 o                         
   3   2   3        576.76        556.49         8.28 o                         
   4   2   3       2214.81       2280.76        29.01 o                         
   5   2   3        294.58        290.52         3.08 o                         
   6   2   3        181.58        169.72         2.14 o                         
   7   2   3         93.06         92.40         1.93 o                         
   8   2   3          2.04          3.12         0.93 o                         
   9   2   3        170.48        170.87         4.84 o                         
  -9   3   3         30.50         37.19         1.54 o                         
  -8   3   3         38.39         41.75         1.50 o                         
  -7   3   3       1166.90       1157.29         9.68 o                         
  -6   3   3         77.76         82.96         1.63 o                         
  -5   3   3        575.42        543.52         4.84 o                         
  -4   3   3        765.66        865.39         8.99 o                         
  -3   3   3        131.55        118.56         1.67 o                         
  -2   3   3         42.93         39.73         0.75 o                         
  -1   3   3       1578.77       1602.13        15.95 o                         
   0   3   3        185.68        188.26         2.39 o                         
   1   3   3         20.89         22.79         0.54 o                         
   2   3   3       1987.08       1913.19        22.07 o                         
   3   3   3        697.19        640.18         8.49 o                         
   4   3   3       2191.99       2084.02        26.55 o                         
   5   3   3       3504.73       3453.67        27.36 o                         
   6   3   3        263.50        269.34         3.18 o                         
   7   3   3        515.25        492.85         5.08 o                         
   8   3   3        283.99        299.32         3.78 o                         
   9   3   3        132.73        143.37         2.66 o                         
  -9   4   3         14.26         17.49         1.07 o                         
  -8   4   3        318.64        336.93         4.58 o                         
  -7   4   3         40.96         41.48         1.42 o                         
  -6   4   3        470.60        452.56         4.53 o                         
  -5   4   3         11.91         14.59         0.90 o                         
  -4   4   3       1440.13       1416.73        16.64 o                         
  -3   4   3        839.13        818.41         8.98 o                         
  -2   4   3       1212.74       1251.04        11.27 o                         
  -1   4   3       1032.28       1116.48        10.58 o                         
   0   4   3        931.31       1037.17        10.44 o                         
   1   4   3       1906.83       2129.48        19.97 o                         
   2   4   3        295.98        327.86         4.08 o                         
   3   4   3       1805.12       1838.28        19.74 o                         
   4   4   3         64.78         53.48         1.59 o                         
   5   4   3        226.85        222.65         2.73 o                         
   6   4   3        144.62        140.97         2.22 o                         
   7   4   3         48.37         45.97         1.60 o                         
   8   4   3          1.70          3.10         1.02 o                         
   9   4   3        386.76        374.28         5.06 o                         
  -9   5   3         77.71         78.15         3.02 o                         
  -8   5   3          5.52          5.11         0.98 o                         
  -7   5   3        191.74        204.65         2.70 o                         
  -6   5   3          0.20          0.12         0.74 o                         
  -5   5   3       1252.69       1222.10         9.78 o                         
  -4   5   3        182.13        186.95         2.79 o                         
  -3   5   3       1165.41       1182.84        12.04 o                         
  -2   5   3       2122.88       2222.98        19.84 o                         
  -1   5   3         43.28         39.74         0.79 o                         
   0   5   3        723.51        813.86         9.57 o                         
   1   5   3         75.27         87.55         1.43 o                         
   2   5   3       1020.56       1111.02        11.27 o                         
   3   5   3        610.12        712.23         7.47 o                         
   4   5   3        811.35        799.12         8.23 o                         
   5   5   3         59.87         62.78         1.75 o                         
   6   5   3        945.78        950.91         8.23 o                         
   7   5   3        644.55        681.22         6.30 o                         
   8   5   3        104.52        110.84         2.14 o                         
  -8   6   3        208.59        222.33         4.37 o                         
  -7   6   3          4.33          4.46         0.92 o                         
  -6   6   3        558.27        539.97         5.19 o                         
  -5   6   3         75.96         74.46         1.56 o                         
  -4   6   3        710.80        692.73         6.82 o                         
  -3   6   3       1120.22       1123.65        13.30 o                         
  -2   6   3         25.71         32.85         1.09 o                         
  -1   6   3        186.16        198.67         2.34 o                         
   0   6   3       1905.90       2136.42        22.82 o                         
   1   6   3       3461.64       3463.30        50.93 o                         
   2   6   3         23.75         16.89         0.79 o                         
   3   6   3       3077.35       2965.82        28.05 o                         
   4   6   3       1700.73       1727.03        14.52 o                         
   5   6   3       1499.38       1469.51        14.80 o                         
   6   6   3       2176.72       2146.52        17.37 o                         
   7   6   3          1.18          2.48         0.81 o                         
   8   6   3        619.66        620.84         6.87 o                         
  -8   7   3         25.47         27.09         2.09 o                         
  -7   7   3         68.15         75.65         2.65 o                         
  -6   7   3        133.09        130.97         2.98 o                         
  -5   7   3         11.10         15.70         1.04 o                         
  -4   7   3        139.48        136.98         2.31 o                         
  -3   7   3          2.43          1.56         0.62 o                         
  -2   7   3         36.22         57.19         1.20 o                         
  -1   7   3        220.16        244.95         2.84 o                         
   0   7   3        679.97        785.31         7.65 o                         
   1   7   3        211.99        260.15         3.01 o                         
   2   7   3        293.22        247.78         3.32 o                         
   3   7   3          0.68         -0.15         0.72 o                         
   4   7   3          4.68          5.58         0.94 o                         
   5   7   3          0.50          0.00         0.83 o                         
   6   7   3          4.27          5.56         1.05 o                         
   7   7   3         92.69        100.51         2.40 o                         
   8   7   3         11.81         14.10         1.25 o                         
  -8   8   3        325.69        309.65         6.08 o                         
  -7   8   3          0.03         -1.19         1.19 o                         
  -6   8   3       1098.23       1066.03        12.05 o                         
  -5   8   3        736.74        746.54         8.31 o                         
  -4   8   3       2021.49       1954.47        21.49 o                         
  -3   8   3        240.51        228.01         3.15 o                         
  -2   8   3       1393.99       1390.90        12.78 o                         
  -1   8   3        381.55        386.98         3.96 o                         
   0   8   3          8.38         14.66         0.72 o                         
   1   8   3       1176.32       1115.21         9.41 o                         
   2   8   3          5.28          4.09         0.57 o                         
   3   8   3       1562.03       1434.42        14.83 o                         
   4   8   3        526.67        503.25         6.29 o                         
   5   8   3        656.11        587.21        12.77 o                         
   6   8   3        325.54        337.02         5.67 o                         
   7   8   3        112.38        121.95         2.58 o                         
  -7   9   3         26.77         26.45         2.22 o                         
  -6   9   3          3.29          3.64         1.37 o                         
  -5   9   3         13.30         12.34         1.20 o                         
  -4   9   3         15.86         15.68         1.12 o                         
  -3   9   3          2.76          3.02         0.88 o                         
  -2   9   3        312.19        311.38         3.43 o                         
  -1   9   3        253.62        257.81         2.54 o                         
   0   9   3        235.26        233.63         2.42 o                         
   1   9   3        341.69        364.71         3.42 o                         
   2   9   3        198.33        197.03         2.54 o                         
   3   9   3          6.41          7.15         1.47 o                         
   4   9   3          2.91          2.56         0.94 o                         
   5   9   3         12.83         11.39         1.63 o                         
   7   9   3         52.12         61.29         2.39 o                         
  -7  10   3         93.85         95.97         3.03 o                         
  -6  10   3        765.91        768.96        21.19 o                         
  -5  10   3          8.17          9.36         1.19 o                         
  -4  10   3        324.94        310.67         7.09 o                         
  -3  10   3        716.82        702.49         8.18 o                         
  -2  10   3        165.47        168.23         2.16 o                         
  -1  10   3        101.14        111.70         1.72 o                         
   0  10   3        246.33        250.77         3.02 o                         
   1  10   3       1253.32       1181.44        10.06 o                         
   2  10   3        492.91        490.73         5.11 o                         
   3  10   3        641.31        651.81         9.36 o                         
   4  10   3        477.21        457.73         6.64 o                         
   5  10   3        487.98        515.95        10.95 o                         
   6  10   3        547.36        529.09         9.94 o                         
  -6  11   3        131.49        121.27         3.52 o                         
  -5  11   3        118.29        111.74         2.55 o                         
  -4  11   3         93.75         91.82         2.10 o                         
  -3  11   3        395.94        378.62         5.21 o                         
  -2  11   3         20.88         24.46         1.32 o                         
  -1  11   3        319.05        328.73         3.42 o                         
   0  11   3       1031.65       1027.36         8.82 o                         
   1  11   3        137.82        123.56         1.96 o                         
   2  11   3        369.62        369.38         4.70 o                         
   3  11   3        425.48        415.25         5.59 o                         
   4  11   3        268.65        258.71         5.41 o                         
   5  11   3         91.45        103.37         5.74 o                         
   6  11   3         19.40         17.56         2.02 o                         
  -5  12   3         82.69         88.80         2.53 o                         
  -4  12   3        423.10        441.24         8.28 o                         
  -3  12   3         41.95         45.10         1.87 o                         
  -2  12   3         19.19         17.32         1.01 o                         
  -1  12   3         32.98         35.32         1.21 o                         
   0  12   3        412.90        394.32         3.92 o                         
   1  12   3         34.77         31.48         1.17 o                         
   2  12   3         28.24         39.14         1.56 o                         
   3  12   3       1766.76       1763.32        20.71 o                         
   4  12   3        541.61        522.86         7.28 o                         
   5  12   3        370.96        355.69         8.34 o                         
  -4  13   3        424.61        417.74         6.50 o                         
  -3  13   3        189.43        199.51         3.31 o                         
  -2  13   3        685.37        701.65         8.64 o                         
  -1  13   3         28.39         32.07         1.20 o                         
   0  13   3         49.78         52.40         1.33 o                         
   1  13   3         73.38         62.14         1.60 o                         
   2  13   3        333.12        310.69         4.40 o                         
   3  13   3         33.53         46.22         1.65 o                         
   4  13   3        309.23        304.07         5.25 o                         
  -2  14   3        331.82        350.94         5.56 o                         
  -1  14   3         14.72         17.09         1.76 o                         
   0  14   3        278.18        269.71         3.39 o                         
   1  14   3        161.71        155.49         2.77 o                         
   2  14   3         23.04         27.84         1.85 o                         
  -9   0   4         24.03         22.07         1.58 o                         
  -8   0   4       1541.71       1543.41        18.29 o                         
  -7   0   4          2.59          0.62         1.07 o                         
  -6   0   4          6.33          8.05         1.07 o                         
  -5   0   4        576.77        578.41         7.58 o                         
  -4   0   4       8971.38       8700.35       108.78 o                         
  -3   0   4       4876.58       4604.27        74.62 o                         
  -2   0   4         80.27         68.65         1.42 o                         
  -1   0   4       7549.60       6712.35       187.24 o                         
   0   0   4        353.29        336.11         5.69 o                         
   1   0   4       4391.89       4065.65       113.60 o                         
   2   0   4        935.90       1004.83        14.28 o                         
   3   0   4       3878.53       3829.83        62.03 o                         
   4   0   4       2563.46       2807.89        40.23 o                         
   5   0   4        343.49        383.94         5.23 o                         
   6   0   4          5.93          7.65         1.18 o                         
   7   0   4        221.84        213.36         5.43 o                         
   8   0   4         30.56         32.78         2.84 o                         
   9   0   4        527.62        505.89         9.37 o                         
  -9   1   4          1.69          1.68         0.89 o                         
  -8   1   4         31.57         30.31         1.29 o                         
  -7   1   4        101.46        103.34         1.73 o                         
  -6   1   4          0.83          2.68         0.71 o                         
  -5   1   4        243.89        239.33         3.02 o                         
  -4   1   4       1534.19       1578.57        15.07 o                         
  -3   1   4        145.15        135.63         1.74 o                         
  -2   1   4       1011.58        946.53        10.23 o                         
  -1   1   4        886.90        901.40        11.46 o                         
   0   1   4        326.81        317.23         3.83 o                         
   1   1   4       2833.45       2775.07        31.71 o                         
   2   1   4        562.37        577.81         6.34 o                         
   3   1   4       4651.10       4974.94        52.59 o                         
   4   1   4        788.74        826.88         9.15 o                         
   5   1   4         35.46         39.28         1.04 o                         
   6   1   4          4.00          4.14         0.75 o                         
   7   1   4        362.59        363.93         3.69 o                         
   8   1   4        229.90        233.03         4.29 o                         
   9   1   4        256.00        266.28         3.98 o                         
  -9   2   4         26.04         24.47         1.25 o                         
  -8   2   4          1.28          1.81         0.92 o                         
  -7   2   4        154.74        156.57         2.09 o                         
  -6   2   4        202.26        204.86         2.51 o                         
  -5   2   4       1099.04       1098.42         8.89 o                         
  -4   2   4      10212.66       9687.21        95.76 o                         
  -3   2   4       1724.46       1636.15        17.57 o                         
  -2   2   4        111.65        123.24         1.53 o                         
  -1   2   4       6540.62       6030.77       119.06 o                         
   0   2   4         80.81         79.24         1.19 o                         
   1   2   4       5307.66       5030.24        62.86 o                         
   2   2   4       2508.12       2372.88        23.61 o                         
   3   2   4        119.64        167.35         2.01 o                         
   4   2   4        462.32        478.25         5.98 o                         
   5   2   4        382.61        414.71         4.17 o                         
   6   2   4        958.76        955.43        10.28 o                         
   7   2   4         34.93         34.29         1.40 o                         
   8   2   4        940.22        954.67        10.34 o                         
   9   2   4          3.37          4.46         1.38 o                         
  -9   3   4        153.98        157.72         2.56 o                         
  -8   3   4         75.37         76.95         2.49 o                         
  -7   3   4         26.72         26.84         1.13 o                         
  -6   3   4        720.63        710.89         7.97 o                         
  -5   3   4        231.03        230.39         2.79 o                         
  -4   3   4        816.39        857.70         9.52 o                         
  -3   3   4         18.59         17.96         0.82 o                         
  -2   3   4       1347.93       1413.59        12.69 o                         
  -1   3   4        803.39        885.69        10.09 o                         
   0   3   4         17.78         12.62         0.51 o                         
   1   3   4         44.51         41.70         0.88 o                         
   2   3   4        573.12        631.75         8.35 o                         
   3   3   4       1056.35       1166.04        12.68 o                         
   4   3   4         35.47         38.74         1.15 o                         
   5   3   4         17.96         21.05         0.96 o                         
   6   3   4         19.21         21.20         1.04 o                         
   7   3   4        216.78        221.87         3.33 o                         
   8   3   4        374.91        406.60         6.24 o                         
   9   3   4        124.23        135.53         2.59 o                         
  -9   4   4         11.20         14.05         1.12 o                         
  -8   4   4         68.16         78.19         1.78 o                         
  -7   4   4         68.05         64.47         1.67 o                         
  -6   4   4        620.72        621.97         5.46 o                         
  -5   4   4          6.52          6.76         0.73 o                         
  -4   4   4         65.67         85.59         1.51 o                         
  -3   4   4        765.48        757.73         8.39 o                         
  -2   4   4        238.97        274.25         2.73 o                         
  -1   4   4       2993.05       2866.74        33.88 o                         
   0   4   4       2304.45       2393.43        23.80 o                         
   1   4   4       3798.26       3611.52        35.16 o                         
   2   4   4        677.33        749.51         8.89 o                         
   3   4   4         15.93         16.65         0.89 o                         
   4   4   4        181.01        180.61         2.42 o                         
   5   4   4        336.31        344.07         3.51 o                         
   6   4   4       1147.73       1137.24         9.64 o                         
   7   4   4        104.86        107.37         2.12 o                         
   8   4   4        864.62        914.37         9.28 o                         
   9   4   4        162.75        162.30         2.95 o                         
  -8   5   4         16.01         18.99         1.16 o                         
  -7   5   4        525.55        520.69         4.95 o                         
  -6   5   4        353.58        351.14         3.61 o                         
  -5   5   4         11.97         11.75         0.82 o                         
  -4   5   4         82.43         68.88         1.47 o                         
  -3   5   4        179.66        182.99         2.31 o                         
  -2   5   4       1242.61       1165.16        10.08 o                         
  -1   5   4       2100.27       2293.91        21.61 o                         
   0   5   4      11736.66      11192.11       312.26 o                         
   1   5   4         69.14         63.61         0.95 o                         
   2   5   4        150.32        140.86         2.10 o                         
   3   5   4       1059.57       1072.79        11.04 o                         
   4   5   4          0.06         -0.56         0.69 o                         
   5   5   4        557.53        543.37         5.22 o                         
   6   5   4        580.95        582.01         5.41 o                         
   7   5   4       2247.53       2316.16        22.35 o                         
   8   5   4         19.73         21.04         1.17 o                         
  -8   6   4         21.94         29.68         1.67 o                         
  -7   6   4        137.07        139.00         2.73 o                         
  -6   6   4          9.69         13.46         0.93 o                         
  -5   6   4          2.05          3.23         0.93 o                         
  -4   6   4         82.30         80.43         1.97 o                         
  -3   6   4        386.35        367.89         4.18 o                         
  -1   6   4       1398.00       1480.31        14.07 o                         
   0   6   4        242.43        280.95         3.15 o                         
   1   6   4         39.35         68.23         1.14 o                         
   2   6   4         31.44         35.92         1.25 o                         
   3   6   4        956.38        934.45         8.10 o                         
   4   6   4         46.00         45.54         1.28 o                         
   5   6   4        177.33        181.80         2.50 o                         
   6   6   4        465.77        464.79         5.06 o                         
   7   6   4        134.06        132.38         3.32 o                         
   8   6   4         11.00         10.46         1.08 o                         
  -8   7   4        107.84        103.69         3.11 o                         
  -7   7   4         51.21         56.09         2.52 o                         
  -6   7   4          0.99          2.70         0.89 o                         
  -5   7   4        536.41        535.97         5.86 o                         
  -4   7   4         10.23         10.64         0.95 o                         
  -3   7   4        654.55        658.87         6.53 o                         
  -2   7   4       3715.52       3672.97        34.52 o                         
  -1   7   4        293.26        335.44         3.54 o                         
   0   7   4       2605.18       2477.49        26.50 o                         
   1   7   4       1897.18       1964.32        18.66 o                         
   2   7   4       1060.26       1039.73         9.67 o                         
   3   7   4        250.34        255.51         2.95 o                         
   4   7   4         57.88         60.82         1.66 o                         
   5   7   4         87.89         78.25         1.94 o                         
   6   7   4       1749.69       1723.53        16.87 o                         
   7   7   4        205.80        214.85         3.43 o                         
   8   7   4        229.74        241.74         4.03 o                         
  -6   8   4        556.40        565.62         6.93 o                         
  -5   8   4          5.76          4.84         0.94 o                         
  -4   8   4          4.81          4.04         1.11 o                         
  -3   8   4        563.88        568.13         6.43 o                         
  -2   8   4        613.63        613.15         6.29 o                         
  -1   8   4         14.62         10.31         0.65 o                         
   0   8   4        465.43        484.69         4.42 o                         
   1   8   4         73.99         88.02         1.35 o                         
   2   8   4          4.09          3.19         0.61 o                         
   3   8   4         52.18         60.06         1.61 o                         
   4   8   4        419.30        375.40         4.71 o                         
   5   8   4          0.21          0.29         0.95 o                         
   6   8   4        522.97        497.89         6.37 o                         
   7   8   4        410.48        398.61         5.18 o                         
  -7   9   4        105.72        100.71         4.22 o                         
  -6   9   4        110.20        112.66         3.00 o                         
  -5   9   4        414.18        413.34         5.67 o                         
  -4   9   4       1079.06       1060.90        12.98 o                         
  -3   9   4          3.66          3.06         0.78 o                         
  -2   9   4       3875.45       3771.69        43.54 o                         
  -1   9   4        187.89        191.19         2.09 o                         
   0   9   4       1646.37       1627.79        13.08 o                         
   1   9   4        639.03        637.22         5.90 o                         
   2   9   4       1537.06       1484.21        16.46 o                         
   3   9   4         76.32         65.73         1.79 o                         
   4   9   4          0.85          1.81         1.13 o                         
   5   9   4          4.48          2.93         1.33 o                         
   6   9   4        409.38        395.19         6.26 o                         
   7   9   4        614.19        601.68         8.22 o                         
  -6  10   4        171.62        166.26         3.66 o                         
  -5  10   4         69.23         70.28         2.50 o                         
  -4  10   4        141.90        143.42         2.59 o                         
  -3  10   4       1890.05       1888.63        19.35 o                         
  -2  10   4        189.35        192.45         2.35 o                         
  -1  10   4        774.80        754.98         6.67 o                         
   0  10   4        435.05        457.13         4.24 o                         
   1  10   4         41.29         36.96         1.13 o                         
   2  10   4         43.01         52.51         1.62 o                         
   3  10   4         13.59         13.02         1.30 o                         
   4  10   4        188.93        156.92         3.01 o                         
   5  10   4        450.14        411.86        12.45 o                         
   6  10   4        347.46        345.00         7.51 o                         
  -6  11   4        108.72        115.31         5.30 o                         
  -5  11   4        402.35        405.45         5.44 o                         
  -4  11   4        475.50        491.15         6.39 o                         
  -3  11   4        616.56        623.77         7.93 o                         
  -2  11   4        525.34        533.02         5.98 o                         
  -1  11   4         10.04          9.65         0.69 o                         
   0  11   4       1721.25       1731.82        15.78 o                         
   1  11   4          3.11          3.52         0.65 o                         
   2  11   4          2.69          8.84         1.27 o                         
   3  11   4        651.23        612.39         7.72 o                         
   4  11   4         37.06         38.14         3.23 o                         
   5  11   4         64.09         59.49         3.00 o                         
   6  11   4         19.69         29.37         2.76 o                         
  -5  12   4         50.03         44.96         2.32 o                         
  -4  12   4        845.54        878.25        11.62 o                         
  -3  12   4         87.27         95.69         2.15 o                         
  -2  12   4        232.67        219.29         3.75 o                         
  -1  12   4        771.02        774.91         7.44 o                         
   0  12   4         43.47         39.90         1.38 o                         
   1  12   4        236.06        242.38         3.11 o                         
   2  12   4        182.40        185.81         3.32 o                         
   3  12   4         44.27         45.71         1.68 o                         
   4  12   4         73.16         64.46         2.47 o                         
   5  12   4        171.09        166.93         4.91 o                         
  -4  13   4         29.28         41.26         4.55 o                         
  -3  13   4        144.51        145.37         2.65 o                         
  -2  13   4        389.91        376.50         5.47 o                         
  -1  13   4          0.58          1.75         0.79 o                         
   0  13   4        717.86        730.69         7.75 o                         
   1  13   4        475.64        453.88         5.88 o                         
   2  13   4        635.38        596.69         8.21 o                         
   3  13   4         45.20         57.89         2.20 o                         
   4  13   4         61.90         59.74         3.34 o                         
  -2  14   4         52.66         35.91         1.66 o                         
  -1  14   4        970.68        993.36        12.87 o                         
   0  14   4        121.56        136.04         2.02 o                         
   1  14   4       1418.85       1462.18        21.00 o                         
   2  14   4         43.15         37.59         2.96 o                         
  -9   1   5         71.87         82.51         2.47 o                         
  -8   1   5        330.37        337.03         4.07 o                         
  -7   1   5        201.30        201.13         2.90 o                         
  -6   1   5       1820.44       1780.84        14.60 o                         
  -5   1   5        244.84        237.80         2.83 o                         
  -4   1   5        232.45        207.49         2.37 o                         
  -3   1   5        217.21        217.36         2.60 o                         
  -2   1   5        262.85        251.86         3.00 o                         
  -1   1   5        315.83        345.84         3.47 o                         
   0   1   5       1001.81       1040.68         9.90 o                         
   1   1   5       1561.71       1557.41        15.55 o                         
   2   1   5          7.97          5.28         0.35 o                         
   3   1   5       3730.43       3584.70        38.05 o                         
   4   1   5         87.45         88.48         1.54 o                         
   5   1   5       2324.18       2203.72        18.36 o                         
   6   1   5          1.99          0.89         0.93 o                         
   7   1   5        272.86        275.91         3.31 o                         
   8   1   5         13.66         13.41         1.21 o                         
   9   1   5          3.10          3.35         1.04 o                         
  -9   2   5          6.12          5.41         1.25 o                         
  -8   2   5        123.98        130.92         2.27 o                         
  -7   2   5        261.04        256.09         2.91 o                         
  -6   2   5       1009.26        994.53         8.51 o                         
  -5   2   5        184.14        185.75         2.67 o                         
  -4   2   5        654.34        656.22         6.56 o                         
  -3   2   5       1533.06       1522.85        14.60 o                         
  -2   2   5        324.33        365.56         3.93 o                         
  -1   2   5        128.20        121.18         1.45 o                         
   0   2   5        398.86        431.30         4.26 o                         
   1   2   5        429.75        409.35         4.57 o                         
   2   2   5       1275.67       1410.95        14.21 o                         
   3   2   5        327.15        353.26         3.86 o                         
   4   2   5        265.47        236.00         3.03 o                         
   5   2   5         54.80         67.43         1.47 o                         
   6   2   5        107.11        120.56         2.03 o                         
   7   2   5        869.11        869.85         8.14 o                         
   8   2   5        365.22        374.98         7.57 o                         
   9   2   5         83.61         81.05         2.93 o                         
  -9   3   5         81.65         88.98         2.10 o                         
  -8   3   5          1.02          3.69         0.89 o                         
  -7   3   5        405.25        413.78         4.00 o                         
  -6   3   5        565.07        545.92         5.04 o                         
  -5   3   5         34.20         35.14         1.14 o                         
  -4   3   5       4688.57       4570.72        38.82 o                         
  -3   3   5       1212.24       1238.47        11.87 o                         
  -2   3   5        824.02        839.55         8.11 o                         
  -1   3   5       2958.25       3065.79        30.43 o                         
   0   3   5        148.72        155.72         1.79 o                         
   1   3   5        967.69        958.23         9.17 o                         
   2   3   5       3394.89       3536.56        37.52 o                         
   3   3   5       3420.16       3319.15        33.05 o                         
   4   3   5        106.14        103.47         1.70 o                         
   5   3   5       2130.17       2074.49        16.08 o                         
   6   3   5        456.04        438.57         4.47 o                         
   7   3   5       1321.37       1301.62        12.35 o                         
   8   3   5        216.09        222.54         3.54 o                         
  -8   4   5        256.78        252.35         5.49 o                         
  -7   4   5         40.47         46.50         1.46 o                         
  -6   4   5       1552.55       1497.32        12.75 o                         
  -5   4   5        435.25        419.09         4.35 o                         
  -4   4   5        315.77        328.60         3.64 o                         
  -3   4   5         76.65         68.31         1.32 o                         
  -2   4   5         49.36         51.86         1.01 o                         
  -1   4   5        200.51        210.34         2.32 o                         
   0   4   5         42.10         75.67         1.33 o                         
   1   4   5        553.46        645.78         6.30 o                         
   2   4   5       1627.17       1581.88        17.03 o                         
   3   4   5         17.13         17.45         1.19 o                         
   4   4   5        528.84        502.66         4.88 o                         
   5   4   5         18.51         19.89         0.97 o                         
   6   4   5       1664.69       1648.96        14.06 o                         
   7   4   5         85.90         97.36         2.41 o                         
   8   4   5          0.23          1.04         0.99 o                         
  -8   5   5         83.84         78.32         2.13 o                         
  -7   5   5        134.40        138.16         2.17 o                         
  -6   5   5          1.74          2.53         0.81 o                         
  -5   5   5        179.25        183.79         2.45 o                         
  -4   5   5        200.86        189.58         2.52 o                         
  -3   5   5        260.72        276.80         3.25 o                         
  -2   5   5          4.69         13.40         0.74 o                         
  -1   5   5       1575.70       1719.27        17.27 o                         
   0   5   5        166.12        212.28         2.35 o                         
   1   5   5        579.44        573.33         5.13 o                         
   2   5   5         48.34         70.51         1.35 o                         
   3   5   5       1535.97       1470.52        12.33 o                         
   4   5   5          3.61          5.82         0.96 o                         
   5   5   5        319.61        325.49         3.58 o                         
   6   5   5        197.08        190.12         2.70 o                         
   7   5   5        244.93        239.67         3.26 o                         
   8   5   5        234.50        239.28         3.52 o                         
  -8   6   5         21.68         29.27         1.95 o                         
  -7   6   5        583.54        580.07         9.87 o                         
  -6   6   5         68.44         63.14         2.01 o                         
  -5   6   5       1499.76       1495.21        14.61 o                         
  -4   6   5          6.08          8.44         1.07 o                         
  -3   6   5        361.91        346.77         4.49 o                         
  -2   6   5       1414.55       1531.63        17.90 o                         
  -1   6   5         30.33         42.16         0.94 o                         
   0   6   5          8.35         11.58         0.58 o                         
   1   6   5        320.49        246.26         2.91 o                         
   2   6   5       2981.24       2932.67        29.36 o                         
   3   6   5        137.20        121.24         1.71 o                         
   4   6   5       4272.52       4171.57        35.66 o                         
   5   6   5       1584.15       1576.00        13.99 o                         
   6   6   5       1028.84       1004.58        13.63 o                         
   7   6   5         30.28         33.59         1.71 o                         
   8   6   5          0.88          2.14         0.97 o                         
  -8   7   5         37.93         45.74         2.79 o                         
  -7   7   5         88.18         89.58         3.05 o                         
  -6   7   5        503.91        518.07         5.97 o                         
  -5   7   5         26.90         30.19         1.47 o                         
  -4   7   5        381.43        390.49         5.21 o                         
  -3   7   5        346.50        349.08         4.07 o                         
  -2   7   5         33.89         42.20         1.17 o                         
  -1   7   5         18.30         25.69         0.81 o                         
   0   7   5         30.21         29.75         0.86 o                         
   1   7   5         41.16         34.79         0.95 o                         
   2   7   5         54.74         60.69         2.05 o                         
   3   7   5          9.89         14.58         0.87 o                         
   4   7   5        209.66        191.88         3.26 o                         
   5   7   5        392.16        380.05         4.84 o                         
   6   7   5          0.08          0.74         1.02 o                         
   7   7   5        264.35        282.58         4.02 o                         
   8   7   5        189.87        180.30         8.39 o                         
  -7   8   5        204.21        206.65         6.34 o                         
  -6   8   5        362.11        356.45         6.31 o                         
  -5   8   5       1045.83       1050.95        15.75 o                         
  -4   8   5          2.77          2.82         0.96 o                         
  -3   8   5       1986.09       1938.87        20.13 o                         
  -2   8   5         30.03         28.79         1.08 o                         
  -1   8   5        554.66        579.01         5.15 o                         
   0   8   5        634.73        606.69         5.16 o                         
   1   8   5        502.79        497.53         4.73 o                         
   2   8   5        400.24        383.06         4.12 o                         
   3   8   5        255.51        244.02         3.50 o                         
   4   8   5       2750.00       2652.22        26.97 o                         
   5   8   5        195.51        196.93         7.28 o                         
   6   8   5        240.30        238.16         5.51 o                         
   7   8   5        313.61        318.25         4.72 o                         
  -7   9   5         11.62         12.80         1.96 o                         
  -6   9   5         22.92         22.08         1.66 o                         
  -5   9   5         75.79         70.55         2.40 o                         
  -4   9   5        887.05        879.32        11.01 o                         
  -3   9   5         85.29         84.53         2.00 o                         
  -2   9   5          1.10          2.08         0.75 o                         
  -1   9   5         39.99         33.56         1.05 o                         
   0   9   5        155.61        174.02         2.21 o                         
   1   9   5         26.06         19.97         0.95 o                         
   2   9   5          1.46          1.13         0.67 o                         
   3   9   5         37.79         26.20         1.33 o                         
   4   9   5        198.06        167.10         3.34 o                         
   5   9   5         22.27         24.34         2.15 o                         
   6   9   5        223.67        227.73         4.23 o                         
   7   9   5          0.01          0.36         1.32 o                         
  -6  10   5         51.25         53.43         2.52 o                         
  -5  10   5        855.44        837.49        10.01 o                         
  -4  10   5         13.92         16.34         1.11 o                         
  -3  10   5         67.81         66.91         2.14 o                         
  -2  10   5        247.63        250.92         3.10 o                         
  -1  10   5        185.99        184.89         2.39 o                         
   0  10   5         86.74         88.05         1.50 o                         
   1  10   5         19.45         23.99         0.96 o                         
   2  10   5       1894.59       1803.31        18.38 o                         
   3  10   5         49.81         49.82         2.07 o                         
   4  10   5       1180.61       1111.01        14.62 o                         
   5  10   5         58.69         63.86         3.91 o                         
   6  10   5        758.12        815.97        14.19 o                         
  -5  11   5          3.90          3.93         1.05 o                         
  -4  11   5         60.72         67.21         1.92 o                         
  -3  11   5        131.62        136.66         2.42 o                         
  -2  11   5        286.55        282.36         3.34 o                         
  -1  11   5        223.73        207.99         2.56 o                         
   0  11   5         23.56         21.97         0.98 o                         
   1  11   5          9.69         12.44         0.83 o                         
   2  11   5        304.10        290.98         4.12 o                         
   3  11   5        210.47        223.27         3.76 o                         
   4  11   5         17.69         15.53         1.64 o                         
   5  11   5        430.14        423.98         8.75 o                         
  -4  12   5        186.98        190.90         3.33 o                         
  -3  12   5        360.14        370.65         5.45 o                         
  -2  12   5        344.63        362.90         4.46 o                         
  -1  12   5         11.94         11.29         0.75 o                         
   0  12   5         57.71         53.57         1.63 o                         
   1  12   5        380.36        350.43         5.18 o                         
   2  12   5        552.78        587.50         8.09 o                         
   3  12   5         26.06         29.14         1.86 o                         
   4  12   5        475.39        455.78         5.95 o                         
  -3  13   5          2.61          1.99         1.26 o                         
  -2  13   5        130.98        122.89         2.42 o                         
  -1  13   5        186.05        180.42         2.61 o                         
   0  13   5          1.19          3.08         0.70 o                         
   1  13   5        522.92        547.75         6.90 o                         
   2  13   5          5.86          9.81         1.02 o                         
   3  13   5        478.65        485.08         7.53 o                         
  -1  14   5         23.82         20.42         1.33 o                         
   0  14   5         21.02         29.09         1.29 o                         
   1  14   5         47.25         59.84         1.79 o                         
  -9   0   6         32.95         37.95         2.31 o                         
  -8   0   6         46.83         43.22         2.23 o                         
  -7   0   6        365.25        366.09         5.71 o                         
  -6   0   6        285.38        300.09         6.30 o                         
  -5   0   6          5.78          5.08         1.27 o                         
  -4   0   6       1962.12       1917.51        27.33 o                         
  -3   0   6       2839.69       2738.52        38.62 o                         
  -2   0   6       1507.15       1510.93        21.49 o                         
  -1   0   6          9.99         10.89         1.01 o                         
   0   0   6       8109.38       7594.06       106.11 o                         
   2   0   6        320.41        459.45         6.89 o                         
   4   0   6        193.51        207.21         3.68 o                         
   7   0   6       2276.29       2284.40        29.44 o                         
   8   0   6        314.63        322.14        10.49 o                         
  -9   1   6         29.33         26.81         1.58 o                         
  -8   1   6         34.69         38.77         1.56 o                         
  -7   1   6        290.04        293.14         3.30 o                         
  -6   1   6       1313.80       1298.56        11.69 o                         
  -5   1   6        276.25        272.75         3.13 o                         
  -4   1   6        615.39        613.75         5.94 o                         
  -3   1   6         88.41         85.56         1.63 o                         
  -2   1   6         56.62         50.71         1.40 o                         
  -1   1   6        103.45         93.59         1.55 o                         
   0   1   6         10.36          5.21         0.41 o                         
   1   1   6       2627.47       2706.86        34.04 o                         
   2   1   6        433.37        514.90         5.62 o                         
   3   1   6        727.01        836.17         8.65 o                         
   4   1   6        616.22        609.72         5.52 o                         
   5   1   6         15.55         15.97         1.55 o                         
   6   1   6        123.14        118.69         2.12 o                         
   7   1   6          0.92          2.33         0.91 o                         
   8   1   6        212.47        200.53         7.03 o                         
  -8   2   6         18.17         15.06         1.04 o                         
  -7   2   6         59.96         57.99         1.55 o                         
  -6   2   6         59.12         55.80         1.46 o                         
  -5   2   6        398.76        391.14         3.85 o                         
  -4   2   6          9.41         11.40         0.74 o                         
  -3   2   6       2047.04       2024.24        20.32 o                         
  -2   2   6        933.11        863.79         8.87 o                         
  -1   2   6       4486.55       4426.32        41.37 o                         
   0   2   6       4352.03       4255.73        42.16 o                         
   1   2   6       2541.98       2867.23        32.91 o                         
   2   2   6       2788.10       2723.54        27.17 o                         
   3   2   6        187.47        218.42         2.48 o                         
   4   2   6         96.75        100.71         1.72 o                         
   5   2   6        380.12        391.58         4.33 o                         
   6   2   6          2.50          2.57         0.85 o                         
   7   2   6        137.02        143.86         2.45 o                         
   8   2   6         43.41         47.29         2.11 o                         
  -8   3   6          0.63          0.95         0.90 o                         
  -7   3   6        136.38        129.18         1.98 o                         
  -6   3   6       1348.07       1281.74        11.04 o                         
  -5   3   6          2.00          3.28         0.73 o                         
  -4   3   6          3.24          2.94         0.70 o                         
  -3   3   6          1.69          2.88         0.66 o                         
  -2   3   6       1303.17       1340.72        12.16 o                         
  -1   3   6        719.08        754.51         6.97 o                         
   0   3   6          0.96          4.36         0.41 o                         
   1   3   6        435.44        425.00         4.09 o                         
   2   3   6          2.74          5.30         0.71 o                         
   3   3   6         57.84         75.95         1.29 o                         
   4   3   6         80.38         80.56         1.59 o                         
   5   3   6          2.59          3.14         0.77 o                         
   6   3   6         31.48         30.47         1.38 o                         
   7   3   6        404.33        382.05         5.42 o                         
   8   3   6         18.53         21.61         1.58 o                         
  -8   4   6        704.62        637.66        11.61 o                         
  -7   4   6        111.75        109.12         1.91 o                         
  -6   4   6         32.92         30.23         1.27 o                         
  -5   4   6        414.30        411.17         4.27 o                         
  -4   4   6         87.99        102.99         1.75 o                         
  -3   4   6         10.24         15.27         0.78 o                         
  -2   4   6       4441.46       4512.29        42.22 o                         
  -1   4   6        787.84        733.86         7.17 o                         
   0   4   6       1120.95       1094.24        11.13 o                         
   1   4   6          9.84         12.99         0.60 o                         
   2   4   6       1425.35       1414.93        15.33 o                         
   3   4   6         31.98         35.66         1.32 o                         
   4   4   6        128.77        130.86         1.97 o                         
   5   4   6       3222.84       3235.57        29.29 o                         
   6   4   6       1550.10       1516.37        13.47 o                         
   7   4   6        578.75        564.98         6.19 o                         
   8   4   6         53.15         52.88         2.29 o                         
  -8   5   6        133.53        126.13         3.56 o                         
  -7   5   6         12.46         13.42         1.07 o                         
  -6   5   6         34.02         32.95         1.57 o                         
  -5   5   6          4.99          4.23         0.84 o                         
  -4   5   6        132.54        147.57         2.34 o                         
  -3   5   6        244.40        226.38         5.22 o                         
  -1   5   6       3527.22       3520.67        33.03 o                         
   0   5   6        179.64        171.68         2.16 o                         
   1   5   6        835.70        840.15         9.29 o                         
   2   5   6         22.14         22.44         0.90 o                         
   3   5   6        652.78        675.39         5.58 o                         
   4   5   6        893.00        891.53         9.02 o                         
   5   5   6        450.31        441.18         4.42 o                         
   6   5   6        718.93        687.41         9.89 o                         
   7   5   6         59.84         65.30         3.77 o                         
   8   5   6       1115.49       1110.10        12.53 o                         
  -8   6   6         47.25         40.69         2.43 o                         
  -7   6   6         14.84         16.46         1.11 o                         
  -6   6   6         24.13         26.47         1.33 o                         
  -5   6   6         43.84         41.01         1.60 o                         
  -4   6   6        123.78        125.76         2.32 o                         
  -3   6   6       1735.88       1788.49        18.30 o                         
  -2   6   6         11.67         18.74         1.01 o                         
  -1   6   6        115.21        119.13         1.50 o                         
   0   6   6        558.33        544.87         5.25 o                         
   1   6   6        274.26        250.79         2.59 o                         
   2   6   6        299.31        301.84         2.95 o                         
   3   6   6         21.18         30.66         1.58 o                         
   4   6   6       1839.83       1816.75        17.61 o                         
   5   6   6        309.45        319.19         3.85 o                         
   6   6   6        109.82        112.62         2.37 o                         
   7   6   6         30.56         31.78         1.84 o                         
   8   6   6        198.06        211.22         3.70 o                         
  -7   7   6          5.12          5.13         1.21 o                         
  -6   7   6         60.23         60.06         1.93 o                         
  -5   7   6         58.25         67.12         2.62 o                         
  -3   7   6        891.44        914.63         9.77 o                         
  -2   7   6       3663.86       3721.93        31.82 o                         
  -1   7   6       1555.11       1440.04        11.54 o                         
   0   7   6        488.49        477.52         4.36 o                         
   1   7   6       4042.80       3989.51        30.13 o                         
   2   7   6        374.53        372.52         4.20 o                         
   3   7   6         14.82         17.96         0.95 o                         
   4   7   6       1895.70       1841.17        19.00 o                         
   5   7   6         10.17         11.98         1.52 o                         
   6   7   6        297.06        287.07         3.91 o                         
   7   7   6          2.48          3.79         1.15 o                         
  -7   8   6        145.40        133.21         9.57 o                         
  -6   8   6        223.05        223.13         5.30 o                         
  -5   8   6         23.88         22.82         1.47 o                         
  -4   8   6        392.91        403.35         5.59 o                         
  -3   8   6         75.90         81.85         2.11 o                         
  -2   8   6          0.80          1.65         0.67 o                         
  -1   8   6         29.11         38.05         1.06 o                         
   0   8   6         24.98         20.18         0.85 o                         
   1   8   6        250.25        234.54         2.62 o                         
   2   8   6         66.91         54.96         1.51 o                         
   3   8   6          3.32          3.49         0.85 o                         
   4   8   6       1329.40       1262.77        16.73 o                         
   5   8   6          5.35          6.40         1.21 o                         
   6   8   6         54.92         51.52         2.17 o                         
   7   8   6         20.96         22.70         1.56 o                         
  -6   9   6         14.20         16.14         1.42 o                         
  -5   9   6        436.71        448.49         6.04 o                         
  -4   9   6        246.93        251.80         3.84 o                         
  -3   9   6        605.11        579.81         7.05 o                         
  -2   9   6         68.46         58.06         1.55 o                         
  -1   9   6       1283.99       1295.51        11.42 o                         
   0   9   6        444.95        434.89         4.49 o                         
   1   9   6        627.10        640.36         5.97 o                         
   2   9   6        607.42        571.30         6.14 o                         
   3   9   6         37.80         56.52         2.60 o                         
   4   9   6        712.12        629.71        14.10 o                         
   5   9   6        456.91        428.81         7.51 o                         
   6   9   6        647.89        655.60         9.18 o                         
  -6  10   6         19.59         18.06         1.47 o                         
  -5  10   6         34.15         32.32         1.94 o                         
  -4  10   6        171.97        168.84         3.27 o                         
  -3  10   6        205.37        204.93         3.06 o                         
  -2  10   6          8.77         12.69         1.21 o                         
  -1  10   6         46.34         39.61         1.25 o                         
   0  10   6        849.72        795.74         7.99 o                         
   1  10   6        527.31        488.32         5.48 o                         
   2  10   6         65.82         83.32         3.29 o                         
   3  10   6        121.47        113.61         2.89 o                         
   4  10   6         11.08         10.59         1.34 o                         
   5  10   6          5.13          5.92         1.28 o                         
   6  10   6         53.40         54.14         2.64 o                         
  -5  11   6        441.71        448.69         6.32 o                         
  -4  11   6         65.20         71.59         1.91 o                         
  -3  11   6        130.39        141.03         2.50 o                         
  -2  11   6        688.60        686.92         7.00 o                         
  -1  11   6       1080.39       1076.45        10.08 o                         
   0  11   6         38.12         51.73         1.34 o                         
   1  11   6        945.79        940.48         9.84 o                         
   2  11   6        241.05        210.87         3.57 o                         
   3  11   6        992.05        959.17        12.70 o                         
   4  11   6          2.29          2.96         1.21 o                         
   5  11   6         54.87         60.58         4.11 o                         
  -4  12   6         23.41         28.62         1.61 o                         
  -3  12   6        194.84        200.17         3.43 o                         
  -2  12   6        314.68        315.77         4.04 o                         
  -1  12   6        640.22        618.19         6.32 o                         
   0  12   6         47.49         65.54         1.43 o                         
   1  12   6          1.68          0.91         0.73 o                         
   2  12   6        180.61        199.33         3.70 o                         
   3  12   6          6.28          5.77         1.32 o                         
   4  12   6          8.25         11.20         1.70 o                         
  -3  13   6         46.29         53.01         1.69 o                         
  -2  13   6        319.59        314.53         5.09 o                         
  -1  13   6        852.97        862.45         9.53 o                         
   0  13   6         89.37         86.42         1.74 o                         
   1  13   6        532.56        562.86         7.73 o                         
   2  13   6         28.91         22.05         1.40 o                         
   3  13   6          8.90          6.52         1.12 o                         
  -8   1   7         88.44        106.68         2.23 o                         
  -7   1   7         17.06         20.01         1.05 o                         
  -6   1   7        169.02        176.07         3.57 o                         
  -5   1   7        628.81        608.30         5.76 o                         
  -4   1   7        870.96        843.13         7.73 o                         
  -3   1   7        381.72        378.62         4.24 o                         
  -2   1   7         24.33         27.42         0.95 o                         
  -1   1   7        116.40        118.26         1.43 o                         
   0   1   7        119.35        133.75         1.68 o                         
   1   1   7       1412.25       1412.01        14.25 o                         
   2   1   7        907.37        864.81         8.88 o                         
   3   1   7       2795.60       2836.02        28.43 o                         
   4   1   7        374.07        362.35         3.84 o                         
   5   1   7         56.94         54.17         1.88 o                         
   6   1   7       1643.88       1596.15        14.77 o                         
   7   1   7         76.97         73.20         1.97 o                         
   8   1   7        143.60        132.38         4.88 o                         
  -8   2   7        146.93        137.81         2.23 o                         
  -7   2   7        193.03        188.80         3.03 o                         
  -6   2   7         51.89         50.15         1.46 o                         
  -5   2   7        953.15        924.06         8.56 o                         
  -4   2   7          0.78          1.60         0.66 o                         
  -3   2   7        838.29        873.47         9.09 o                         
  -2   2   7          0.37          0.51         0.50 o                         
  -1   2   7          1.87          0.48         0.44 o                         
   0   2   7         41.95         55.32         1.00 o                         
   1   2   7         54.40         66.29         1.28 o                         
   2   2   7         42.47         43.49         0.98 o                         
   3   2   7         26.61         41.88         1.06 o                         
   4   2   7        914.46        882.32         8.36 o                         
   5   2   7         77.85         76.15         1.84 o                         
   6   2   7        441.84        436.38         4.52 o                         
   7   2   7        319.80        292.54         4.37 o                         
   8   2   7         27.73         29.33         1.94 o                         
  -8   3   7       1312.71       1258.83        16.35 o                         
  -7   3   7         77.12         70.08         1.65 o                         
  -6   3   7       1565.50       1571.24        13.92 o                         
  -5   3   7         47.33         51.87         1.48 o                         
  -4   3   7        114.77        111.07         2.07 o                         
  -3   3   7       1088.53       1055.76        11.00 o                         
  -2   3   7        397.20        446.74         4.60 o                         
  -1   3   7         56.95         73.55         1.18 o                         
   0   3   7         12.19         21.59         0.81 o                         
   1   3   7       2205.98       2228.60        19.93 o                         
   2   3   7        225.12        235.64         2.70 o                         
   3   3   7       1641.48       1569.78        12.15 o                         
   4   3   7       5216.19       5078.93        41.33 o                         
   5   3   7       2250.20       2253.61        21.69 o                         
   6   3   7        109.42        112.72         2.38 o                         
   7   3   7        279.28        263.23         4.44 o                         
   8   3   7         14.36         10.39         1.18 o                         
  -8   4   7         29.74         29.39         1.69 o                         
  -7   4   7         20.43         27.12         1.45 o                         
  -6   4   7        450.80        425.38         6.39 o                         
  -5   4   7          2.70          3.38         0.81 o                         
  -4   4   7        365.08        369.41         4.48 o                         
  -3   4   7        287.74        318.05         3.52 o                         
  -2   4   7        183.01        204.27         2.41 o                         
  -1   4   7         37.00         43.06         1.01 o                         
   0   4   7       2341.57       2502.80        23.61 o                         
   1   4   7        218.39        227.44         2.70 o                         
   2   4   7        489.06        470.35         4.16 o                         
   3   4   7       1224.07       1228.25         9.65 o                         
   4   4   7         54.93         57.26         1.48 o                         
   5   4   7       2854.08       2806.51        25.45 o                         
   6   4   7        350.27        343.62         4.13 o                         
   7   4   7          2.27          2.92         1.14 o                         
   8   4   7        104.95        102.88         2.57 o                         
  -8   5   7        123.30         95.24         2.76 o                         
  -7   5   7         15.70         16.26         1.68 o                         
  -6   5   7        298.03        305.82         3.81 o                         
  -5   5   7        249.92        250.10         3.31 o                         
  -4   5   7          0.76          2.07         0.75 o                         
  -3   5   7          5.72          4.58         1.12 o                         
  -2   5   7         59.47         62.75         1.50 o                         
  -1   5   7          4.78          2.69         0.51 o                         
   0   5   7         29.73         29.40         1.02 o                         
   1   5   7        497.17        475.69         4.06 o                         
   2   5   7        582.30        598.42         5.22 o                         
   3   5   7        106.47        110.82         1.57 o                         
   4   5   7        443.55        431.34         4.86 o                         
   5   5   7        111.24        108.98         2.82 o                         
   6   5   7        251.68        248.37         3.88 o                         
   7   5   7         38.75         39.82         2.11 o                         
   8   5   7         23.21         18.89         1.53 o                         
  -7   6   7        706.96        679.37         9.38 o                         
  -6   6   7          1.51          1.99         0.97 o                         
  -5   6   7       1128.93       1127.95        14.99 o                         
  -4   6   7        847.64        817.88        12.60 o                         
  -3   6   7        335.53        339.98         5.34 o                         
  -2   6   7        150.51        151.81         2.12 o                         
  -1   6   7         31.40         29.47         0.96 o                         
   0   6   7        210.95        200.55         2.13 o                         
   1   6   7        411.65        408.87         3.72 o                         
   2   6   7       2183.62       2148.00        17.86 o                         
   3   6   7        943.57        955.90         8.71 o                         
   4   6   7       1549.90       1525.27        14.18 o                         
   5   6   7         84.22         83.21         2.05 o                         
   6   6   7        656.97        650.54         8.52 o                         
   7   6   7        191.25        192.62         3.51 o                         
  -7   7   7          6.67          6.28         1.30 o                         
  -6   7   7          0.76          1.09         1.01 o                         
  -5   7   7        299.92        294.68         4.41 o                         
  -4   7   7         94.69        101.99         2.50 o                         
  -3   7   7        131.74        140.02         2.35 o                         
  -2   7   7        214.87        219.02         2.61 o                         
  -1   7   7         75.60         78.72         1.48 o                         
   0   7   7        336.55        353.89         3.49 o                         
   1   7   7         64.54         62.63         1.32 o                         
   2   7   7         21.67         18.61         0.99 o                         
   3   7   7       2390.89       2403.72        19.96 o                         
   4   7   7         26.52         26.28         1.48 o                         
   5   7   7          1.05          2.09         1.08 o                         
   6   7   7         85.70         89.56         2.78 o                         
   7   7   7          0.05          0.02         1.67 o                         
  -7   8   7        568.51        531.83        18.69 o                         
  -6   8   7        671.73        653.74         9.06 o                         
  -5   8   7        137.36        144.39         2.95 o                         
  -4   8   7        333.14        332.62         5.27 o                         
  -3   8   7          2.73          3.18         0.80 o                         
  -2   8   7          5.76          5.52         0.72 o                         
  -1   8   7          1.75          1.34         0.67 o                         
   0   8   7        218.75        197.70         2.50 o                         
   1   8   7          0.39          2.22         0.67 o                         
   2   8   7       3413.59       3271.98        29.52 o                         
   3   8   7       1322.34       1253.25        16.20 o                         
   4   8   7        154.02        153.28         2.96 o                         
   5   8   7       1088.28        983.35        24.83 o                         
   6   8   7         29.08         29.67         1.89 o                         
  -6   9   7         81.89         73.63         2.34 o                         
  -5   9   7        327.03        317.89         4.55 o                         
  -4   9   7          0.14          0.26         0.94 o                         
  -3   9   7        167.68        173.34         3.07 o                         
  -2   9   7         53.00         55.97         1.58 o                         
  -1   9   7         54.91         50.47         1.25 o                         
   0   9   7        629.61        619.67         6.09 o                         
   1   9   7        172.98        154.84         2.17 o                         
   2   9   7         29.84         30.13         1.48 o                         
   3   9   7        258.04        270.58         4.02 o                         
   4   9   7         20.50         17.87         1.42 o                         
   5   9   7        135.80        123.22         4.12 o                         
   6   9   7         20.67         18.68         1.54 o                         
  -5  10   7        327.48        316.98         4.14 o                         
  -4  10   7        272.54        275.73         3.71 o                         
  -3  10   7        285.44        266.24         3.65 o                         
  -2  10   7         11.39         15.89         0.89 o                         
  -1  10   7          5.50          4.70         0.85 o                         
   0  10   7        788.80        761.14         7.70 o                         
   1  10   7         38.69         46.77         1.42 o                         
   2  10   7        183.26        208.19         3.25 o                         
   3  10   7        502.38        516.64         7.31 o                         
   4  10   7        654.51        617.10        13.10 o                         
   5  10   7       1020.40        988.32        30.40 o                         
  -5  11   7         17.99         17.87         1.26 o                         
  -4  11   7        257.44        246.12         3.55 o                         
  -3  11   7        126.41        126.92         2.40 o                         
  -2  11   7          0.08          0.47         0.88 o                         
  -1  11   7         29.42         26.38         1.15 o                         
   0  11   7         26.35         23.93         1.06 o                         
   1  11   7         62.89         63.16         1.74 o                         
   2  11   7        133.94        133.39         2.58 o                         
   3  11   7        508.46        480.83         7.52 o                         
   4  11   7        126.89        153.86         5.86 o                         
  -3  12   7         26.63         21.36         1.24 o                         
  -2  12   7        131.34        135.39         2.19 o                         
  -1  12   7          0.16         -0.08         0.68 o                         
   0  12   7         35.41         47.15         1.35 o                         
   1  12   7         42.69         37.88         1.49 o                         
   2  12   7        541.83        536.17         8.17 o                         
   3  12   7        332.77        333.90         4.93 o                         
  -2  13   7          5.03          3.52         0.81 o                         
  -1  13   7          0.38          1.72         0.79 o                         
   0  13   7          2.10          0.99         0.70 o                         
   1  13   7        274.91        278.30         4.66 o                         
   2  13   7         57.48         62.06         1.82 o                         
  -8   0   8        255.47        244.60         4.55 o                         
  -7   0   8        531.40        503.72         7.34 o                         
  -6   0   8        711.24        714.46        17.26 o                         
  -5   0   8          3.97          3.35         1.15 o                         
  -4   0   8        618.54        588.70        10.99 o                         
  -3   0   8         18.49         19.76         1.54 o                         
  -2   0   8       2138.78       2109.54        29.99 o                         
   0   0   8       1474.44       1393.51        19.98 o                         
   1   0   8       1387.58       1475.97        21.14 o                         
   2   0   8         78.85         94.77         2.84 o                         
   3   0   8        186.48        185.10         4.40 o                         
   4   0   8          3.07          3.97         0.93 o                         
   5   0   8       1046.87       1046.55        13.10 o                         
   6   0   8        335.02        300.46         5.39 o                         
   7   0   8       1494.87       1437.88        19.16 o                         
   8   0   8        544.44        475.90        30.00 o                         
  -8   1   8         16.87         15.09         1.79 o                         
  -7   1   8         80.40         80.84         1.74 o                         
  -6   1   8        295.57        278.91         3.34 o                         
  -5   1   8          0.08          0.65         0.84 o                         
  -4   1   8          2.35          3.14         1.19 o                         
  -3   1   8        208.55        219.97         2.78 o                         
  -2   1   8         87.15         83.92         1.63 o                         
  -1   1   8       5217.50       5413.07        64.33 o                         
   0   1   8        872.06        961.48         9.89 o                         
   1   1   8        645.37        724.54         7.56 o                         
   2   1   8        329.69        351.73         3.78 o                         
   3   1   8        374.15        393.97         3.68 o                         
   4   1   8         19.38         20.05         1.27 o                         
   5   1   8        233.88        233.77         2.97 o                         
   6   1   8          3.95          6.56         1.02 o                         
   7   1   8        179.16        159.77         2.82 o                         
   8   1   8         37.78         35.27         2.54 o                         
  -8   2   8        196.18        166.62         2.67 o                         
  -7   2   8         86.00         84.58         1.89 o                         
  -6   2   8         91.10         99.70         1.93 o                         
  -5   2   8        349.28        352.52         4.02 o                         
  -4   2   8       1105.49       1127.41        11.12 o                         
  -3   2   8         31.27         30.86         1.72 o                         
  -2   2   8       2895.27       2891.54        29.01 o                         
  -1   2   8         30.02         32.30         1.32 o                         
   0   2   8       1594.76       1541.32        16.67 o                         
   1   2   8        365.95        313.08         3.57 o                         
   2   2   8       1163.05       1161.22         9.49 o                         
   3   2   8        508.80        515.35         4.76 o                         
   4   2   8         12.84         15.18         0.95 o                         
   5   2   8        566.81        565.31         6.03 o                         
   6   2   8         37.87         27.57         1.35 o                         
   7   2   8        373.02        379.90         4.48 o                         
   8   2   8        190.99        198.34         3.99 o                         
  -8   3   8          9.55          9.68         2.47 o                         
  -7   3   8         10.65         10.55         0.99 o                         
  -6   3   8         32.88         31.77         2.07 o                         
  -5   3   8        332.94        333.54         3.85 o                         
  -4   3   8        394.85        405.58         4.55 o                         
  -3   3   8       1027.10       1071.74        10.55 o                         
  -2   3   8        163.50        168.14         2.20 o                         
  -1   3   8         29.94         17.72         0.81 o                         
   0   3   8        139.89        134.04         1.72 o                         
   1   3   8        287.88        267.14         2.62 o                         
   2   3   8         22.29         25.31         0.87 o                         
   3   3   8       2039.05       2115.55        17.56 o                         
   4   3   8        533.98        502.88         5.44 o                         
   5   3   8        386.18        372.14         4.30 o                         
   6   3   8        640.83        614.20         6.21 o                         
   7   3   8         62.99         69.11         2.15 o                         
   8   3   8        166.41        163.60         3.53 o                         
  -8   4   8        356.51        291.67         4.98 o                         
  -7   4   8         10.30          7.92         1.02 o                         
  -6   4   8          4.58          5.37         0.92 o                         
  -5   4   8          1.01          1.75         0.84 o                         
  -4   4   8        263.34        254.30         3.69 o                         
  -3   4   8         20.52         22.21         1.21 o                         
  -2   4   8       1862.43       1824.50        17.54 o                         
  -1   4   8        332.93        334.54         3.26 o                         
   0   4   8       1216.05       1195.90         9.38 o                         
   1   4   8       1123.05       1155.53         9.84 o                         
   2   4   8        347.90        345.40         3.03 o                         
   3   4   8        754.53        750.53         7.01 o                         
   4   4   8         19.58         19.98         1.00 o                         
   5   4   8         14.58         15.48         1.01 o                         
   6   4   8        604.38        553.40         6.02 o                         
   7   4   8        280.71        286.24         4.38 o                         
  -7   5   8         18.01         15.18         1.19 o                         
  -6   5   8        210.42        203.12         3.42 o                         
  -5   5   8        169.94        174.54         4.20 o                         
  -4   5   8         25.71         28.01         1.51 o                         
  -3   5   8       2135.39       2069.10        22.60 o                         
  -2   5   8         30.67         34.81         1.47 o                         
  -1   5   8       1213.79       1225.98        10.34 o                         
   0   5   8        949.52        951.50         7.87 o                         
   1   5   8        311.28        319.07         3.13 o                         
   2   5   8       2608.26       2606.68        23.09 o                         
   3   5   8       2095.88       2141.20        19.46 o                         
   4   5   8       1634.64       1590.49        16.30 o                         
   5   5   8        119.94        124.42         2.68 o                         
   6   5   8        170.93        164.07         3.20 o                         
   7   5   8        237.55        247.11         4.29 o                         
  -7   6   8         11.67         13.37         1.38 o                         
  -6   6   8        384.31        381.55         9.87 o                         
  -5   6   8          7.93         10.39         1.29 o                         
  -4   6   8        699.77        718.57         9.25 o                         
  -3   6   8          1.04          3.77         0.91 o                         
  -2   6   8        175.50        169.96         2.39 o                         
  -1   6   8        289.55        285.92         2.99 o                         
   0   6   8        140.73        138.66         1.92 o                         
   1   6   8          3.41          3.99         0.78 o                         
   2   6   8       1622.54       1569.64        18.46 o                         
   3   6   8        236.33        250.68         3.03 o                         
   4   6   8          0.01          1.04         0.85 o                         
   5   6   8         13.40         11.89         1.05 o                         
   6   6   8         25.12         22.87         1.66 o                         
   7   6   8        254.64        262.60         4.81 o                         
  -7   7   8         12.41         13.27         2.07 o                         
  -6   7   8        220.12        217.50         3.91 o                         
  -5   7   8        954.83        969.04        12.08 o                         
  -4   7   8        185.77        189.66         3.17 o                         
  -3   7   8        683.33        681.03         9.02 o                         
  -2   7   8          5.01          5.17         0.82 o                         
  -1   7   8       1995.33       1969.09        17.90 o                         
   0   7   8       1136.47       1105.18         9.87 o                         
   1   7   8        466.64        475.34         4.33 o                         
   2   7   8        170.09        174.41         2.38 o                         
   3   7   8         62.07         58.01         1.84 o                         
   4   7   8          8.42          6.82         1.13 o                         
   5   7   8         11.42          7.02         1.56 o                         
   6   7   8        725.83        741.05        10.31 o                         
  -6   8   8         36.38         34.69         1.84 o                         
  -5   8   8          8.35          8.64         1.09 o                         
  -4   8   8        313.81        314.22         4.53 o                         
  -3   8   8          0.19         -0.10         0.89 o                         
  -2   8   8         37.74         36.39         1.47 o                         
  -1   8   8        350.10        339.32         3.92 o                         
   0   8   8        382.14        396.54         3.85 o                         
   1   8   8         13.32         22.53         1.04 o                         
   2   8   8       1647.93       1590.27        17.52 o                         
   3   8   8          0.32          2.21         1.04 o                         
   4   8   8         79.24         75.63         2.49 o                         
   5   8   8         26.46         22.14         1.80 o                         
   6   8   8         20.44         27.40         2.05 o                         
  -6   9   8        106.81         98.31         2.38 o                         
  -5   9   8        223.28        222.98         3.49 o                         
  -4   9   8         52.39         54.33         1.90 o                         
  -3   9   8        579.72        575.34         6.85 o                         
  -2   9   8        132.55        116.13         2.05 o                         
  -1   9   8       2865.23       2860.93        30.78 o                         
   0   9   8        217.44        230.64         2.87 o                         
   1   9   8        485.47        494.02         5.93 o                         
   2   9   8        837.84        875.97        10.00 o                         
   3   9   8         14.33         18.27         1.18 o                         
   4   9   8          0.77          2.29         1.18 o                         
   5   9   8         11.62         12.64         2.15 o                         
  -5  10   8          4.97          4.93         1.06 o                         
  -4  10   8          9.68          9.51         1.27 o                         
  -3  10   8         10.77         12.38         1.05 o                         
  -2  10   8        473.66        442.96         4.79 o                         
  -1  10   8         40.85         38.25         1.36 o                         
   0  10   8       1366.08       1364.03        14.01 o                         
   1  10   8          2.21          1.02         0.72 o                         
   2  10   8         94.35         89.78         2.04 o                         
   3  10   8          5.72         11.76         1.20 o                         
   4  10   8         90.14         79.56         2.26 o                         
   5  10   8         25.28         20.88         1.71 o                         
  -4  11   8          1.41          1.03         1.28 o                         
  -3  11   8       1330.23       1305.90        15.43 o                         
  -2  11   8         21.04         20.19         1.38 o                         
  -1  11   8        336.44        377.21         4.67 o                         
   0  11   8        265.84        279.02         3.46 o                         
   1  11   8        629.01        642.05         8.71 o                         
   2  11   8        112.85        121.94         2.45 o                         
   3  11   8          0.35          1.06         1.02 o                         
   4  11   8         66.63         51.16         2.68 o                         
  -3  12   8         32.64         38.96         1.63 o                         
  -2  12   8        274.77        289.67         3.86 o                         
  -1  12   8          0.61          0.21         0.68 o                         
   0  12   8         33.52         53.94         1.51 o                         
   1  12   8        782.75        745.26         9.11 o                         
   2  12   8          2.30          3.47         0.94 o                         
   3  12   8          4.47          2.68         1.48 o                         
  -8   1   9         48.95         54.56         3.54 o                         
  -7   1   9        632.42        635.82         7.47 o                         
  -6   1   9         81.10         82.52         1.82 o                         
  -5   1   9       1284.78       1276.56        12.02 o                         
  -4   1   9         26.09         24.28         1.32 o                         
  -3   1   9        172.27        168.44         2.79 o                         
  -2   1   9          3.04          0.86         0.70 o                         
   0   1   9        654.54        637.56         5.95 o                         
   1   1   9       1184.28       1251.87         9.78 o                         
   2   1   9       3191.14       3130.20        24.67 o                         
   3   1   9          0.10          0.90         0.62 o                         
   4   1   9       3373.89       3314.48        27.29 o                         
   5   1   9       1221.96       1146.50        11.05 o                         
   6   1   9        612.40        599.55         6.36 o                         
   7   1   9          6.17         10.65         1.15 o                         
  -7   2   9          2.30          3.27         1.04 o                         
  -6   2   9        168.18        168.35         2.60 o                         
  -5   2   9         48.66         49.86         1.61 o                         
  -4   2   9        345.81        343.61         4.26 o                         
  -3   2   9         13.42          9.92         1.37 o                         
  -2   2   9          7.02          7.73         0.80 o                         
  -1   2   9        441.54        449.57         5.20 o                         
   0   2   9         25.05         23.29         0.93 o                         
   1   2   9         50.71         51.69         1.32 o                         
   2   2   9       1826.43       1829.28        13.65 o                         
   3   2   9         29.64         25.68         1.12 o                         
   4   2   9        173.42        171.76         2.25 o                         
   5   2   9          6.03          2.38         0.91 o                         
   6   2   9        275.98        243.46         3.19 o                         
   7   2   9          3.32          3.25         1.08 o                         
  -7   3   9         15.36         22.29         2.38 o                         
  -6   3   9          0.08          3.25         1.32 o                         
  -5   3   9         88.01         94.34         4.10 o                         
  -4   3   9        237.35        232.86         3.59 o                         
  -3   3   9         51.41         44.58         1.95 o                         
  -2   3   9         62.61         65.86         1.74 o                         
  -1   3   9         20.74         20.34         1.00 o                         
   0   3   9         68.79         68.09         1.42 o                         
   1   3   9         37.99         46.62         1.63 o                         
   2   3   9        686.29        711.51         5.94 o                         
   3   3   9        263.26        274.85         3.16 o                         
   4   3   9        157.44        155.99         2.66 o                         
   5   3   9        193.69        165.69         2.60 o                         
   6   3   9         45.30         54.83         1.81 o                         
   7   3   9        165.00        143.36         4.41 o                         
  -7   4   9        176.01        166.96         3.64 o                         
  -6   4   9        246.65        248.72         5.28 o                         
  -5   4   9         85.03         91.13         3.54 o                         
  -4   4   9         23.31         21.84         1.34 o                         
  -3   4   9         16.81         18.00         1.53 o                         
  -2   4   9          1.84          2.29         0.79 o                         
  -1   4   9        444.26        469.18         4.70 o                         
   0   4   9         71.21         66.80         1.36 o                         
   1   4   9       2305.75       2316.18        21.01 o                         
   2   4   9        298.18        303.97         3.15 o                         
   3   4   9       5147.36       5183.04        48.76 o                         
   4   4   9         16.23         18.24         1.21 o                         
   5   4   9        810.23        754.01         7.79 o                         
   6   4   9         21.80         23.20         1.22 o                         
   7   4   9         91.50         91.73         3.00 o                         
  -7   5   9        463.40        457.83         7.15 o                         
  -6   5   9         31.76         33.42         1.72 o                         
  -5   5   9        356.00        350.90         5.66 o                         
  -4   5   9          0.42          0.64         0.97 o                         
  -3   5   9         42.94         49.14         1.87 o                         
  -2   5   9        239.29        261.83         3.59 o                         
  -1   5   9         40.10         39.18         1.29 o                         
   0   5   9       1147.69       1115.22         9.16 o                         
   1   5   9          1.48          2.98         1.06 o                         
   2   5   9       3602.29       3562.39        29.27 o                         
   3   5   9        183.63        192.07         2.91 o                         
   4   5   9       2141.34       2175.09        22.21 o                         
   5   5   9        148.87        147.15         2.42 o                         
   6   5   9        431.50        419.90         8.61 o                         
   7   5   9         30.00         32.36         1.99 o                         
  -7   6   9         60.26         62.23         2.35 o                         
  -6   6   9        473.39        476.49         6.33 o                         
  -5   6   9         23.55         25.83         2.69 o                         
  -4   6   9        276.47        272.69         4.22 o                         
  -3   6   9        281.95        272.09         3.56 o                         
  -2   6   9        101.61         95.88         1.89 o                         
  -1   6   9         39.86         39.79         1.42 o                         
   0   6   9        620.53        594.80         6.62 o                         
   1   6   9          7.32         11.45         0.88 o                         
   2   6   9          1.77          2.65         0.74 o                         
   3   6   9        478.94        473.07         4.94 o                         
   4   6   9        214.29        215.14         3.31 o                         
   5   6   9        807.36        780.90         8.51 o                         
   6   6   9          1.16          2.23         1.14 o                         
  -6   7   9         36.24         35.67         2.05 o                         
  -5   7   9          7.95          5.43         1.04 o                         
  -4   7   9         24.82         25.10         1.46 o                         
  -3   7   9         19.02         19.57         1.18 o                         
  -2   7   9          4.43          5.22         0.83 o                         
  -1   7   9         82.43        104.21         2.06 o                         
   0   7   9        101.96         99.51         1.69 o                         
   1   7   9        108.96        127.85         1.91 o                         
   2   7   9        293.90        277.27         3.59 o                         
   3   7   9         28.32         28.88         1.68 o                         
   4   7   9         97.81         98.28         2.87 o                         
   5   7   9         83.92         84.04         2.64 o                         
   6   7   9         45.29         46.40         2.67 o                         
  -6   8   9        506.94        497.53         9.46 o                         
  -5   8   9        102.24        102.97         2.37 o                         
  -4   8   9        840.03        852.82         9.75 o                         
  -3   8   9         16.47         13.81         1.11 o                         
  -2   8   9        386.60        390.58         4.42 o                         
  -1   8   9        107.41         88.05         1.94 o                         
   0   8   9        178.68        193.72         2.51 o                         
   1   8   9       3461.20       3514.64        35.28 o                         
   2   8   9         54.53         60.56         1.78 o                         
   3   8   9        917.66        936.66        10.63 o                         
   4   8   9        151.63        157.02         3.73 o                         
   5   8   9       1046.56        946.11        55.26 o                         
   6   8   9        819.93        846.01        14.64 o                         
  -5   9   9         24.23         21.66         1.49 o                         
  -4   9   9          8.87          9.13         1.16 o                         
  -3   9   9          1.35          3.58         1.18 o                         
  -2   9   9        262.10        254.41         3.23 o                         
  -1   9   9         60.13         70.48         1.84 o                         
   0   9   9        520.14        508.09         6.04 o                         
   1   9   9         37.39         36.73         1.38 o                         
   2   9   9          1.52          5.62         0.93 o                         
   3   9   9         34.35         40.06         1.93 o                         
   4   9   9         18.73         18.95         1.40 o                         
   5   9   9         79.19         69.60         6.33 o                         
  -4  10   9        113.95        118.75         2.20 o                         
  -3  10   9         64.95         64.69         2.29 o                         
  -2  10   9        263.23        272.27         3.83 o                         
  -1  10   9         38.21         37.67         2.04 o                         
   0  10   9         43.68         48.78         1.98 o                         
   1  10   9        790.74        799.44        10.80 o                         
   2  10   9         44.35         35.06         1.68 o                         
   3  10   9       2661.10       2570.18        32.62 o                         
   4  10   9          4.15          3.52         1.19 o                         
  -3  11   9        198.06        187.01         4.39 o                         
  -2  11   9          3.97          2.40         0.80 o                         
  -1  11   9          6.56          6.15         0.77 o                         
   0  11   9         38.30         37.31         1.26 o                         
   1  11   9        225.45        233.26         3.69 o                         
   2  11   9         80.93         80.71         2.19 o                         
   3  11   9          5.14          9.53         1.93 o                         
  -1  12   9         84.80         79.39         1.66 o                         
   0  12   9         80.84         72.40         1.65 o                         
   1  12   9        156.61        176.24         3.29 o                         
  -7   0  10         31.01         30.42         2.61 o                         
  -6   0  10         28.78         31.19         2.76 o                         
  -5   0  10         82.99         82.72         3.20 o                         
  -4   0  10        279.75        288.39         8.74 o                         
  -2   0  10       1631.38       1676.25        24.51 o                         
  -1   0  10       3566.30       3504.16        49.86 o                         
   0   0  10        990.86       1039.36        12.74 o                         
   1   0  10       2738.50       2729.42        29.50 o                         
   2   0  10        668.19        670.02         8.01 o                         
   3   0  10          2.06          5.98         1.16 o                         
   4   0  10         15.37          9.20         1.67 o                         
   5   0  10         93.85        117.48         2.87 o                         
   6   0  10        264.15        267.39         6.67 o                         
   7   0  10         31.38         29.20         2.24 o                         
  -7   1  10         74.87         76.09         2.29 o                         
  -6   1  10         31.33         32.91         2.11 o                         
  -5   1  10         21.85         22.51         1.24 o                         
  -4   1  10         14.57         13.48         1.14 o                         
  -3   1  10          1.35          2.12         1.00 o                         
  -2   1  10          6.35         11.58         1.39 o                         
  -1   1  10        262.48        247.03         3.77 o                         
   0   1  10         55.78         62.46         1.81 o                         
   1   1  10         76.58         86.49         1.93 o                         
   2   1  10        610.22        596.31         5.26 o                         
   3   1  10          5.74          8.67         0.90 o                         
   4   1  10        233.53        177.72         2.29 o                         
   5   1  10        448.76        403.72         4.55 o                         
   6   1  10         27.35         28.78         1.40 o                         
   7   1  10          5.50          7.41         1.15 o                         
  -7   2  10          9.22         11.35         1.32 o                         
  -6   2  10        197.69        199.91         5.04 o                         
  -5   2  10        268.01        271.30         4.10 o                         
  -4   2  10        548.54        551.42         7.48 o                         
  -3   2  10          3.99         10.67         2.39 o                         
  -2   2  10         70.29         66.95         2.10 o                         
  -1   2  10       1594.99       1578.21        17.46 o                         
   0   2  10         10.37         11.34         1.00 o                         
   1   2  10         16.23         13.53         0.81 o                         
   2   2  10         89.52         86.55         1.69 o                         
   3   2  10        239.66        251.23         2.71 o                         
   4   2  10        537.54        528.87         5.02 o                         
   5   2  10        124.73        115.06         2.04 o                         
   6   2  10        943.14        900.80         9.53 o                         
   7   2  10          3.66          2.84         1.16 o                         
  -7   3  10         18.32         18.55         2.47 o                         
  -6   3  10          7.17          8.97         1.79 o                         
  -4   3  10        121.90        118.14         2.59 o                         
  -3   3  10        330.27        323.39         5.49 o                         
  -2   3  10        255.91        249.56         3.80 o                         
  -1   3  10        275.03        297.67         3.29 o                         
   0   3  10        413.05        407.81         4.00 o                         
   1   3  10       1835.43       1853.08        15.49 o                         
   2   3  10         13.68         14.37         0.81 o                         
   3   3  10          0.27          1.49         0.71 o                         
   4   3  10        680.72        601.04         5.79 o                         
   5   3  10        150.50        154.20         2.65 o                         
   6   3  10         29.34         30.12         1.59 o                         
   7   3  10        104.50        104.80         2.82 o                         
  -7   4  10        184.29        177.97         3.54 o                         
  -6   4  10          2.08          2.83         1.17 o                         
  -5   4  10         69.74         68.98         2.87 o                         
  -4   4  10        299.29        297.81         9.19 o                         
  -3   4  10       1012.70        963.92        14.62 o                         
  -2   4  10        127.68        130.04         2.72 o                         
  -1   4  10        397.98        377.54         3.95 o                         
   0   4  10        653.35        657.37         6.61 o                         
   1   4  10       2975.36       3062.57        27.63 o                         
   2   4  10        712.29        695.59         6.07 o                         
   3   4  10        523.42        505.24         5.05 o                         
   4   4  10          8.32          9.88         1.05 o                         
   5   4  10         61.52         63.26         1.87 o                         
   6   4  10        505.62        528.45        10.49 o                         
  -6   5  10         61.13         61.23         3.70 o                         
  -5   5  10        200.65        202.45         3.79 o                         
  -4   5  10        457.21        440.15         6.02 o                         
  -3   5  10        300.38        294.87         4.45 o                         
  -2   5  10       1090.62       1062.82        10.65 o                         
  -1   5  10         32.37         35.33         1.37 o                         
   0   5  10       3992.30       3896.45        34.94 o                         
   1   5  10        720.22        746.16         6.99 o                         
   2   5  10         24.29         24.52         1.20 o                         
   3   5  10          2.90          3.35         0.78 o                         
   4   5  10         19.75         17.97         1.14 o                         
   5   5  10         97.37        112.33         2.68 o                         
   6   5  10        147.30        136.39         3.58 o                         
  -6   6  10         43.45         48.68         1.89 o                         
  -5   6  10         11.57         10.97         1.18 o                         
  -4   6  10        157.68        171.06         2.85 o                         
  -3   6  10        164.31        166.94         2.83 o                         
  -2   6  10         54.25         61.79         2.72 o                         
  -1   6  10        350.58        346.86         3.80 o                         
   0   6  10        517.31        525.43         5.37 o                         
   1   6  10        424.26        424.50         4.25 o                         
   2   6  10        457.59        475.02         4.91 o                         
   3   6  10          3.02          3.55         0.89 o                         
   4   6  10         11.35         12.38         1.09 o                         
   5   6  10        150.50        137.28         2.92 o                         
   6   6  10          0.75         -0.70         1.15 o                         
  -6   7  10        120.19        108.89         2.91 o                         
  -5   7  10        155.09        166.46         2.89 o                         
  -4   7  10         14.17         13.28         1.26 o                         
  -3   7  10        133.91        140.63         2.36 o                         
  -2   7  10        983.24        965.04        11.91 o                         
  -1   7  10        188.27        193.31         3.22 o                         
   0   7  10          6.49          5.95         0.82 o                         
   1   7  10          8.26         10.70         0.99 o                         
   2   7  10         95.40        106.67         2.04 o                         
   3   7  10          0.05          0.23         1.01 o                         
   4   7  10         17.58         13.88         1.30 o                         
   5   7  10        321.86        295.23        11.09 o                         
  -5   8  10          0.53         -0.32         0.99 o                         
  -4   8  10         19.86         22.79         1.34 o                         
  -3   8  10          9.42          9.66         1.38 o                         
  -2   8  10         44.29         48.02         1.71 o                         
  -1   8  10         66.60         69.05         1.72 o                         
   0   8  10         76.09         91.86         1.75 o                         
   1   8  10         94.47         89.09         1.84 o                         
   2   8  10         57.74         57.54         1.81 o                         
   3   8  10          6.72          5.23         1.12 o                         
   4   8  10          1.07          4.82         1.22 o                         
   5   8  10         39.23         33.72         3.26 o                         
  -4   9  10        397.57        378.26         5.43 o                         
  -3   9  10       1078.32       1094.55        12.04 o                         
  -2   9  10       2378.18       2448.34        28.41 o                         
   0   9  10       1818.91       1790.73        24.38 o                         
   1   9  10        209.61        221.45         4.46 o                         
   2   9  10        306.60        294.71         3.96 o                         
   3   9  10         27.21         29.89         1.78 o                         
   4   9  10        150.01        137.35         2.83 o                         
  -3  10  10        215.82        206.82         3.58 o                         
  -2  10  10        181.94        192.19         3.45 o                         
   0  10  10         37.62         46.93         1.60 o                         
   1  10  10         31.02         33.19         1.34 o                         
   2  10  10         10.33          8.91         0.96 o                         
   3  10  10         38.01         40.21         2.13 o                         
  -2  11  10         18.70         29.92         2.19 o                         
  -1  11  10          3.00          4.27         0.95 o                         
   0  11  10        504.48        519.97         6.45 o                         
   1  11  10          4.64          2.66         1.31 o                         
   2  11  10         51.28         74.86         3.25 o                         
  -7   1  11        354.90        354.34        12.42 o                         
  -6   1  11        301.36        296.65         4.66 o                         
  -5   1  11        126.52        135.12         2.85 o                         
  -2   1  11          8.53          7.36         1.51 o                         
  -1   1  11        143.95        158.62         2.67 o                         
   0   1  11       2019.47       2043.73        18.70 o                         
   1   1  11        385.91        377.02         3.96 o                         
   2   1  11        999.71        982.69         7.98 o                         
   3   1  11       1462.65       1501.87        12.23 o                         
   4   1  11         69.40         80.63         1.62 o                         
   5   1  11        792.85        841.59         9.03 o                         
   6   1  11         34.81         39.21         1.69 o                         
  -6   2  11        154.74        150.47         3.22 o                         
  -5   2  11         72.21         67.76         2.26 o                         
  -4   2  11          6.28          4.79         1.24 o                         
  -2   2  11        248.46        243.98         3.47 o                         
  -1   2  11        412.31        429.30         4.72 o                         
   0   2  11         24.59         23.10         1.55 o                         
   1   2  11        747.05        740.18         7.07 o                         
   2   2  11        581.40        586.89         5.47 o                         
   3   2  11        784.07        710.73         6.39 o                         
   4   2  11        483.95        460.42         4.45 o                         
   5   2  11         56.18         43.43         1.62 o                         
   6   2  11         23.07         31.18         1.54 o                         
  -6   3  11         52.08         50.90         2.55 o                         
  -5   3  11         47.21         52.25         3.25 o                         
  -4   3  11        410.03        408.14         9.58 o                         
  -2   3  11          2.24          2.53         0.90 o                         
  -1   3  11        386.94        388.70         4.57 o                         
   0   3  11          5.02          6.04         1.20 o                         
   1   3  11       1520.05       1528.52        13.51 o                         
   2   3  11        792.15        790.35         6.81 o                         
   3   3  11       1211.42       1147.38        10.86 o                         
   4   3  11        405.83        398.03         4.12 o                         
   5   3  11        596.84        581.95         5.66 o                         
   6   3  11         40.17         38.90         1.71 o                         
  -6   4  11          3.90          4.80         1.29 o                         
  -5   4  11         73.11         79.80         2.55 o                         
  -4   4  11         87.07         94.09         2.59 o                         
  -3   4  11         29.12         25.54         1.51 o                         
  -1   4  11        159.89        153.89         2.64 o                         
   1   4  11        396.94        385.18         4.04 o                         
   2   4  11         67.18         65.95         1.69 o                         
   3   4  11       1344.84       1317.73        13.72 o                         
   4   4  11        321.73        326.31         3.90 o                         
   5   4  11          0.09         -0.05         0.96 o                         
   6   4  11        243.25        246.20         6.97 o                         
  -6   5  11         79.67         81.38         3.36 o                         
  -5   5  11          4.58          3.47         0.96 o                         
  -4   5  11        132.14        133.67         2.51 o                         
  -3   5  11         94.05         99.96         2.37 o                         
   0   5  11        815.08        829.84        10.28 o                         
   1   5  11        321.01        332.21         4.15 o                         
   2   5  11         92.56         95.68         2.03 o                         
   3   5  11        189.01        216.64         3.27 o                         
   4   5  11        208.37        225.82         3.78 o                         
   5   5  11        244.96        246.97         3.24 o                         
   6   5  11         34.47         32.01         1.88 o                         
  -5   6  11        277.21        267.12         5.80 o                         
  -4   6  11          0.05          0.66         0.94 o                         
  -3   6  11         36.33         34.13         1.69 o                         
  -2   6  11          1.63         -0.23         0.95 o                         
  -1   6  11         10.03         11.73         1.23 o                         
   0   6  11       1851.86       1837.47        21.64 o                         
   1   6  11        424.13        430.43         4.54 o                         
   2   6  11       2141.52       2177.21        22.12 o                         
   3   6  11        662.85        670.66         7.93 o                         
   4   6  11        601.80        599.23         8.51 o                         
   5   6  11         25.57         29.57         2.00 o                         
  -5   7  11        219.40        206.59         3.52 o                         
  -4   7  11         69.51         66.93         1.76 o                         
  -3   7  11          0.89          0.61         0.94 o                         
  -2   7  11         48.53         50.99         1.79 o                         
  -1   7  11        332.82        336.98         4.66 o                         
   0   7  11          4.65          5.74         0.80 o                         
   1   7  11        114.26        117.11         2.01 o                         
   2   7  11         87.44         85.56         2.11 o                         
   3   7  11        155.10        164.20         3.05 o                         
   4   7  11        201.83        232.38         3.98 o                         
   5   7  11        237.17        227.67         8.73 o                         
  -4   8  11         28.50         29.90         1.76 o                         
  -3   8  11          5.94          5.90         0.92 o                         
  -2   8  11         46.63         45.06         1.96 o                         
  -1   8  11        335.43        368.65         4.94 o                         
   0   8  11         28.63         22.28         2.49 o                         
   1   8  11       1087.00       1134.45        13.27 o                         
   2   8  11        147.60        161.09         2.83 o                         
   3   8  11        184.34        181.48         3.33 o                         
   4   8  11       1618.13       1597.48        27.00 o                         
  -3   9  11         38.46         34.20         1.29 o                         
  -2   9  11          8.58         11.73         0.92 o                         
  -1   9  11        125.73        127.05         2.31 o                         
   0   9  11         20.91         30.99         1.44 o                         
   1   9  11        272.73        255.63         3.42 o                         
   2   9  11         13.38         18.51         1.14 o                         
   3   9  11         64.58         69.15         2.46 o                         
  -2  10  11        263.83        268.23         5.30 o                         
  -1  10  11        554.81        554.90         8.47 o                         
   0  10  11          8.82          6.59         0.83 o                         
   1  10  11        484.06        476.53         6.09 o                         
   2  10  11        319.22        314.79         5.81 o                         
  -6   0  12         81.00         81.90         8.67 o                         
  -4   0  12         37.47          5.23         1.99 o                         
  -2   0  12         49.82         48.62         3.41 o                         
  -1   0  12       1793.07       1826.80        30.90 o                         
   0   0  12       3816.85       3677.93        74.91 o                         
   1   0  12         12.74          8.92         1.58 o                         
   2   0  12        882.11        762.82         9.90 o                         
   3   0  12        390.30        324.41         4.49 o                         
   4   0  12         48.83         46.76         2.46 o                         
   5   0  12          5.71          3.31         1.48 o                         
   6   0  12        851.48        920.05        19.15 o                         
  -6   1  12          4.90          6.69         1.52 o                         
  -5   1  12        186.76        175.44         4.74 o                         
  -4   1  12        156.96        155.81         8.61 o                         
  -3   1  12         13.10          3.52         1.95 o                         
  -2   1  12        495.78        508.04         6.95 o                         
   0   1  12         30.03         28.53         1.42 o                         
   1   1  12         19.63         22.43         1.18 o                         
   2   1  12        282.66        264.55         3.69 o                         
   3   1  12         87.84         92.94         1.63 o                         
   4   1  12         27.87         25.66         1.17 o                         
   5   1  12         32.34         34.77         1.74 o                         
   6   1  12         41.64         42.70         2.23 o                         
  -6   2  12          0.77          0.89         1.29 o                         
  -5   2  12        213.92        220.17         6.61 o                         
  -4   2  12          0.74          1.33         1.45 o                         
  -2   2  12        133.38        116.61         2.89 o                         
  -1   2  12          5.36          4.50         1.29 o                         
   0   2  12         12.14          9.53         1.21 o                         
   1   2  12         62.79         58.08         1.73 o                         
   2   2  12        208.87        174.27         2.42 o                         
   3   2  12         64.65         56.57         1.44 o                         
   4   2  12        394.92        395.55         5.20 o                         
   5   2  12         72.35         80.33         2.37 o                         
   6   2  12        268.85        255.34         3.93 o                         
  -6   3  12         46.55         41.65         1.79 o                         
  -5   3  12        274.74        255.68         4.14 o                         
  -4   3  12         25.13         26.45         2.39 o                         
  -1   3  12          2.54          2.44         1.20 o                         
   0   3  12          0.61          0.98         1.06 o                         
   1   3  12         10.85         12.59         1.11 o                         
   2   3  12         45.90         54.15         1.66 o                         
   3   3  12         10.68          9.30         0.84 o                         
   4   3  12          0.31          1.78         0.99 o                         
   5   3  12         50.26         57.35         1.82 o                         
  -5   4  12        137.24        139.11         2.91 o                         
  -4   4  12          4.59          3.39         1.58 o                         
  -3   4  12         40.69         41.83         2.41 o                         
  -2   4  12       1361.29       1284.82        27.84 o                         
  -1   4  12       2643.60       2720.15        34.78 o                         
   0   4  12        149.16        147.55         2.90 o                         
   1   4  12        263.24        263.73         3.57 o                         
   2   4  12        276.23        252.69         3.09 o                         
   3   4  12         20.24         17.00         1.38 o                         
   4   4  12        124.46        124.94         2.33 o                         
   5   4  12        220.04        243.24         3.47 o                         
  -5   5  12         10.85          7.13         1.22 o                         
  -4   5  12        411.04        422.79         5.66 o                         
  -3   5  12          0.31          2.68         1.23 o                         
  -2   5  12         88.55         81.50         2.72 o                         
  -1   5  12       1582.74       1552.28        21.22 o                         
   0   5  12       1060.31       1082.58        14.32 o                         
   1   5  12        659.07        640.51         7.57 o                         
   2   5  12         26.26         31.55         1.40 o                         
   3   5  12          3.92          1.69         1.00 o                         
   4   5  12        100.25        113.35         2.34 o                         
   5   5  12        418.75        409.23         5.92 o                         
  -5   6  12         31.70         38.72         1.98 o                         
  -4   6  12         12.25         12.00         1.13 o                         
  -3   6  12        359.19        366.30         5.52 o                         
  -2   6  12        303.69        305.73        16.14 o                         
  -1   6  12         23.02         25.23         1.99 o                         
   0   6  12        179.64        185.35         2.87 o                         
   1   6  12         27.87         25.33         1.41 o                         
   2   6  12         16.43         25.90         1.65 o                         
   3   6  12          0.40          1.19         1.09 o                         
   4   6  12         24.55         32.82         1.87 o                         
  -4   7  12        515.01        524.40         7.52 o                         
  -3   7  12         13.87         12.18         1.04 o                         
  -2   7  12       1209.81       1247.44        14.90 o                         
  -1   7  12         82.79         87.37         2.27 o                         
   0   7  12          5.50          7.90         1.00 o                         
   1   7  12        255.02        260.79         3.58 o                         
   2   7  12          1.79          1.66         0.87 o                         
   3   7  12         79.17         73.60         3.46 o                         
   4   7  12         76.11         76.02         2.14 o                         
  -3   8  12         47.42         49.48         1.44 o                         
  -2   8  12         66.14         60.49         1.67 o                         
  -1   8  12         61.18         61.07         2.16 o                         
   0   8  12          4.68          8.39         1.31 o                         
   1   8  12         60.66         60.30         1.64 o                         
   2   8  12         21.02         18.74         1.40 o                         
   3   8  12          7.10          5.36         1.04 o                         
  -2   9  12        383.92        367.28         6.41 o                         
  -1   9  12        793.04        780.75        11.55 o                         
   0   9  12        578.72        593.19         7.98 o                         
   1   9  12        378.26        396.26         5.58 o                         
   2   9  12          2.76          1.06         1.08 o                         
  -5   1  13        138.83        134.63         2.50 o                         
  -4   1  13        356.22        354.97         5.59 o                         
  -3   1  13         27.35         33.69         2.44 o                         
  -2   1  13         83.33         80.86         2.78 o                         
  -1   1  13        746.18        742.16        10.46 o                         
   0   1  13         91.39         92.42         2.46 o                         
   2   1  13         85.83         78.24         1.86 o                         
   3   1  13       1378.43       1399.49        12.46 o                         
   4   1  13        222.07        236.10         3.16 o                         
   5   1  13        150.29        129.38         2.90 o                         
  -5   2  13          0.45          0.46         0.94 o                         
  -4   2  13          0.35          2.71         1.18 o                         
  -3   2  13        310.47        326.79        10.42 o                         
  -2   2  13         87.15         84.24         2.83 o                         
  -1   2  13        284.35        280.59         4.85 o                         
   0   2  13         83.11         81.17         2.32 o                         
   1   2  13         90.90         91.28         2.06 o                         
   2   2  13         64.79         68.00         1.77 o                         
   3   2  13         49.49         59.10         1.56 o                         
   4   2  13        336.09        347.19         4.75 o                         
   5   2  13         25.74         23.19         1.49 o                         
  -5   3  13          5.92          7.31         1.20 o                         
  -4   3  13        133.04        130.68         4.22 o                         
  -3   3  13          1.20          0.22         1.16 o                         
  -1   3  13         10.92         10.41         1.97 o                         
   0   3  13         23.00         25.85         1.46 o                         
   1   3  13       3310.58       3246.39        32.75 o                         
   2   3  13          0.42          1.41         0.99 o                         
   3   3  13        529.58        585.79         6.48 o                         
   4   3  13        304.09        310.24         4.10 o                         
   5   3  13        441.49        519.42         6.57 o                         
  -4   4  13        306.39        306.75         5.35 o                         
  -3   4  13         67.79         68.15         2.52 o                         
  -2   4  13        157.26        170.49         4.20 o                         
   0   4  13        628.51        644.79         9.12 o                         
   1   4  13          0.50          3.35         0.96 o                         
   2   4  13        635.41        644.50         7.13 o                         
   3   4  13         30.00         34.77         1.72 o                         
   4   4  13        160.18        181.55         3.16 o                         
  -4   5  13         64.16         61.72         1.82 o                         
  -3   5  13         72.17         72.68         2.45 o                         
  -2   5  13        394.27        400.12         6.80 o                         
  -1   5  13         22.19         23.30         1.76 o                         
   0   5  13         18.59         19.61         1.47 o                         
   1   5  13        169.12        180.97         2.88 o                         
   2   5  13          5.77          6.96         0.91 o                         
   3   5  13        676.66        656.03        10.55 o                         
   4   5  13         98.85        110.33         2.55 o                         
  -3   6  13          1.77          0.94         0.85 o                         
  -2   6  13        196.99        199.33         3.54 o                         
  -1   6  13        330.04        339.64         4.49 o                         
   0   6  13        278.26        290.89         4.80 o                         
   1   6  13        171.53        176.22         2.94 o                         
   2   6  13       1826.29       1924.83        22.46 o                         
   3   6  13         46.26         45.58         2.55 o                         
  -3   7  13        110.25        109.89         2.59 o                         
  -2   7  13        327.93        308.67         4.58 o                         
  -1   7  13        345.99        347.85         5.19 o                         
   0   7  13        263.91        263.85         3.79 o                         
   1   7  13          1.84          3.71         0.90 o                         
   2   7  13        256.83        289.78         4.95 o                         
   3   7  13         50.06         47.43         2.22 o                         
  -1   8  13        196.89        193.37         3.18 o                         
   0   8  13        338.22        333.23         4.38 o                         
   1   8  13          1.06          1.64         0.97 o                         
  -4   0  14        774.44        731.94        19.47 o                         
  -3   0  14         39.29         39.31         5.43 o                         
  -2   0  14        559.86        579.47        10.69 o                         
  -1   0  14         22.88         18.51         2.17 o                         
   0   0  14         57.93         61.49         3.34 o                         
   1   0  14         60.15         61.28         2.83 o                         
   2   0  14          0.01          0.17         1.28 o                         
   3   0  14         24.27         34.29         2.44 o                         
   4   0  14         37.60         51.26         4.09 o                         
  -4   1  14          0.24          0.72         1.32 o                         
  -3   1  14        588.56        580.01         9.22 o                         
  -2   1  14        695.25        694.97         9.69 o                         
  -1   1  14         89.79         99.78         2.82 o                         
   0   1  14        460.44        444.91         6.22 o                         
   1   1  14        156.47        142.52         2.92 o                         
   2   1  14         55.52         65.57         1.79 o                         
   3   1  14         46.42         65.98         1.66 o                         
   4   1  14        111.03        132.17         2.77 o                         
  -4   2  14        164.50        158.49         4.23 o                         
  -3   2  14        306.02        319.90         6.61 o                         
  -2   2  14        772.91        771.61        11.77 o                         
  -1   2  14          0.38          1.21         1.28 o                         
   0   2  14        695.83        706.47         9.06 o                         
   1   2  14        118.87        116.86         2.58 o                         
   2   2  14          0.30          2.09         0.87 o                         
   3   2  14         17.02         23.18         2.00 o                         
   4   2  14         98.63         92.52         2.55 o                         
  -4   3  14        758.09        741.11        16.01 o                         
  -3   3  14         13.19         14.71         1.75 o                         
  -2   3  14        104.69        109.66         3.18 o                         
  -1   3  14         37.45         36.44         2.86 o                         
   0   3  14         63.10         64.14         2.30 o                         
   1   3  14          7.20          5.99         1.15 o                         
   2   3  14          1.27          2.77         0.91 o                         
   3   3  14         50.88         62.28         2.07 o                         
  -3   4  14          0.46         -0.58         1.42 o                         
  -2   4  14        679.09        692.25        10.88 o                         
  -1   4  14          9.29          7.96         1.33 o                         
   0   4  14        252.03        255.52         4.07 o                         
   1   4  14        106.44         96.99         2.25 o                         
   2   4  14         44.99         53.38         1.71 o                         
   3   4  14         62.99         64.13         2.25 o                         
  -3   5  14       1178.07       1160.27        15.11 o                         
  -2   5  14         54.14         60.85         1.95 o                         
  -1   5  14        907.10        885.19        10.05 o                         
   0   5  14         19.02         13.73         1.21 o                         
   1   5  14         91.90        105.70         2.19 o                         
   2   5  14         26.92         40.07         1.59 o                         
  -2   6  14         35.91         37.75         1.70 o                         
  -1   6  14         18.06         16.61         1.20 o                         
   0   6  14          5.53          5.34         1.07 o                         
   1   6  14          0.78          0.24         0.83 o                         
   2   6  14         93.44        107.79         2.62 o                         
  -3   1  15        152.01        149.73         4.86 o                         
  -2   1  15          7.35          6.68         1.27 o                         
  -1   1  15         64.91         69.40         2.27 o                         
   0   1  15        133.76        130.12         3.14 o                         
   1   1  15        297.51        312.72         5.39 o                         
   2   1  15       1108.77       1115.99        14.53 o                         
  -2   2  15        169.67        174.52         3.13 o                         
  -1   2  15        120.98        120.43         4.30 o                         
   0   2  15         26.32         28.34         1.85 o                         
   1   2  15        181.88        187.67         3.99 o                         
   2   2  15         60.44         69.03         1.93 o                         
  -2   3  15         63.86         68.90         2.08 o                         
  -1   3  15        473.61        477.43         6.25 o                         
   0   3  15        199.84        188.82         3.71 o                         
   1   3  15        447.82        463.19         6.58 o                         
   2   3  15        273.11        285.83         4.40 o                         
  -1   4  15        269.97        261.76         3.88 o                         
   0   4  15        107.34        110.97         2.76 o                         
   1   4  15         32.53         42.19         2.19 o                         
                                                                                
