# Supplementary material for: Crystal structure and Hirshfeld surface analysis of N-(2-chloro­phenyl­carbamo­thio­yl)-4-fluoro­benzamide and N-(4-bromo­phenyl­carbamo­thio­yl)-4-fluoro­benzamide
Source: Acta Crystallogr E Crystallogr Commun. 2019 Jun 21;75(Pt 7):1026–9. doi: 10.1107/S2056989019008569 (PMC6659326; doi:10.1107/S2056989019008569)
Supplement: Supplementary file 4 [file e-75-01026-2sup3.hkl]

data_2                                                                          
_shelx_title ' SA09R_0m_a.res in P-1'                                           
_shelx_refln_list_code          4                                               
_shelx_F_calc_maximum       86.87                                               
_exptl_crystal_F_000       352.00                                               
_reflns_d_resolution_high  0.8303                                               
                                                                                
loop_                                                                           
 _space_group_symop_operation_xyz                                               
 'x, y, z'                                                                      
 '-x, -y, -z'                                                                   
                                                                                
_cell_length_a     3.8733                                                       
_cell_length_b    13.0776                                                       
_cell_length_c    13.2628                                                       
_cell_angle_alpha  98.817                                                       
_cell_angle_beta   94.714                                                       
_cell_angle_gamma  94.727                                                       
                                                                                
_shelx_F_squared_multiplier     1.000                                           
                                                                                
loop_                                                                           
 _refln_index_h                                                                 
 _refln_index_k                                                                 
 _refln_index_l                                                                 
 _refln_F_squared_calc                                                          
 _refln_F_squared_meas                                                          
 _refln_F_squared_sigma                                                         
 _refln_observed_status                                                         
   1   0   0        501.75        515.41         6.23 o                         
   2   0   0        205.07        203.32         2.32 o                         
   3   0   0         16.93         18.48         0.76 o                         
   4   0   0        332.37        328.07         5.34 o                         
  -4   1   0        244.39        243.86         4.31 o                         
  -3   1   0        107.57        118.12         1.58 o                         
  -2   1   0       4425.65       4245.21       132.29 o                         
  -1   1   0       1856.11       1706.73        53.88 o                         
   0   1   0         61.46         64.14         0.69 o                         
   1   1   0         97.72        100.68         1.28 o                         
   2   1   0        537.73        565.39         5.88 o                         
   3   1   0       1912.49       1857.71        14.07 o                         
   4   1   0        355.26        365.79         5.06 o                         
  -4   2   0         17.99         23.21         0.97 o                         
  -3   2   0        223.43        220.33         2.25 o                         
  -2   2   0        171.31        168.52         2.30 o                         
  -1   2   0         11.25         16.90         0.35 o                         
   0   2   0          6.92          7.35         0.33 o                         
   2   2   0        264.48        281.08         3.24 o                         
   3   2   0        407.02        405.20         3.91 o                         
   4   2   0        386.34        391.98         6.80 o                         
  -4   3   0        385.21        347.38         5.16 o                         
  -3   3   0       1963.42       1917.86        15.71 o                         
   0   3   0         70.59         72.23         0.96 o                         
   1   3   0        653.72        656.21         7.36 o                         
   2   3   0       2010.38       1917.26        21.38 o                         
   3   3   0        534.78        522.86         4.95 o                         
   4   3   0        174.74        190.48         3.16 o                         
  -4   4   0       1305.92       1216.20        27.32 o                         
  -3   4   0        149.44        161.53         2.03 o                         
  -2   4   0        533.91        570.17         7.09 o                         
  -1   4   0        338.74        287.38         3.36 o                         
   1   4   0       3645.68       3241.95       100.50 o                         
   2   4   0         57.64         74.14         1.33 o                         
   3   4   0          3.52          3.87         1.06 o                         
   4   4   0        123.68        129.66         2.34 o                         
  -4   5   0         51.36         52.73         1.28 o                         
  -3   5   0         20.68         26.01         0.84 o                         
  -2   5   0       1321.64       1247.56        14.07 o                         
  -1   5   0       1957.55       1769.49        24.75 o                         
   0   5   0        427.87        438.17         4.48 o                         
   1   5   0        698.87        653.37         8.75 o                         
   2   5   0         96.45         95.24         1.41 o                         
   3   5   0       1657.50       1571.63        15.08 o                         
   4   5   0        567.71        564.65        10.89 o                         
  -4   6   0         21.52         25.10         1.05 o                         
  -3   6   0        376.23        377.45         4.32 o                         
  -2   6   0        182.12        182.55         2.49 o                         
  -1   6   0       1595.68       1466.93        15.40 o                         
   0   6   0        490.31        540.92         6.18 o                         
   1   6   0        924.60        892.02        10.81 o                         
   2   6   0        556.76        570.83         5.27 o                         
   3   6   0       1677.94       1619.77        17.05 o                         
   4   6   0       1125.73       1082.28        27.91 o                         
  -4   7   0        432.55        404.27         6.10 o                         
  -3   7   0        597.86        531.68         8.13 o                         
  -2   7   0       1358.69       1262.94        12.30 o                         
  -1   7   0          2.39          2.62         0.33 o                         
   0   7   0         50.18         73.71         1.23 o                         
   1   7   0        665.06        760.09        10.13 o                         
   2   7   0       1112.08       1116.12        10.04 o                         
   3   7   0          8.48          9.27         0.71 o                         
  -4   8   0        765.65        725.01         9.15 o                         
  -3   8   0         69.81         75.19         1.33 o                         
  -2   8   0        113.56        121.29         1.63 o                         
  -1   8   0        190.87        189.14         2.70 o                         
   0   8   0       1734.19       1613.91        16.21 o                         
   1   8   0       2651.46       2388.83        22.04 o                         
   2   8   0         38.91         40.99         1.16 o                         
   3   8   0         21.43         22.76         0.93 o                         
  -4   9   0        208.07        204.12         3.76 o                         
  -3   9   0        141.91        135.42         2.09 o                         
  -2   9   0        715.73        678.50         7.14 o                         
  -1   9   0       3810.25       3658.54        33.90 o                         
   0   9   0        466.13        475.33         4.06 o                         
   1   9   0       5312.91       4788.48        41.61 o                         
   2   9   0         53.27         58.57         1.06 o                         
   3   9   0        840.93        858.69         9.50 o                         
  -3  10   0        261.82        265.35         3.22 o                         
  -2  10   0          9.76         11.30         0.72 o                         
  -1  10   0       2736.72       2677.41        25.39 o                         
   0  10   0        586.65        623.04         5.58 o                         
   1  10   0       1384.88       1380.97        12.36 o                         
   2  10   0        366.21        371.37         4.39 o                         
   3  10   0        337.96        319.52         4.39 o                         
  -3  11   0        423.42        433.75         5.79 o                         
  -2  11   0        623.24        609.86         7.97 o                         
  -1  11   0          0.01          2.19         0.45 o                         
   0  11   0       1879.92       1892.97        18.15 o                         
   1  11   0         53.71         54.83         1.10 o                         
   2  11   0       1121.39       1127.57        13.42 o                         
  -3  12   0        402.01        425.53         5.87 o                         
  -2  12   0          0.65          2.99         0.52 o                         
  -1  12   0        477.10        488.46         5.86 o                         
   0  12   0       1535.29       1481.39        15.76 o                         
   1  12   0        831.30        832.31         9.36 o                         
   2  12   0          3.79          5.78         1.19 o                         
  -2  13   0        172.70        163.08         2.41 o                         
  -1  13   0       2739.95       2684.97        31.91 o                         
   0  13   0        110.76        106.88         2.25 o                         
   1  13   0        530.90        513.57         6.36 o                         
   2  13   0        475.95        482.82         7.21 o                         
  -2  14   0        591.01        607.39        10.27 o                         
  -1  14   0         29.58         33.86         0.91 o                         
   0  14   0       1120.98       1137.74        15.01 o                         
   1  14   0        125.55        128.48         2.03 o                         
  -1  15   0          1.24          3.53         0.77 o                         
   0  15   0         65.62         64.57         1.47 o                         
   0 -15   1         67.93         64.69         1.88 o                         
   1 -15   1        884.99        815.66        24.36 o                         
  -1 -14   1        166.16        169.33         2.60 o                         
   0 -14   1        139.66        135.90         2.37 o                         
   1 -14   1        468.24        469.60         6.44 o                         
   2 -14   1       2079.17       2028.98        32.35 o                         
  -2 -13   1         45.07         46.33         1.20 o                         
  -1 -13   1        236.18        216.12         5.44 o                         
   0 -13   1        548.12        540.71         8.65 o                         
   1 -13   1        320.21        309.40         4.21 o                         
   2 -13   1          5.54          7.40         0.58 o                         
  -2 -12   1        392.22        444.03         5.27 o                         
  -1 -12   1        406.03        412.82         4.71 o                         
   0 -12   1          3.58          5.06         0.75 o                         
   1 -12   1       1661.10       1705.17        19.14 o                         
   2 -12   1         14.59         18.27         0.67 o                         
   3 -12   1        798.07        792.19        10.61 o                         
  -3 -11   1        210.46        209.46         3.52 o                         
  -2 -11   1        627.25        615.16         7.87 o                         
  -1 -11   1        852.68        864.54         8.42 o                         
   0 -11   1       2010.29       1959.70        17.94 o                         
   1 -11   1        508.08        537.76         5.58 o                         
   2 -11   1        604.44        590.09         7.08 o                         
   3 -11   1        109.66        117.72         1.76 o                         
  -3 -10   1        934.22        848.47        12.77 o                         
  -2 -10   1        659.27        655.28         9.03 o                         
  -1 -10   1         14.24         12.69         0.78 o                         
   0 -10   1        422.72        455.58         4.07 o                         
   1 -10   1        291.82        303.42         3.33 o                         
   2 -10   1       3593.55       3411.59        32.44 o                         
   3 -10   1        234.32        233.67         2.95 o                         
  -3  -9   1         16.83         18.44         0.80 o                         
  -2  -9   1       1064.88       1035.53         9.56 o                         
  -1  -9   1         34.96         35.75         0.81 o                         
   0  -9   1       2157.13       1939.29        15.85 o                         
   1  -9   1       1711.97       1667.81        13.67 o                         
   2  -9   1        277.70        271.20         5.84 o                         
   3  -9   1         87.79         86.18         1.71 o                         
   4  -9   1         44.64         46.85         1.21 o                         
  -3  -8   1         54.81         60.11         1.49 o                         
  -2  -8   1        131.53        135.85         1.81 o                         
  -1  -8   1       1927.08       1905.95        21.28 o                         
   0  -8   1        605.92        647.76         7.15 o                         
   1  -8   1         53.35         39.26         0.83 o                         
   2  -8   1          1.60          3.67         0.56 o                         
   3  -8   1        567.94        530.88         5.96 o                         
   4  -8   1        328.92        293.52         4.07 o                         
  -3  -7   1        674.39        665.48         9.31 o                         
  -2  -7   1       1594.79       1560.85        15.99 o                         
  -1  -7   1       2615.87       2546.02        28.34 o                         
   0  -7   1       1450.38       1364.39        13.69 o                         
   1  -7   1        503.61        523.28         5.75 o                         
   2  -7   1        336.22        323.88         3.26 o                         
   3  -7   1        149.96        152.53         1.79 o                         
   4  -7   1        147.21        156.50         2.76 o                         
  -4  -6   1         86.46         96.23         1.98 o                         
  -3  -6   1       2992.93       2849.74        30.84 o                         
  -2  -6   1       2635.37       2368.11        23.49 o                         
  -1  -6   1        772.81        841.26        10.32 o                         
   0  -6   1        295.30        368.99         3.89 o                         
   1  -6   1         75.88         86.06         1.85 o                         
   2  -6   1       2273.63       2202.69        23.36 o                         
   3  -6   1        553.12        518.41         4.98 o                         
   4  -6   1          2.83          3.58         0.59 o                         
  -4  -5   1        122.03        128.32         2.27 o                         
  -3  -5   1        487.15        507.39         5.27 o                         
  -2  -5   1        210.40        229.46         2.45 o                         
  -1  -5   1         34.38         51.71         1.04 o                         
   1  -5   1       2843.10       2290.23        69.46 o                         
   2  -5   1        890.10        829.74         9.51 o                         
   3  -5   1       1212.12       1217.60        12.29 o                         
   4  -5   1          1.68          2.56         0.55 o                         
  -4  -4   1        476.01        470.04         6.16 o                         
  -3  -4   1        212.31        223.93         2.51 o                         
  -2  -4   1       1456.74       1502.97        18.12 o                         
  -1  -4   1       1847.98       1796.80        28.65 o                         
   0  -4   1        997.53        959.96         9.54 o                         
   1  -4   1        784.26        730.11         9.74 o                         
   2  -4   1        418.41        447.35         5.68 o                         
   3  -4   1       1560.39       1544.70        13.85 o                         
   4  -4   1        300.86        280.00        10.55 o                         
  -4  -3   1          3.19          5.45         0.68 o                         
  -3  -3   1         62.30         57.21         1.76 o                         
  -2  -3   1         83.19         85.60         1.38 o                         
  -1  -3   1       1472.72       1443.79        17.43 o                         
   1  -3   1        476.25        475.14         5.39 o                         
   2  -3   1          3.20          5.85         1.15 o                         
   3  -3   1         30.95         34.00         0.82 o                         
   4  -3   1        781.43        730.65        15.07 o                         
  -4  -2   1          5.57          8.48         0.85 o                         
  -3  -2   1       1199.18       1246.10        10.05 o                         
  -2  -2   1       4899.39       4569.65       142.86 o                         
  -1  -2   1        391.74        405.04         4.38 o                         
   0  -2   1        154.88        177.44         2.17 o                         
   1  -2   1       1556.24       1542.02        27.88 o                         
   2  -2   1       2109.93       1958.04        21.69 o                         
   3  -2   1       3162.03       3011.87        24.07 o                         
   4  -2   1         90.65         92.52         2.10 o                         
  -4  -1   1       1382.08       1343.24        14.96 o                         
  -3  -1   1        461.50        439.73         4.19 o                         
  -2  -1   1        335.69        371.09         3.99 o                         
  -1  -1   1        683.05        706.53         8.51 o                         
   2  -1   1        545.14        552.05         7.13 o                         
   3  -1   1       1334.14       1344.41        10.40 o                         
   4  -1   1         39.47         37.81         1.44 o                         
  -4   0   1        169.60        165.93         2.56 o                         
  -3   0   1        852.93        899.60         7.99 o                         
  -2   0   1        154.63        181.62         2.25 o                         
  -1   0   1        159.56        161.83         1.97 o                         
   0   0   1        568.60        510.61         7.94 o                         
   2   0   1        675.36        653.41         7.07 o                         
   3   0   1        371.24        380.02         3.57 o                         
   4   0   1        418.97        402.17         9.12 o                         
  -4   1   1         23.17         23.58         0.96 o                         
  -3   1   1          7.63         12.15         0.88 o                         
  -2   1   1          2.07          2.78         0.39 o                         
  -1   1   1          6.95         15.27         0.56 o                         
   1   1   1        351.31        338.67         4.14 o                         
   2   1   1       4327.41       4218.59       133.75 o                         
   3   1   1         49.51         49.41         0.92 o                         
   4   1   1        575.58        579.91        10.37 o                         
  -4   2   1          0.27          1.25         0.53 o                         
  -3   2   1        467.94        425.76         3.90 o                         
   1   2   1        111.52        128.44         1.48 o                         
   2   2   1       1338.20       1338.15        15.00 o                         
   3   2   1       1390.98       1405.28        14.99 o                         
   4   2   1        176.07        174.73         3.49 o                         
  -4   3   1       1251.80       1204.39        16.68 o                         
  -3   3   1        580.81        565.93         5.06 o                         
  -2   3   1       4250.36       3982.43       142.48 o                         
  -1   3   1        547.67        563.91         6.40 o                         
   0   3   1        540.31        488.61         5.47 o                         
   2   3   1        640.85        625.76         8.09 o                         
   3   3   1        396.80        396.68         4.09 o                         
   4   3   1         80.49         74.23         1.81 o                         
  -4   4   1        161.72        157.82         4.38 o                         
  -3   4   1        564.07        528.83         5.24 o                         
  -2   4   1        234.65        264.94         3.53 o                         
  -1   4   1       1612.18       1515.71        18.36 o                         
   1   4   1       1203.32       1072.18        11.95 o                         
   2   4   1       1875.90       1817.30        23.46 o                         
   3   4   1         12.59         11.77         0.76 o                         
   4   4   1        244.49        247.15         3.77 o                         
  -4   5   1        386.49        383.55         7.31 o                         
  -3   5   1          0.50          2.36         0.47 o                         
  -2   5   1       1305.36       1357.84        15.27 o                         
  -1   5   1       1511.46       1409.88        18.01 o                         
   0   5   1       2418.20       2169.17        33.80 o                         
   1   5   1        311.23        347.04         4.72 o                         
   2   5   1        103.98        107.05         1.53 o                         
   3   5   1        239.40        225.22         2.95 o                         
   4   5   1        739.09        725.11        14.84 o                         
  -4   6   1        183.98        184.46         2.88 o                         
  -3   6   1       1044.17        993.10         9.81 o                         
  -2   6   1       1226.20       1087.35        11.38 o                         
  -1   6   1        821.78        734.39         7.74 o                         
   0   6   1          0.82          1.62         0.24 o                         
   1   6   1        190.60        209.94         2.87 o                         
   2   6   1       1088.65       1137.56        10.13 o                         
   3   6   1        688.63        671.12         7.96 o                         
   4   6   1         30.09         32.09         1.31 o                         
  -4   7   1        934.42        860.39        12.56 o                         
  -3   7   1        423.95        419.39         5.66 o                         
  -2   7   1        289.28        282.90         3.65 o                         
  -1   7   1       1480.51       1370.58        15.38 o                         
   0   7   1         36.58         38.33         0.81 o                         
   1   7   1       1638.40       1509.74        18.14 o                         
   2   7   1        714.44        692.43         7.37 o                         
   3   7   1         21.34         18.91         0.96 o                         
  -4   8   1         85.44         80.86         1.44 o                         
  -3   8   1        936.43        927.92        10.50 o                         
  -2   8   1        174.28        170.05         2.37 o                         
  -1   8   1        656.11        640.35         6.68 o                         
   0   8   1       1060.35       1074.91        10.93 o                         
   1   8   1       1176.10       1134.17        10.31 o                         
   2   8   1       6453.37       5709.56        49.66 o                         
   3   8   1         90.40         75.31         1.81 o                         
  -4   9   1         30.79         34.23         0.94 o                         
  -3   9   1         35.88         37.92         0.89 o                         
  -2   9   1          8.54          9.81         0.61 o                         
  -1   9   1        180.35        162.06         1.69 o                         
   0   9   1       3946.11       3762.32        29.41 o                         
   1   9   1        101.22         97.12         1.31 o                         
   2   9   1         64.53         75.20         1.41 o                         
   3   9   1        143.05        141.74         2.30 o                         
  -3  10   1          0.25          3.46         0.74 o                         
  -2  10   1        902.74        848.96         8.51 o                         
  -1  10   1        396.75        361.84         3.72 o                         
   0  10   1          1.16          1.82         0.41 o                         
   1  10   1        684.73        690.64         6.64 o                         
   2  10   1         80.87         76.22         1.28 o                         
   3  10   1       2192.79       2093.21        25.20 o                         
  -3  11   1        723.35        718.57         8.17 o                         
  -2  11   1        413.52        444.71         5.49 o                         
  -1  11   1        997.54       1008.83         9.97 o                         
   0  11   1       1750.92       1743.74        16.04 o                         
   1  11   1       2249.72       2194.94        21.37 o                         
   2  11   1        500.39        512.20         5.40 o                         
  -3  12   1        889.21        876.90        12.39 o                         
  -2  12   1       1155.56       1173.73        14.49 o                         
  -1  12   1        117.34        107.42         1.73 o                         
   0  12   1        678.20        680.41         8.00 o                         
   1  12   1        293.29        287.43         3.49 o                         
   2  12   1        708.56        690.87         8.19 o                         
  -2  13   1        115.43        122.27         2.01 o                         
  -1  13   1       1076.79       1071.21        13.12 o                         
   0  13   1        505.24        524.51         8.80 o                         
   1  13   1       1021.35       1070.70        12.20 o                         
   2  13   1        125.94        138.78         2.42 o                         
  -2  14   1        324.69        339.47         5.31 o                         
  -1  14   1        912.25        918.57        10.58 o                         
   0  14   1          7.31          8.70         0.75 o                         
   1  14   1          3.90          5.65         0.63 o                         
  -1  15   1         57.94         51.89         1.99 o                         
   0  15   1        162.77        144.32         2.61 o                         
  -1 -15   2        190.85        157.49         3.06 o                         
   0 -15   2         94.43         86.08         1.76 o                         
   1 -15   2          3.07          4.17         1.57 o                         
  -1 -14   2        443.75        451.37         5.15 o                         
   0 -14   2        398.47        415.72         5.91 o                         
   1 -14   2        250.50        246.63         3.64 o                         
   2 -14   2         58.66         57.24         1.80 o                         
  -2 -13   2         81.86         92.28         1.69 o                         
  -1 -13   2        306.31        317.17         5.13 o                         
   0 -13   2        222.68        212.16         3.18 o                         
   1 -13   2        101.21        111.08         2.22 o                         
   2 -13   2        952.81        980.66        12.22 o                         
  -2 -12   2          3.94          4.85         0.68 o                         
  -1 -12   2       1555.07       1506.29        16.32 o                         
   0 -12   2       1736.42       1643.78        15.93 o                         
   1 -12   2        564.92        561.26         6.67 o                         
   2 -12   2          3.65          4.64         0.42 o                         
   3 -12   2          2.73          3.65         0.44 o                         
  -3 -11   2        278.78        251.05         4.11 o                         
  -2 -11   2       2075.67       1984.74        24.19 o                         
  -1 -11   2        178.09        177.59         2.50 o                         
   0 -11   2        354.30        321.57         3.23 o                         
   1 -11   2        189.27        174.03         2.07 o                         
   2 -11   2         63.62         67.11         1.32 o                         
   3 -11   2       1247.47       1260.55        14.43 o                         
  -3 -10   2        237.54        241.45         3.58 o                         
  -2 -10   2         85.80         91.60         2.12 o                         
  -1 -10   2       1205.46       1216.27        13.18 o                         
   0 -10   2          0.96          1.92         0.40 o                         
   1 -10   2        485.41        446.06         4.76 o                         
   2 -10   2       1362.32       1351.36        13.20 o                         
   3 -10   2        402.40        400.82         4.78 o                         
  -3  -9   2       1367.64       1372.51        18.81 o                         
  -2  -9   2          3.43          4.72         0.50 o                         
  -1  -9   2        173.04        179.17         2.09 o                         
   0  -9   2       1191.27       1215.72        10.85 o                         
   1  -9   2       1038.92       1030.49         8.58 o                         
   2  -9   2        832.02        802.26         8.10 o                         
   3  -9   2          1.68          3.53         0.41 o                         
  -3  -8   2         81.75         78.01         1.55 o                         
  -2  -8   2         19.47         21.05         0.76 o                         
  -1  -8   2        617.82        656.69         7.28 o                         
   0  -8   2       4850.96       4475.73        46.55 o                         
   1  -8   2        693.61        705.38         7.68 o                         
   2  -8   2         18.98         18.54         0.64 o                         
   3  -8   2          3.70          4.94         0.51 o                         
   4  -8   2        198.22        199.57         3.51 o                         
  -3  -7   2        449.15        445.00         5.63 o                         
  -2  -7   2       3904.05       3532.50        32.52 o                         
  -1  -7   2        978.03        866.56         9.41 o                         
   0  -7   2       4566.69       4379.68        78.63 o                         
   1  -7   2        828.51        816.75         8.78 o                         
   2  -7   2         61.56         64.53         1.04 o                         
   3  -7   2       1508.35       1483.91        12.55 o                         
   4  -7   2        158.72        142.81         2.79 o                         
  -4  -6   2        184.05        180.15         4.70 o                         
  -3  -6   2         24.31         28.62         1.02 o                         
  -2  -6   2       2198.55       2174.55        20.44 o                         
  -1  -6   2       1063.00       1063.51        11.42 o                         
   0  -6   2        153.98        201.32         2.52 o                         
   1  -6   2       3111.45       2802.39        30.95 o                         
   2  -6   2        426.28        400.35         4.59 o                         
   3  -6   2       1991.15       1851.40        17.39 o                         
   4  -6   2        725.52        680.06         8.12 o                         
  -4  -5   2        116.60        118.08         2.14 o                         
  -3  -5   2       1663.17       1629.32        14.73 o                         
  -2  -5   2        577.52        599.14         5.55 o                         
  -1  -5   2       2785.95       2964.76        37.88 o                         
   0  -5   2        893.05        948.50         9.99 o                         
   1  -5   2       1791.67       1662.85        18.46 o                         
   2  -5   2       1469.90       1377.51        15.50 o                         
   3  -5   2          3.24          6.06         0.50 o                         
   4  -5   2        398.79        380.63         4.99 o                         
  -4  -4   2       2637.20       2483.42        30.36 o                         
  -3  -4   2         33.51         29.74         0.99 o                         
  -2  -4   2        787.88        899.78        11.15 o                         
  -1  -4   2         32.37         37.49         0.65 o                         
   0  -4   2       2955.75       2637.20        81.97 o                         
   1  -4   2       1130.96       1033.63        10.86 o                         
   2  -4   2        572.56        607.62         7.03 o                         
   3  -4   2         37.00         37.76         0.91 o                         
   4  -4   2         60.14         63.44         1.54 o                         
  -4  -3   2        728.26        765.50         8.68 o                         
  -3  -3   2         61.80         60.13         1.79 o                         
  -2  -3   2       2405.42       2350.23        24.67 o                         
   0  -3   2        551.99        553.15         6.64 o                         
   2  -3   2        147.94        185.51         2.54 o                         
   3  -3   2       1214.41       1174.98        10.84 o                         
   4  -3   2        578.14        564.09        10.32 o                         
  -4  -2   2        610.81        623.61        10.09 o                         
  -3  -2   2       1501.43       1535.56        11.80 o                         
  -2  -2   2       1007.65        995.02        10.64 o                         
   0  -2   2       1073.13       1052.04        18.97 o                         
   2  -2   2       2369.22       2307.05        25.51 o                         
   3  -2   2        322.47        321.32         3.33 o                         
   4  -2   2       1085.18       1056.24        13.67 o                         
  -4  -1   2         24.20         22.85         0.85 o                         
  -3  -1   2        974.47        988.01         7.88 o                         
  -2  -1   2       1206.79       1258.32        14.26 o                         
  -1  -1   2       1567.17       1625.91        51.65 o                         
   0  -1   2         11.52         14.58         0.31 o                         
   1  -1   2        277.61        295.52         3.21 o                         
   2  -1   2       1779.09       1693.64        18.81 o                         
   3  -1   2        936.57        908.11         7.77 o                         
   4  -1   2         88.79         90.45         2.93 o                         
  -4   0   2       1079.56       1091.90        11.57 o                         
  -3   0   2         49.11         42.53         1.05 o                         
  -2   0   2        177.21        179.82         2.84 o                         
  -1   0   2          9.24          8.03         0.26 o                         
   0   0   2         28.57         40.45         1.09 o                         
   2   0   2        382.81        396.72         5.39 o                         
   3   0   2        485.71        540.04         4.59 o                         
   4   0   2         31.32         32.20         1.23 o                         
  -4   1   2        253.06        241.46         4.08 o                         
  -3   1   2        162.09        179.05         2.04 o                         
  -2   1   2        833.32        798.08         9.14 o                         
   1   1   2       2326.12       2105.64        46.81 o                         
   2   1   2        151.91        174.86         2.11 o                         
   3   1   2       1302.96       1329.15        12.74 o                         
   4   1   2        488.85        487.05         6.94 o                         
  -4   2   2         31.57         29.00         1.15 o                         
  -3   2   2       1294.72       1301.08        10.79 o                         
  -2   2   2        182.47        222.23         3.04 o                         
   0   2   2       1828.15       1755.39        54.65 o                         
   1   2   2          4.80          9.51         0.44 o                         
   2   2   2        563.90        573.47         6.62 o                         
   3   2   2        169.37        167.46         2.05 o                         
   4   2   2        748.31        758.31        12.24 o                         
  -4   3   2         95.50         82.97         2.13 o                         
  -3   3   2        624.21        623.64         5.79 o                         
  -2   3   2        226.36        186.20         2.44 o                         
  -1   3   2         35.46         34.16         0.57 o                         
   0   3   2        488.62        509.83         6.04 o                         
   2   3   2       1723.81       1578.94        18.85 o                         
   3   3   2       1020.67       1020.86         9.29 o                         
   4   3   2         34.97         37.29         1.37 o                         
  -4   4   2        864.49        799.98        19.75 o                         
  -3   4   2       1006.91       1005.35        10.88 o                         
  -2   4   2        152.50        170.09         2.32 o                         
  -1   4   2        477.34        551.18         5.37 o                         
   1   4   2       2521.05       2323.83        34.59 o                         
   2   4   2        333.61        339.33         3.60 o                         
   3   4   2         60.02         63.97         1.30 o                         
   4   4   2        253.45        236.96         4.98 o                         
  -4   5   2         98.23         96.67         2.06 o                         
  -3   5   2       3460.12       3253.74        30.06 o                         
  -2   5   2       1740.33       1664.01        19.88 o                         
  -1   5   2       1098.04        985.88        11.04 o                         
   0   5   2        296.75        267.94         2.91 o                         
   1   5   2        151.30        131.85         2.61 o                         
   2   5   2        398.14        377.24         3.61 o                         
   3   5   2       1415.71       1389.78        18.60 o                         
   4   5   2        404.53        368.46         8.61 o                         
  -4   6   2         24.84         20.27         0.98 o                         
  -3   6   2        625.66        611.36         6.57 o                         
  -2   6   2        192.55        195.16         2.41 o                         
  -1   6   2       1878.43       1748.96        19.41 o                         
   0   6   2       2556.09       2251.25        23.45 o                         
   1   6   2         21.46         17.20         0.71 o                         
   2   6   2        280.53        259.13         2.92 o                         
   3   6   2         48.03         48.85         1.30 o                         
  -4   7   2         42.29         44.25         1.08 o                         
  -3   7   2       1161.64       1141.57        11.70 o                         
  -2   7   2       3231.51       3008.58        42.81 o                         
  -1   7   2         21.25         22.87         0.69 o                         
   0   7   2         16.17         22.37         0.66 o                         
   1   7   2         40.94         40.01         1.06 o                         
   2   7   2       2189.40       2054.58        20.11 o                         
   3   7   2       2060.16       2027.58        31.75 o                         
  -4   8   2       1637.02       1480.23        38.64 o                         
  -3   8   2         34.85         34.32         1.06 o                         
  -2   8   2          0.80          3.29         0.44 o                         
  -1   8   2         38.30         38.67         0.86 o                         
   0   8   2        950.79        925.96         8.31 o                         
   1   8   2       3606.55       3386.15        30.86 o                         
   2   8   2          6.68          7.01         0.58 o                         
   3   8   2         47.21         51.86         1.32 o                         
  -3   9   2        470.82        442.40         5.85 o                         
  -2   9   2         28.39         30.91         0.83 o                         
  -1   9   2       1119.81       1067.51         8.90 o                         
   0   9   2        405.53        390.09         3.42 o                         
   1   9   2         12.83         17.10         0.67 o                         
   2   9   2         21.13         22.65         0.88 o                         
   3   9   2         87.11         80.14         1.51 o                         
  -3  10   2        226.75        230.67         3.10 o                         
  -2  10   2        240.18        238.16         2.73 o                         
  -1  10   2        552.41        560.24         5.50 o                         
   0  10   2       3783.77       3539.53        32.03 o                         
   1  10   2        951.73        958.84         9.24 o                         
   2  10   2        574.15        601.04         6.56 o                         
   3  10   2         36.58         39.82         1.70 o                         
  -3  11   2         36.50         37.35         0.83 o                         
  -2  11   2       2343.72       2253.47        25.33 o                         
  -1  11   2        578.35        571.56         5.89 o                         
   0  11   2          9.11          7.98         0.65 o                         
   1  11   2         34.48         39.64         1.41 o                         
   2  11   2        562.61        574.80         5.93 o                         
  -3  12   2         46.70         51.01         1.06 o                         
  -2  12   2          8.30          8.12         0.56 o                         
  -1  12   2         60.64         59.98         1.30 o                         
   0  12   2        853.26        852.98         9.86 o                         
   1  12   2       1103.03       1090.89        11.45 o                         
   2  12   2       1024.33       1011.87        10.97 o                         
  -2  13   2        198.62        205.01         2.99 o                         
  -1  13   2        637.04        642.49         8.07 o                         
   0  13   2       1150.69       1146.47        13.97 o                         
   1  13   2        335.76        345.61         4.25 o                         
  -2  14   2          2.19          3.49         0.38 o                         
  -1  14   2        529.65        508.24         7.06 o                         
   0  14   2        779.19        764.05        12.48 o                         
   1  14   2         13.08          9.74         1.15 o                         
  -1  15   2         98.25        102.00         2.92 o                         
   0  15   2          1.01          0.99         0.45 o                         
  -1 -15   3        720.26        690.30         9.26 o                         
   0 -15   3        449.29        469.33         7.14 o                         
   1 -15   3         81.49         91.32         1.71 o                         
  -1 -14   3        103.41        104.90         1.68 o                         
   0 -14   3         21.70         16.93         1.05 o                         
   1 -14   3         55.55         54.93         1.34 o                         
   2 -14   3        789.98        825.60        12.43 o                         
  -2 -13   3        264.95        259.81         3.76 o                         
  -1 -13   3        166.37        157.70         3.06 o                         
   0 -13   3       1894.74       1800.13        20.26 o                         
   1 -13   3       1493.59       1445.03        18.85 o                         
   2 -13   3        137.92        138.34         2.40 o                         
  -2 -12   3        312.01        308.46         3.99 o                         
  -1 -12   3        911.64        942.93        10.51 o                         
   0 -12   3        273.74        275.43         3.42 o                         
   1 -12   3        773.10        745.27         9.25 o                         
   2 -12   3        171.29        156.65         2.32 o                         
   3 -12   3          1.86          2.62         0.68 o                         
  -3 -11   3        119.31        125.88         2.20 o                         
  -2 -11   3        346.27        351.71         4.48 o                         
  -1 -11   3        677.78        700.86         7.27 o                         
   0 -11   3       1069.22       1084.80        10.20 o                         
   1 -11   3         67.83         68.20         1.14 o                         
   2 -11   3        108.22        109.56         1.65 o                         
   3 -11   3        525.78        530.05         5.98 o                         
  -3 -10   3        454.32        454.82         6.14 o                         
  -2 -10   3       2784.80       2638.49        25.51 o                         
  -1 -10   3          6.39         10.75         0.74 o                         
   0 -10   3         53.05         60.06         0.98 o                         
   1 -10   3        142.63        142.86         1.69 o                         
   2 -10   3       1351.09       1295.50        12.45 o                         
   3 -10   3        741.92        760.26        10.58 o                         
  -3  -9   3        586.42        547.01         7.63 o                         
  -2  -9   3         29.78         34.27         0.88 o                         
  -1  -9   3        656.67        615.43         6.01 o                         
   0  -9   3        288.44        297.75         2.88 o                         
   1  -9   3       1562.89       1485.72        12.20 o                         
   2  -9   3        229.74        232.52         2.62 o                         
   3  -9   3        109.64        111.34         1.83 o                         
  -3  -8   3        621.25        621.44         7.32 o                         
  -2  -8   3        106.71        102.75         1.54 o                         
  -1  -8   3       1424.10       1374.31        13.95 o                         
   0  -8   3         21.99         16.32         0.77 o                         
   1  -8   3       5902.83       5644.59       103.25 o                         
   2  -8   3        716.18        691.88         9.94 o                         
   3  -8   3         97.61         93.09         1.61 o                         
   4  -8   3        220.96        222.64         4.80 o                         
  -3  -7   3        211.52        206.99         3.01 o                         
  -2  -7   3         17.31         16.92         0.69 o                         
  -1  -7   3       3346.54       3209.26        35.61 o                         
   0  -7   3       2915.69       2714.95        28.37 o                         
   1  -7   3          0.16          2.43         0.49 o                         
   2  -7   3        453.45        440.59         5.01 o                         
   3  -7   3          0.65          2.27         0.51 o                         
   4  -7   3       1744.93       1581.05        20.50 o                         
  -4  -6   3        291.58        257.19         8.19 o                         
  -3  -6   3         26.28         27.53         0.97 o                         
  -2  -6   3       2890.69       2713.74        24.23 o                         
  -1  -6   3       1170.25       1198.46        21.30 o                         
   0  -6   3        779.09        895.68         9.54 o                         
   1  -6   3         12.45         19.65         0.61 o                         
   2  -6   3       1360.46       1267.02        12.37 o                         
   3  -6   3       1171.46       1109.66        16.06 o                         
   4  -6   3          2.77          2.72         0.44 o                         
  -4  -5   3        307.32        306.41         5.26 o                         
  -3  -5   3       1791.80       1710.87        15.30 o                         
  -2  -5   3        505.61        521.34         5.04 o                         
   0  -5   3        731.34        774.50         7.82 o                         
   1  -5   3       2227.05       1971.84        27.73 o                         
   2  -5   3        637.68        669.01         7.75 o                         
   3  -5   3          7.31          6.02         0.49 o                         
   4  -5   3        283.16        271.09         4.24 o                         
  -4  -4   3        200.74        214.28         3.30 o                         
  -3  -4   3       2508.98       2493.04        20.42 o                         
  -2  -4   3        149.82        154.77         2.64 o                         
  -1  -4   3       2469.14       2402.09        43.50 o                         
   0  -4   3       1031.83       1007.91        10.05 o                         
   1  -4   3       1518.69       1470.71        16.73 o                         
   2  -4   3       6163.96       5453.24       168.91 o                         
   3  -4   3         37.34         40.84         0.97 o                         
   4  -4   3        274.05        252.17         3.58 o                         
  -4  -3   3        343.59        365.25         4.65 o                         
  -3  -3   3        457.63        472.99         5.00 o                         
  -2  -3   3       1548.20       1694.46        20.45 o                         
  -1  -3   3       2788.16       2699.36        85.54 o                         
   1  -3   3        691.94        643.48         5.93 o                         
   2  -3   3        555.71        554.20         6.42 o                         
   3  -3   3        161.15        162.69         2.08 o                         
   4  -3   3        159.73        151.21         2.40 o                         
  -4  -2   3         14.91         18.90         0.97 o                         
  -3  -2   3         58.40         52.28         1.05 o                         
  -2  -2   3       3006.86       2910.03        28.86 o                         
  -1  -2   3       1146.82       1134.99        13.58 o                         
   0  -2   3        329.32        350.33         4.31 o                         
   1  -2   3        370.16        376.96         3.55 o                         
   2  -2   3        394.80        404.01         5.46 o                         
   3  -2   3       1697.18       1612.27        16.03 o                         
   4  -2   3        340.06        315.79         4.57 o                         
  -4  -1   3        535.55        540.36         6.68 o                         
  -3  -1   3       1110.40       1126.00         9.19 o                         
  -2  -1   3        134.90        130.95         1.88 o                         
  -1  -1   3       1729.04       1623.76        19.29 o                         
   0  -1   3          0.11          1.05         0.17 o                         
   2  -1   3       1539.62       1484.27        17.73 o                         
   3  -1   3        346.31        348.44         3.77 o                         
   4  -1   3         92.36         92.61         2.54 o                         
  -4   0   3        315.53        325.76         4.31 o                         
  -3   0   3       1898.09       1831.42        15.78 o                         
  -2   0   3        519.55        574.82         6.74 o                         
  -1   0   3       1213.45       1189.52        11.84 o                         
   1   0   3        780.45        730.13         7.73 o                         
   2   0   3       2638.16       2546.94        30.12 o                         
   3   0   3         15.91         22.27         0.70 o                         
   4   0   3        354.57        366.55         5.16 o                         
  -4   1   3        570.83        566.83         7.04 o                         
  -3   1   3         45.85         46.26         1.08 o                         
  -2   1   3        193.53        204.73         3.16 o                         
  -1   1   3        153.16        201.20         2.49 o                         
   1   1   3        279.44        284.49         3.16 o                         
   2   1   3        380.29        431.98         5.47 o                         
   3   1   3         12.84         16.77         0.69 o                         
   4   1   3        193.11        184.18         3.83 o                         
  -4   2   3         14.35         13.95         1.06 o                         
  -3   2   3          1.05          1.74         0.47 o                         
  -2   2   3       1856.37       1727.61        19.31 o                         
  -1   2   3         84.91         68.34         1.08 o                         
   0   2   3       1276.00       1229.16        15.78 o                         
   1   2   3         56.71         51.76         0.82 o                         
   2   2   3       1058.38       1160.98        13.98 o                         
   3   2   3       1600.95       1524.07        14.01 o                         
   4   2   3        247.48        228.37         4.03 o                         
  -4   3   3        338.74        319.09         6.19 o                         
  -3   3   3       1552.93       1514.92        13.61 o                         
  -2   3   3       1512.98       1496.00        18.00 o                         
  -1   3   3        718.96        732.53         8.33 o                         
   0   3   3        672.66        678.38         7.21 o                         
   2   3   3       1372.97       1361.13        14.00 o                         
   3   3   3        476.76        456.14         4.54 o                         
   4   3   3        260.42        259.76         6.86 o                         
  -4   4   3        134.20        125.49         2.75 o                         
  -3   4   3        527.77        527.68         5.62 o                         
  -2   4   3       6964.56       6313.23       138.51 o                         
  -1   4   3       1290.02       1289.81        19.22 o                         
   0   4   3         71.20        101.63         1.18 o                         
   1   4   3        514.13        502.09         6.23 o                         
   2   4   3        977.83        955.74         8.32 o                         
   3   4   3        255.37        231.72         3.21 o                         
   4   4   3        990.62        936.63        26.12 o                         
  -4   5   3        230.31        242.51         4.72 o                         
  -3   5   3          5.53          5.99         0.50 o                         
  -2   5   3        107.84        108.31         1.60 o                         
  -1   5   3        162.30        156.30         1.95 o                         
   0   5   3       4611.52       4061.05        72.86 o                         
   1   5   3       1205.32       1044.06        12.61 o                         
   2   5   3         16.63         20.12         0.68 o                         
   3   5   3        153.02        154.65         2.42 o                         
   4   5   3         48.84         48.69         1.34 o                         
  -4   6   3         78.16         72.69         1.86 o                         
  -3   6   3         48.22         48.99         1.27 o                         
  -2   6   3       2514.26       2492.82        23.04 o                         
  -1   6   3       7547.11       6104.82       204.20 o                         
   0   6   3         42.89         33.29         0.68 o                         
   1   6   3        901.67        880.60        11.69 o                         
   2   6   3          0.39          1.67         0.47 o                         
   3   6   3       1877.94       1812.53        22.23 o                         
  -4   7   3         26.04         22.06         0.93 o                         
  -3   7   3       2296.85       2146.93        24.60 o                         
  -2   7   3        146.95        135.37         1.83 o                         
  -1   7   3        377.59        362.95         4.17 o                         
   0   7   3         94.21         83.76         1.30 o                         
   1   7   3       1232.16       1249.37        12.03 o                         
   2   7   3       2635.30       2413.07        19.95 o                         
   3   7   3          9.60          9.38         0.82 o                         
  -4   8   3        123.09        121.34         2.86 o                         
  -3   8   3        292.29        283.19         4.35 o                         
  -2   8   3       1129.45       1069.10        14.99 o                         
  -1   8   3        259.19        274.26         2.79 o                         
   0   8   3        457.05        412.07         3.57 o                         
   1   8   3        188.17        179.27         2.08 o                         
   2   8   3        473.49        462.49         4.43 o                         
   3   8   3        366.79        374.07         5.68 o                         
  -3   9   3        140.72        132.95         2.62 o                         
  -2   9   3         54.69         62.07         1.11 o                         
  -1   9   3         39.97         43.75         0.87 o                         
   0   9   3       1183.54       1157.13        10.74 o                         
   1   9   3       3711.18       3489.40        34.97 o                         
   2   9   3         38.47         42.69         0.99 o                         
   3   9   3          1.41          3.03         0.54 o                         
  -3  10   3         26.10         27.40         0.90 o                         
  -2  10   3        271.29        270.67         3.12 o                         
  -1  10   3       2347.71       2282.94        20.03 o                         
   0  10   3        272.13        259.36         3.24 o                         
   1  10   3        188.85        186.52         2.45 o                         
   2  10   3         96.47         91.29         1.69 o                         
  -3  11   3        543.22        554.17         6.61 o                         
  -2  11   3         43.32         38.91         0.88 o                         
  -1  11   3        458.99        464.10         6.03 o                         
   0  11   3         57.02         58.12         1.22 o                         
   1  11   3        217.02        220.62         2.82 o                         
   2  11   3        982.19        962.04         9.99 o                         
  -3  12   3        195.12        195.25         2.96 o                         
  -2  12   3        823.38        819.66         9.76 o                         
  -1  12   3        421.85        448.09         7.98 o                         
   0  12   3        624.67        628.35         7.39 o                         
   1  12   3        215.85        223.30         4.16 o                         
   2  12   3        994.04        986.92        11.29 o                         
  -2  13   3          2.44          3.07         0.45 o                         
  -1  13   3        416.67        416.49         5.81 o                         
   0  13   3        557.89        553.69         7.58 o                         
   1  13   3        815.42        846.57         9.94 o                         
  -1  14   3        601.53        613.90         9.23 o                         
   0  14   3        176.61        173.81         3.06 o                         
  -1 -15   4        731.41        807.61        10.55 o                         
   0 -15   4        193.74        194.48         3.30 o                         
   1 -15   4         54.88         62.43         1.73 o                         
  -1 -14   4        977.81        944.30        10.24 o                         
   0 -14   4        151.96        149.55         2.61 o                         
   1 -14   4        792.05        780.13        11.31 o                         
   2 -14   4        332.64        328.89         5.33 o                         
  -2 -13   4        634.00        579.40         7.32 o                         
  -1 -13   4        141.77        142.29         2.63 o                         
   0 -13   4          3.33          3.62         0.69 o                         
   1 -13   4        508.52        498.47         7.54 o                         
   2 -13   4        508.59        513.20         7.29 o                         
  -2 -12   4         33.25         33.01         0.94 o                         
  -1 -12   4        370.73        371.58         4.54 o                         
   0 -12   4       1245.70       1243.80        14.08 o                         
   1 -12   4       1308.41       1341.46        16.27 o                         
   2 -12   4         42.74         46.53         1.11 o                         
   3 -12   4         49.68         51.75         1.55 o                         
  -3 -11   4         81.08         87.24         1.81 o                         
  -2 -11   4        868.09        844.58         8.96 o                         
  -1 -11   4       2765.01       2441.54        23.51 o                         
   0 -11   4         92.59         86.57         1.24 o                         
   1 -11   4        469.83        461.24         4.68 o                         
   2 -11   4         27.65         27.43         0.81 o                         
   3 -11   4        898.47        921.49        10.00 o                         
  -3 -10   4        542.99        490.25         7.16 o                         
  -2 -10   4        282.44        287.90         3.57 o                         
  -1 -10   4       1615.35       1565.30        14.65 o                         
   0 -10   4        385.66        354.20         3.50 o                         
   1 -10   4        139.59        138.28         1.56 o                         
   2 -10   4         43.79         38.28         0.87 o                         
   3 -10   4        142.47        146.75         2.48 o                         
  -3  -9   4       1296.00       1285.36        17.60 o                         
  -2  -9   4        966.75        971.90         9.55 o                         
  -1  -9   4         25.12         31.53         0.84 o                         
   0  -9   4        246.31        252.80         2.52 o                         
   1  -9   4         29.72         26.60         0.64 o                         
   2  -9   4       3113.76       2943.46        25.81 o                         
   3  -9   4        340.97        318.75         3.49 o                         
  -3  -8   4        146.80        138.06         2.36 o                         
  -2  -8   4         44.15         43.30         1.00 o                         
  -1  -8   4        108.68        122.32         1.65 o                         
   0  -8   4       2972.12       2798.77        29.38 o                         
   1  -8   4       2828.29       2628.60        24.12 o                         
   2  -8   4         71.01         69.16         1.04 o                         
   3  -8   4         20.07         20.62         1.08 o                         
   4  -8   4          2.50          3.88         0.43 o                         
  -3  -7   4         46.59         42.01         1.09 o                         
  -2  -7   4        200.90        206.40         2.37 o                         
  -1  -7   4       2287.74       2223.84        23.52 o                         
   0  -7   4        450.65        445.17         5.35 o                         
   1  -7   4        381.84        360.78         4.31 o                         
   2  -7   4         16.96         14.74         0.53 o                         
   3  -7   4        582.62        543.90         6.49 o                         
   4  -7   4        398.86        381.95         5.07 o                         
  -4  -6   4          5.45          6.15         0.89 o                         
  -3  -6   4        220.36        215.98         3.07 o                         
  -2  -6   4        203.46        193.87         2.26 o                         
  -1  -6   4       1858.99       1851.78        20.82 o                         
   0  -6   4       6152.16       5511.39       170.95 o                         
   1  -6   4        648.55        657.54         6.46 o                         
   2  -6   4        848.81        817.42         7.46 o                         
   3  -6   4        148.07        156.84         1.92 o                         
   4  -6   4        571.82        534.33         7.41 o                         
  -4  -5   4         63.27         62.96         1.67 o                         
  -3  -5   4       1185.12       1203.63        10.64 o                         
  -2  -5   4       1837.06       1791.74        14.26 o                         
  -1  -5   4        844.19        950.11        11.68 o                         
   0  -5   4        601.16        626.85        10.48 o                         
   1  -5   4         90.49         93.20         1.19 o                         
   2  -5   4       2000.81       1973.56        19.70 o                         
   3  -5   4       2736.20       2552.68        32.48 o                         
   4  -5   4          1.68          3.80         0.48 o                         
  -4  -4   4        114.21        124.22         2.52 o                         
  -3  -4   4        705.15        717.07         6.59 o                         
  -2  -4   4          0.44          2.03         0.50 o                         
  -1  -4   4        401.41        563.25         8.63 o                         
   0  -4   4       4270.96       3898.73       121.14 o                         
   1  -4   4       1940.98       1734.20        16.43 o                         
   2  -4   4        683.78        689.98         7.97 o                         
   3  -4   4         16.13         17.74         0.73 o                         
   4  -4   4         30.86         37.13         1.11 o                         
  -4  -3   4        585.91        564.26         7.04 o                         
  -3  -3   4       1141.61       1203.74        10.47 o                         
  -2  -3   4        124.51        113.93         1.95 o                         
  -1  -3   4       4609.06       4247.50       131.52 o                         
   0  -3   4       1410.94       1396.29        13.86 o                         
   1  -3   4        406.40        416.64         4.13 o                         
   2  -3   4         92.59         84.08         1.29 o                         
   3  -3   4        394.30        406.93         4.08 o                         
   4  -3   4       1511.74       1418.34        17.49 o                         
  -4  -2   4         49.49         55.24         1.38 o                         
  -3  -2   4        136.58        131.81         2.44 o                         
  -2  -2   4        917.13        977.50        12.10 o                         
  -1  -2   4        851.06        811.86         9.93 o                         
   1  -2   4          0.48          1.93         0.29 o                         
   2  -2   4       1451.92       1463.55        16.36 o                         
   3  -2   4        546.72        522.63         4.82 o                         
   4  -2   4        429.54        419.68         6.12 o                         
  -4  -1   4         95.54        100.75         2.11 o                         
  -3  -1   4       1254.49       1272.74        11.11 o                         
  -2  -1   4       4213.59       3949.08        61.82 o                         
  -1  -1   4         54.52         67.92         1.48 o                         
   0  -1   4        162.77        157.56         2.40 o                         
   1  -1   4        809.78        794.66         7.99 o                         
   2  -1   4        906.01        852.31         9.70 o                         
   3  -1   4        733.20        720.55         6.41 o                         
   4  -1   4          7.52          8.44         1.01 o                         
  -4   0   4       1361.71       1390.61        15.81 o                         
  -3   0   4        714.86        705.38         6.54 o                         
  -2   0   4         91.74        107.40         2.01 o                         
  -1   0   4        221.06        248.95         2.86 o                         
   0   0   4       1346.31       1264.28        14.08 o                         
   1   0   4       3202.20       2918.20        92.36 o                         
   2   0   4        184.12        174.57         2.14 o                         
   3   0   4        285.46        278.72         2.83 o                         
   4   0   4         45.28         43.86         1.50 o                         
  -4   1   4        173.86        180.90         2.96 o                         
  -3   1   4        411.85        410.43         4.19 o                         
  -2   1   4         20.78         24.08         0.93 o                         
  -1   1   4       4681.75       4262.15       131.97 o                         
   0   1   4       1745.95       1627.49        22.98 o                         
   1   1   4       2580.63       2410.89        43.61 o                         
   2   1   4        562.70        536.06         5.90 o                         
   3   1   4        166.48        176.11         2.09 o                         
   4   1   4        531.51        480.44        14.36 o                         
  -4   2   4         85.95         91.79         2.88 o                         
  -3   2   4        531.05        522.22         5.34 o                         
  -2   2   4       1526.29       1553.26        23.20 o                         
  -1   2   4       2571.51       2415.76        33.87 o                         
   0   2   4       2278.42       2150.48        33.66 o                         
   1   2   4        187.83        219.85         2.68 o                         
   2   2   4       2461.14       2403.71        23.10 o                         
   3   2   4        214.47        216.02         2.55 o                         
   4   2   4        527.88        479.62        10.62 o                         
  -4   3   4         31.80         31.26         1.21 o                         
  -3   3   4         35.45         34.23         0.93 o                         
  -2   3   4       2224.35       2181.37        26.07 o                         
  -1   3   4       1318.72       1339.84        16.09 o                         
   0   3   4        217.19        248.37         3.36 o                         
   1   3   4       1110.67       1240.92        21.59 o                         
   2   3   4        900.02        904.35         8.51 o                         
   3   3   4       1318.99       1264.64        14.24 o                         
   4   3   4         70.79         66.47         2.50 o                         
  -4   4   4        598.44        600.28        10.05 o                         
  -3   4   4         48.63         48.44         1.12 o                         
  -2   4   4        137.01        131.71         1.74 o                         
  -1   4   4       1117.38       1135.26        12.85 o                         
   0   4   4        199.87        191.61         2.24 o                         
   1   4   4       3022.92       2771.29        32.74 o                         
   2   4   4        510.40        496.39         5.06 o                         
   3   4   4         74.56         67.87         1.43 o                         
   4   4   4        642.01        611.54        20.38 o                         
  -4   5   4        503.17        458.28        12.33 o                         
  -3   5   4        315.06        303.16         3.52 o                         
  -2   5   4          3.24          4.25         0.43 o                         
  -1   5   4       2271.60       2147.20        23.87 o                         
   0   5   4       6653.88       5982.33       185.66 o                         
   1   5   4        651.21        608.88         7.59 o                         
   2   5   4       1505.42       1486.73        12.98 o                         
   3   5   4          6.44          7.25         0.66 o                         
  -4   6   4        486.26        438.00        14.82 o                         
  -3   6   4          2.12          4.75         0.61 o                         
  -2   6   4        465.89        481.13         5.98 o                         
  -1   6   4        373.88        361.02         4.36 o                         
   0   6   4       2623.57       2370.11        23.48 o                         
   1   6   4        219.46        198.84         2.47 o                         
   2   6   4        671.84        701.94         7.50 o                         
   3   6   4       1142.18       1071.98        12.32 o                         
  -4   7   4        342.23        280.96         7.08 o                         
  -3   7   4          2.30          5.43         0.66 o                         
  -2   7   4       1161.81       1134.05        12.86 o                         
  -1   7   4       1334.78       1324.17        13.68 o                         
   0   7   4        312.10        326.61         3.89 o                         
   1   7   4          5.04          6.72         0.52 o                         
   2   7   4         98.39         93.75         1.36 o                         
   3   7   4       1361.87       1262.72        24.02 o                         
  -4   8   4        703.23        606.00        10.06 o                         
  -3   8   4       1135.32       1125.72        17.18 o                         
  -2   8   4        632.83        665.03         6.89 o                         
  -1   8   4        184.96        165.13         1.87 o                         
   0   8   4         48.09         53.29         0.94 o                         
   1   8   4       1385.55       1328.10        11.82 o                         
   2   8   4       1383.17       1378.96        14.34 o                         
   3   8   4         14.87         18.97         0.77 o                         
  -3   9   4        547.21        552.91         6.97 o                         
  -2   9   4         53.93         55.06         1.01 o                         
  -1   9   4        536.28        544.01         5.16 o                         
   0   9   4       1153.01       1108.01        10.76 o                         
   1   9   4        606.45        546.67         5.32 o                         
   2   9   4        220.65        245.14         3.34 o                         
   3   9   4          4.66          4.92         0.63 o                         
  -3  10   4         74.38         75.27         1.29 o                         
  -2  10   4        457.37        473.55         5.06 o                         
  -1  10   4         93.01         92.81         1.22 o                         
   0  10   4       1664.96       1658.37        15.25 o                         
   1  10   4         36.41         37.25         1.08 o                         
   2  10   4         32.57         29.15         0.96 o                         
  -3  11   4         28.13         28.12         0.76 o                         
  -2  11   4        550.97        536.47         6.87 o                         
  -1  11   4       1558.67       1571.03        16.64 o                         
   0  11   4        331.32        338.44         5.05 o                         
   1  11   4         81.68         85.25         1.44 o                         
   2  11   4         15.61         21.63         0.72 o                         
  -2  12   4        136.47        133.09         2.13 o                         
  -1  12   4        243.73        246.31         4.23 o                         
   0  12   4        254.72        257.68         3.87 o                         
   1  12   4        715.63        764.26         9.06 o                         
  -2  13   4        144.94        148.23         2.18 o                         
  -1  13   4        946.07        982.02        16.78 o                         
   0  13   4         50.00         51.63         1.35 o                         
   1  13   4        288.06        281.90         3.85 o                         
  -1  14   4        450.89        436.73         6.22 o                         
   0  14   4        753.13        751.74        10.94 o                         
   0 -15   5       1266.11       1194.14        19.20 o                         
   1 -15   5          1.39          5.58         0.91 o                         
  -1 -14   5        640.25        650.84         8.20 o                         
   0 -14   5          0.05          2.09         0.47 o                         
   1 -14   5        292.08        275.01         3.91 o                         
   2 -14   5        384.30        375.97         5.68 o                         
  -2 -13   5        241.44        273.60         5.33 o                         
  -1 -13   5        367.07        386.56         4.76 o                         
   0 -13   5        317.67        328.89         5.52 o                         
   1 -13   5        985.88       1008.38        13.28 o                         
   2 -13   5        901.92        921.09        11.45 o                         
  -2 -12   5         77.52         70.69         1.30 o                         
  -1 -12   5        991.93        905.89        10.08 o                         
   0 -12   5        804.64        727.86         9.86 o                         
   1 -12   5        586.89        590.75         7.42 o                         
   2 -12   5       1653.47       1613.53        21.19 o                         
   3 -12   5         55.35         57.14         1.32 o                         
  -2 -11   5         14.18         16.05         0.98 o                         
  -1 -11   5         84.04        112.83         1.70 o                         
   0 -11   5       2867.32       2626.67        27.96 o                         
   1 -11   5         32.94         33.16         0.90 o                         
   2 -11   5         32.25         37.53         0.94 o                         
   3 -11   5          1.84          4.02         0.49 o                         
  -3 -10   5         88.54         98.25         1.94 o                         
  -2 -10   5       1576.46       1643.34        17.69 o                         
  -1 -10   5       1011.59       1059.36        10.08 o                         
   0 -10   5        258.02        259.60         2.67 o                         
   1 -10   5         38.71         51.56         0.99 o                         
   2 -10   5        362.56        359.61         4.53 o                         
   3 -10   5       1339.99       1324.77        14.23 o                         
  -3  -9   5       1345.28       1247.67        15.57 o                         
  -2  -9   5        629.35        590.50         8.25 o                         
  -1  -9   5        436.50        440.80         4.27 o                         
   0  -9   5        105.33        122.75         1.46 o                         
   1  -9   5       2940.56       2833.08        22.25 o                         
   2  -9   5        878.15        867.46         7.98 o                         
   3  -9   5        204.02        204.08         3.03 o                         
  -3  -8   5       1124.40       1076.29        21.10 o                         
  -2  -8   5        189.27        170.16         2.20 o                         
  -1  -8   5        555.55        558.79         5.19 o                         
   0  -8   5        403.13        387.73         3.76 o                         
   1  -8   5        331.85        315.58         2.68 o                         
   2  -8   5       1227.65       1189.90        11.13 o                         
   3  -8   5          0.94          2.79         0.44 o                         
  -3  -7   5          3.45          4.50         0.58 o                         
  -2  -7   5          4.66          5.98         0.52 o                         
  -1  -7   5        143.32        147.64         2.15 o                         
   0  -7   5       2503.03       2308.27        24.26 o                         
   1  -7   5       1370.95       1370.22        12.54 o                         
   2  -7   5        153.09        154.50         1.80 o                         
   3  -7   5         44.52         46.13         0.94 o                         
   4  -7   5         71.58         74.32         1.50 o                         
  -4  -6   5         57.18         62.59         1.93 o                         
  -3  -6   5          5.81          6.79         0.64 o                         
  -2  -6   5       3133.36       3025.65        27.94 o                         
  -1  -6   5        603.74        574.12         6.90 o                         
   0  -6   5       1226.27       1285.14        13.67 o                         
   1  -6   5         76.79         84.27         1.22 o                         
   2  -6   5         39.80         45.57         0.92 o                         
   3  -6   5       1239.40       1238.23        14.89 o                         
   4  -6   5        415.00        373.33         5.69 o                         
  -4  -5   5       1201.28       1142.40        29.71 o                         
  -3  -5   5        360.19        351.15         4.38 o                         
  -2  -5   5        995.11        983.58         8.80 o                         
  -1  -5   5        872.32        819.23        10.19 o                         
   0  -5   5        233.33        209.25         2.51 o                         
   1  -5   5       2456.75       2284.89        22.67 o                         
   2  -5   5        146.82        114.72         1.39 o                         
   3  -5   5        384.89        405.88         4.61 o                         
   4  -5   5         16.34         21.77         0.77 o                         
  -4  -4   5         40.00         34.72         1.31 o                         
  -3  -4   5       1134.87       1110.48        10.48 o                         
  -2  -4   5       2879.24       2867.77        23.13 o                         
  -1  -4   5        254.88        229.23         3.37 o                         
   0  -4   5       1238.13       1278.23        13.46 o                         
   1  -4   5       1414.12       1360.85        13.00 o                         
   2  -4   5       1389.47       1361.01        13.13 o                         
   3  -4   5        556.92        563.52         5.76 o                         
   4  -4   5        139.41        142.61         2.10 o                         
  -4  -3   5       1438.60       1456.49        17.32 o                         
  -3  -3   5         90.14         91.34         1.60 o                         
  -2  -3   5        518.65        610.02         7.31 o                         
  -1  -3   5        998.00       1100.48        20.99 o                         
   0  -3   5       3319.67       3082.35        81.20 o                         
   1  -3   5       5265.07       4909.98       158.98 o                         
   2  -3   5          4.67          6.50         0.43 o                         
   3  -3   5          8.11         11.76         0.60 o                         
   4  -3   5        413.16        402.41         4.69 o                         
  -4  -2   5        101.44        111.54         2.21 o                         
  -3  -2   5          7.87         10.48         0.81 o                         
  -2  -2   5       2414.77       2454.20        29.40 o                         
   0  -2   5        364.16        436.68         4.78 o                         
   1  -2   5       2535.42       2382.61        28.13 o                         
   2  -2   5        376.89        402.65         4.65 o                         
   3  -2   5        801.68        768.33         7.93 o                         
   4  -2   5         87.49         91.77         2.19 o                         
  -4  -1   5          9.45         13.00         0.98 o                         
  -3  -1   5       1892.69       1888.31        16.42 o                         
  -2  -1   5        887.67        942.60        12.73 o                         
  -1  -1   5       1571.32       1543.52        19.16 o                         
   0  -1   5        730.54        754.23         7.66 o                         
   1  -1   5        907.56        899.64        10.14 o                         
   2  -1   5       1577.02       1541.17        14.80 o                         
   3  -1   5        485.57        471.92         4.72 o                         
   4  -1   5        133.40        126.01         4.06 o                         
  -4   0   5         13.37         17.22         1.01 o                         
  -3   0   5       1412.23       1417.58        13.93 o                         
  -2   0   5       1760.29       1724.07        26.11 o                         
  -1   0   5        116.84        142.63         1.80 o                         
   0   0   5       3686.93       3298.89       104.13 o                         
   1   0   5       1072.33       1096.08        14.92 o                         
   2   0   5       4314.69       3852.92        38.28 o                         
   3   0   5        416.11        386.84         3.94 o                         
   4   0   5         31.74         33.87         1.15 o                         
  -4   1   5       1465.44       1474.43        17.48 o                         
  -3   1   5         65.58         65.04         1.35 o                         
  -2   1   5        282.18        312.08         4.61 o                         
  -1   1   5          9.89         12.22         0.49 o                         
   0   1   5       6228.03       6369.12       197.95 o                         
   1   1   5       2337.13       2176.91        29.03 o                         
   2   1   5         37.17         34.51         0.70 o                         
   3   1   5         83.62         83.06         1.25 o                         
   4   1   5         18.77         22.38         1.24 o                         
  -4   2   5         57.19         50.96         1.41 o                         
  -3   2   5         82.80         83.74         1.46 o                         
  -2   2   5        106.47        100.46         2.19 o                         
  -1   2   5       3331.93       3128.55        56.89 o                         
   0   2   5          3.25          2.81         0.27 o                         
   1   2   5        110.36        111.65         1.50 o                         
   2   2   5        267.28        303.19         3.16 o                         
   3   2   5        698.36        694.08         9.03 o                         
   4   2   5        611.23        571.14        18.77 o                         
  -4   3   5         10.13         10.93         1.16 o                         
  -3   3   5        704.30        676.44         7.08 o                         
  -2   3   5        340.45        313.99         3.88 o                         
  -1   3   5       1737.14       1645.92        19.89 o                         
   0   3   5       1383.71       1317.34        15.72 o                         
   1   3   5        370.45        367.33         4.73 o                         
   2   3   5        800.24        823.85         7.72 o                         
   3   3   5        139.45        140.55         2.38 o                         
   4   3   5        426.17        390.69         6.78 o                         
  -4   4   5        195.64        177.44         3.87 o                         
  -3   4   5       1892.27       1804.83        17.13 o                         
  -2   4   5       1507.38       1439.42        14.07 o                         
  -1   4   5         68.39         77.83         1.24 o                         
   0   4   5       1594.11       1528.63        13.89 o                         
   1   4   5       1171.38       1277.57        13.56 o                         
   2   4   5       1325.26       1251.09        10.97 o                         
   3   4   5        882.99        845.30         9.81 o                         
  -4   5   5        676.27        591.15        16.75 o                         
  -3   5   5        777.90        765.98         7.86 o                         
  -2   5   5        145.01        135.27         1.75 o                         
  -1   5   5        261.59        304.67         3.78 o                         
   0   5   5        905.42        830.70         7.73 o                         
   1   5   5       3094.36       2920.49        27.60 o                         
   2   5   5        245.31        220.94         3.32 o                         
   3   5   5         82.27         88.93         1.79 o                         
  -4   6   5         68.71         54.46         1.52 o                         
  -3   6   5        960.16        938.76        14.00 o                         
  -2   6   5        199.96        208.44         2.34 o                         
  -1   6   5       1060.04       1003.85        10.76 o                         
   0   6   5        616.49        595.74         6.54 o                         
   1   6   5         28.55         32.41         0.79 o                         
   2   6   5        576.79        513.51         5.16 o                         
   3   6   5        139.52        138.03         2.17 o                         
  -4   7   5         97.29         73.41         1.51 o                         
  -3   7   5        644.29        611.12        11.27 o                         
  -2   7   5        888.32        907.66        10.44 o                         
  -1   7   5       1396.98       1466.83        14.45 o                         
   0   7   5       1290.07       1166.15        10.75 o                         
   1   7   5         57.32         57.80         1.04 o                         
   2   7   5        500.19        522.48         5.52 o                         
   3   7   5        410.07        413.92         5.95 o                         
  -3   8   5        155.33        150.62         3.13 o                         
  -2   8   5       2583.31       2515.65        22.38 o                         
  -1   8   5        132.82        119.38         1.68 o                         
   0   8   5        172.95        179.72         1.99 o                         
   1   8   5        418.99        407.28         4.35 o                         
   2   8   5        970.88        895.84         9.08 o                         
   3   8   5        387.53        418.02         5.04 o                         
  -3   9   5        257.39        252.00         2.99 o                         
  -2   9   5          0.60          1.56         0.36 o                         
  -1   9   5         37.19         42.27         0.93 o                         
   0   9   5        119.78        129.58         1.62 o                         
   1   9   5       2672.76       2495.22        21.88 o                         
   2   9   5        261.47        252.59         3.62 o                         
  -3  10   5        309.49        291.27         3.69 o                         
  -2  10   5         34.88         36.92         0.81 o                         
  -1  10   5       1318.56       1271.78        13.54 o                         
   0  10   5        852.40        844.92         8.39 o                         
   1  10   5        460.06        450.24         5.67 o                         
   2  10   5        138.85        145.08         2.09 o                         
  -3  11   5        482.77        471.17         5.99 o                         
  -2  11   5        203.26        197.42         3.85 o                         
  -1  11   5        126.29        113.85         1.64 o                         
   0  11   5       1057.87       1047.18        12.76 o                         
   1  11   5         32.90         24.90         0.84 o                         
   2  11   5        623.64        700.34         8.83 o                         
  -2  12   5        557.60        546.62         7.07 o                         
  -1  12   5        193.00        189.02         3.33 o                         
   0  12   5        524.71        530.45         7.06 o                         
   1  12   5          1.02          3.18         0.46 o                         
  -2  13   5        268.96        260.80         3.82 o                         
  -1  13   5          0.64          3.47         0.70 o                         
   0  13   5        142.27        146.62         2.71 o                         
   1  13   5       1228.81       1251.79        16.38 o                         
   0 -15   6        448.48        443.55         7.50 o                         
   1 -15   6        180.16        190.70         6.04 o                         
  -1 -14   6        841.95        879.13        10.74 o                         
   0 -14   6        644.93        646.15         9.58 o                         
   1 -14   6        231.53        243.01         3.30 o                         
   2 -14   6        486.46        472.61         6.98 o                         
  -2 -13   6       1319.87       1340.91        18.66 o                         
  -1 -13   6         45.30         35.98         1.00 o                         
   0 -13   6        519.96        449.79         6.79 o                         
   1 -13   6         24.97         21.01         0.86 o                         
   2 -13   6        833.19        845.96        11.43 o                         
  -2 -12   6        106.65        109.03         1.69 o                         
  -1 -12   6         78.41         79.90         1.52 o                         
   0 -12   6        153.98        186.82         3.05 o                         
   1 -12   6       1086.67       1036.82        12.62 o                         
   2 -12   6          1.89          4.27         0.45 o                         
  -2 -11   6        215.11        220.66         2.88 o                         
  -1 -11   6        755.66        874.07         9.30 o                         
   0 -11   6        846.74        871.00         8.62 o                         
   1 -11   6        434.64        438.97         5.27 o                         
   2 -11   6         51.83         44.30         1.11 o                         
   3 -11   6        602.76        599.70         7.40 o                         
  -3 -10   6        335.63        337.35         5.34 o                         
  -2 -10   6       1396.84       1233.06        13.41 o                         
  -1 -10   6        935.93        901.04         8.44 o                         
   0 -10   6       2329.48       2255.69        20.68 o                         
   1 -10   6         11.52         12.13         0.67 o                         
   2 -10   6       1413.01       1388.85        15.81 o                         
   3 -10   6        120.42        122.28         1.61 o                         
  -3  -9   6        249.04        226.63         4.01 o                         
  -2  -9   6       1815.36       1749.91        20.08 o                         
  -1  -9   6        333.60        273.84         3.21 o                         
   0  -9   6          4.19          5.12         0.45 o                         
   1  -9   6         38.47         40.07         0.93 o                         
   2  -9   6        854.59        846.54         8.18 o                         
   3  -9   6        783.77        764.26         8.44 o                         
  -3  -8   6        114.71        132.98         3.17 o                         
  -2  -8   6        521.72        512.81         5.77 o                         
  -1  -8   6         47.07         46.52         1.03 o                         
   0  -8   6        810.34        816.52         7.15 o                         
   1  -8   6       2543.30       2397.06        20.15 o                         
   2  -8   6        273.92        266.27         2.92 o                         
   3  -8   6          7.66         10.65         0.64 o                         
  -3  -7   6        569.70        550.55         8.79 o                         
  -2  -7   6         17.83         21.15         0.95 o                         
  -1  -7   6       3361.66       3221.23        30.63 o                         
   0  -7   6        889.99        872.52         9.33 o                         
   1  -7   6        892.58        877.73         7.34 o                         
   2  -7   6        511.68        500.26         5.46 o                         
   3  -7   6        149.58        157.40         2.03 o                         
  -4  -6   6        141.23        131.46         7.06 o                         
  -3  -6   6        561.59        557.00         7.75 o                         
  -2  -6   6        266.74        268.28         3.06 o                         
  -1  -6   6       1389.32       1350.64        16.57 o                         
   0  -6   6       2523.24       2323.95        27.70 o                         
   1  -6   6        172.53        173.29         2.26 o                         
   2  -6   6        712.46        702.98         7.31 o                         
   3  -6   6          6.45          6.08         0.47 o                         
   4  -6   6        155.39        165.60         2.65 o                         
  -4  -5   6          0.36          0.71         0.55 o                         
  -3  -5   6        192.65        181.75         2.75 o                         
  -2  -5   6       2814.65       2725.66        25.79 o                         
  -1  -5   6       1585.75       1577.07        19.12 o                         
   0  -5   6        158.18        150.79         1.93 o                         
   1  -5   6         36.79         50.44         0.90 o                         
   2  -5   6        880.54        849.50         8.05 o                         
   3  -5   6       1421.45       1393.11        13.72 o                         
   4  -5   6        251.98        253.87         3.80 o                         
  -4  -4   6        950.87        966.56        17.92 o                         
  -3  -4   6        927.52        915.90         9.87 o                         
  -2  -4   6        144.62        157.40         2.12 o                         
  -1  -4   6       1390.25       1469.82        17.80 o                         
   0  -4   6        789.36        827.14         8.41 o                         
   1  -4   6       3925.36       3647.48        80.94 o                         
   2  -4   6       1308.51       1316.43        12.20 o                         
   3  -4   6         89.66         82.35         1.22 o                         
   4  -4   6        695.21        691.79         9.39 o                         
  -4  -3   6         19.43         22.20         0.96 o                         
  -3  -3   6        481.09        474.83         5.25 o                         
  -2  -3   6        136.81        129.54         1.93 o                         
  -1  -3   6       1805.06       1767.87        22.97 o                         
   0  -3   6       1024.35        934.16        10.53 o                         
   1  -3   6         95.69        148.75         1.89 o                         
   2  -3   6       1614.45       1584.19        14.61 o                         
   3  -3   6        186.70        197.67         2.52 o                         
   4  -3   6        162.53        161.85         2.44 o                         
  -4  -2   6       1000.53       1000.29        13.16 o                         
  -3  -2   6          1.71          4.26         0.62 o                         
  -2  -2   6        634.74        665.87         6.00 o                         
  -1  -2   6        777.28        801.89         9.90 o                         
   0  -2   6       2548.28       2296.27        23.98 o                         
   1  -2   6        793.03        800.79         8.60 o                         
   2  -2   6        155.07        151.16         1.64 o                         
   3  -2   6        477.57        520.50         6.34 o                         
   4  -2   6        840.09        797.01        20.80 o                         
  -4  -1   6         19.66         19.87         1.12 o                         
  -3  -1   6         29.40         38.71         1.01 o                         
  -2  -1   6       3817.32       3593.47        36.57 o                         
  -1  -1   6       4428.88       4078.19        74.06 o                         
   0  -1   6        530.23        607.97         6.24 o                         
   1  -1   6         59.27         66.04         1.38 o                         
   2  -1   6        105.08        110.08         1.42 o                         
   3  -1   6       4680.01       4276.84        54.36 o                         
   4  -1   6         65.67         57.62         1.60 o                         
  -4   0   6        353.32        359.83         6.21 o                         
  -3   0   6       1976.68       1955.16        16.29 o                         
  -2   0   6         63.19         56.54         1.33 o                         
  -1   0   6         64.16         45.42         0.99 o                         
   0   0   6        289.32        350.26         3.53 o                         
   1   0   6       4622.11       4259.99       132.22 o                         
   2   0   6        813.40        750.22         7.20 o                         
   3   0   6          4.21          6.08         0.60 o                         
   4   0   6         43.47         44.47         1.17 o                         
  -4   1   6        393.96        390.29         5.75 o                         
  -3   1   6        763.15        740.32         7.13 o                         
  -2   1   6         55.00         50.31         1.33 o                         
  -1   1   6        115.43        109.62         2.20 o                         
   0   1   6       1779.36       1672.44        16.62 o                         
   1   1   6        419.81        372.78         4.72 o                         
   2   1   6        908.20        877.53         8.30 o                         
   3   1   6          4.72          5.63         0.53 o                         
   4   1   6        376.50        361.56         7.47 o                         
  -4   2   6        835.08        809.96        11.51 o                         
  -3   2   6          0.26          1.93         0.55 o                         
  -2   2   6        145.53        128.06         2.11 o                         
  -1   2   6       1238.34       1247.85        13.31 o                         
   0   2   6       4166.99       3822.97        59.65 o                         
   1   2   6       2204.81       2063.02        21.60 o                         
   2   2   6        548.95        574.52         5.38 o                         
   3   2   6         35.40         38.75         1.03 o                         
  -4   3   6         27.26         29.70         1.21 o                         
  -3   3   6         76.52         77.71         1.52 o                         
  -2   3   6       3046.52       2859.49        27.62 o                         
  -1   3   6       3568.76       3312.98        65.25 o                         
   0   3   6        291.78        296.63         3.07 o                         
   1   3   6        327.21        334.86         3.87 o                         
   2   3   6         16.21         18.46         0.70 o                         
   3   3   6       1127.86       1091.92        19.03 o                         
  -4   4   6        309.82        302.20         8.95 o                         
  -3   4   6        674.53        662.86         7.08 o                         
  -2   4   6        708.20        739.90         7.69 o                         
  -1   4   6         21.38         17.10         0.65 o                         
   0   4   6        492.38        539.41         5.61 o                         
   1   4   6       1803.39       1670.19        15.28 o                         
   2   4   6       1042.54        979.18        11.48 o                         
   3   4   6        144.71        140.08         3.70 o                         
  -4   5   6          7.70          7.53         0.80 o                         
  -3   5   6        381.66        379.05         5.03 o                         
  -2   5   6        904.26        907.47         9.18 o                         
  -1   5   6       1147.11       1170.94        10.86 o                         
   0   5   6        638.65        571.28         5.97 o                         
   1   5   6        257.75        276.86         2.91 o                         
   2   5   6        800.02        791.31         7.68 o                         
   3   5   6        777.47        732.09         8.36 o                         
  -4   6   6        810.41        720.93        21.51 o                         
  -3   6   6         97.60         98.19         1.68 o                         
  -2   6   6        229.14        233.65         2.99 o                         
  -1   6   6        863.82        895.37         8.74 o                         
   0   6   6       1299.68       1339.77        11.01 o                         
   1   6   6       1647.48       1604.13        13.70 o                         
   2   6   6        185.62        191.76         2.33 o                         
   3   6   6         24.05         30.68         0.90 o                         
  -3   7   6          0.13          1.41         0.54 o                         
  -2   7   6        140.17        122.68         1.73 o                         
  -1   7   6       3205.96       3121.77        27.11 o                         
   0   7   6        116.71        105.68         1.46 o                         
   1   7   6         40.13         44.38         1.06 o                         
   2   7   6        113.44        104.64         1.57 o                         
   3   7   6        633.56        596.09         7.58 o                         
  -3   8   6        949.02        917.45        10.57 o                         
  -2   8   6         46.07         47.51         1.13 o                         
  -1   8   6        324.08        341.99         3.51 o                         
   0   8   6        353.49        340.81         3.47 o                         
   1   8   6         86.88        113.76         1.58 o                         
   2   8   6       1807.90       1673.53        17.27 o                         
  -3   9   6        288.19        298.32         3.58 o                         
  -2   9   6        941.56        929.44         9.74 o                         
  -1   9   6         65.48         69.60         1.18 o                         
   0   9   6       1275.48       1258.39        11.72 o                         
   1   9   6        103.55        103.71         1.59 o                         
   2   9   6       1091.06       1068.16        11.66 o                         
  -3  10   6        326.17        305.89         4.01 o                         
  -2  10   6        274.70        291.12         3.78 o                         
  -1  10   6         45.82         41.85         0.97 o                         
   0  10   6        622.00        612.98         6.78 o                         
   1  10   6       1071.92       1062.44        11.07 o                         
   2  10   6         49.30         42.06         0.88 o                         
  -2  11   6        107.89        121.34         1.78 o                         
  -1  11   6        906.81        895.81        11.02 o                         
   0  11   6        428.58        402.73         6.95 o                         
   1  11   6         13.99         11.13         0.82 o                         
  -2  12   6        375.77        364.32         5.63 o                         
  -1  12   6        562.04        563.51         9.31 o                         
   0  12   6        367.71        357.17         4.53 o                         
   1  12   6         52.12         52.63         1.12 o                         
  -1  13   6        158.49        167.06         4.70 o                         
   0  13   6        954.72        960.05        17.81 o                         
   0 -15   7       1354.11       1286.29        20.47 o                         
  -1 -14   7        907.43        899.20        10.92 o                         
   0 -14   7        101.33         86.32         1.99 o                         
   1 -14   7         19.63         15.42         0.71 o                         
  -1 -13   7        618.25        624.55         7.32 o                         
   0 -13   7         74.66         94.03         3.86 o                         
   1 -13   7        285.59        289.35         3.80 o                         
   2 -13   7        150.42        144.21         2.49 o                         
  -2 -12   7       1079.25       1074.09        13.13 o                         
  -1 -12   7        177.30        166.15         2.84 o                         
   0 -12   7        207.21        248.09         3.79 o                         
   1 -12   7        816.37        788.87         9.70 o                         
   2 -12   7        200.32        205.43         3.09 o                         
  -2 -11   7         25.70         24.79         1.13 o                         
  -1 -11   7       1057.52        922.34        10.33 o                         
   0 -11   7       1078.31       1075.50        12.30 o                         
   1 -11   7       2165.20       2089.06        24.90 o                         
   2 -11   7        108.00        113.94         2.12 o                         
   3 -11   7         44.54         44.09         1.06 o                         
  -3 -10   7         27.93         29.77         1.00 o                         
  -2 -10   7        715.30        689.14         7.78 o                         
  -1 -10   7       1233.69       1239.73        12.38 o                         
   0 -10   7         70.22         62.54         1.39 o                         
   1 -10   7        965.38        962.51         9.48 o                         
   2 -10   7        184.36        175.11         2.46 o                         
   3 -10   7        815.34        844.76        10.29 o                         
  -3  -9   7        709.99        713.03         9.11 o                         
  -2  -9   7          2.48          7.18         0.77 o                         
  -1  -9   7       1858.32       1809.05        17.00 o                         
   0  -9   7         15.38         18.88         0.70 o                         
   1  -9   7        492.18        508.83         5.00 o                         
   2  -9   7       1814.96       1761.84        22.88 o                         
   3  -9   7        182.65        189.30         2.41 o                         
  -3  -8   7       1467.66       1409.20        18.34 o                         
  -2  -8   7        893.88        906.95         9.36 o                         
  -1  -8   7         28.74         25.26         0.81 o                         
   0  -8   7       1113.78       1142.25        10.22 o                         
   1  -8   7        925.57        896.75         8.07 o                         
   2  -8   7       1170.58       1101.80        11.25 o                         
   3  -8   7        426.24        435.15         4.79 o                         
  -3  -7   7        211.06        180.92         4.19 o                         
  -2  -7   7          2.87          2.96         0.50 o                         
  -1  -7   7        270.49        270.68         3.10 o                         
   0  -7   7       2192.53       2139.77        18.76 o                         
   1  -7   7       2209.57       2128.01        17.89 o                         
   2  -7   7         35.04         35.01         0.83 o                         
   3  -7   7         42.50         36.64         0.86 o                         
  -3  -6   7        665.65        649.60         8.31 o                         
  -2  -6   7       1104.95       1087.70        16.42 o                         
  -1  -6   7       3112.57       2941.90        32.89 o                         
   0  -6   7       1039.56       1072.40        11.67 o                         
   1  -6   7         75.71         75.23         0.95 o                         
   2  -6   7         80.97         83.72         1.28 o                         
   3  -6   7        612.46        601.52         6.17 o                         
  -4  -5   7          4.73          7.88         1.07 o                         
  -3  -5   7       1493.59       1451.29        16.54 o                         
  -2  -5   7        772.11        775.94         8.24 o                         
  -1  -5   7        484.34        450.87         6.37 o                         
   0  -5   7       1006.26       1024.94        11.77 o                         
   1  -5   7        730.18        735.16         6.43 o                         
   2  -5   7       1826.75       1829.68        17.57 o                         
   3  -5   7        232.98        218.98         2.51 o                         
  -4  -4   7         63.55         57.90         1.91 o                         
  -3  -4   7        512.34        494.71         5.99 o                         
  -2  -4   7       1618.79       1561.84        19.95 o                         
  -1  -4   7        111.53        113.20         1.93 o                         
   0  -4   7        745.58        745.07         9.29 o                         
   1  -4   7        129.91        131.40         1.80 o                         
   2  -4   7        223.87        206.01         2.22 o                         
   3  -4   7        374.33        366.83         3.95 o                         
  -4  -3   7       1066.09       1021.13        35.44 o                         
  -3  -3   7       1408.94       1397.03        15.06 o                         
  -2  -3   7         12.69         13.97         0.84 o                         
  -1  -3   7          7.10          7.98         0.70 o                         
   0  -3   7       1085.33       1092.43        12.41 o                         
   1  -3   7       1899.37       1695.53        17.92 o                         
   2  -3   7        452.35        458.61         4.42 o                         
   3  -3   7         14.76         15.19         0.65 o                         
   4  -3   7          9.73         12.02         0.92 o                         
  -4  -2   7         11.61         12.99         1.15 o                         
  -3  -2   7        142.47        153.46         2.39 o                         
  -2  -2   7         93.79         72.05         1.45 o                         
  -1  -2   7       4074.82       3883.46        54.48 o                         
   0  -2   7       4297.83       4027.15        51.34 o                         
   1  -2   7        574.66        603.41         7.41 o                         
   2  -2   7        592.77        590.09         5.50 o                         
   3  -2   7          1.77          4.65         0.49 o                         
   4  -2   7       2164.70       2007.01        28.35 o                         
  -4  -1   7        107.77        101.33         2.34 o                         
  -3  -1   7        409.12        389.87         5.17 o                         
  -2  -1   7       1386.51       1371.16        13.46 o                         
  -1  -1   7        205.90        183.13         2.48 o                         
   0  -1   7       1007.26        909.22         8.09 o                         
   1  -1   7         19.03         19.77         0.91 o                         
   2  -1   7        733.67        731.73         7.43 o                         
   3  -1   7         69.04         67.16         1.23 o                         
  -4   0   7         33.34         39.59         1.82 o                         
  -3   0   7        375.29        386.10         4.73 o                         
  -2   0   7       1977.82       1847.05        18.70 o                         
  -1   0   7        191.18        225.27         5.11 o                         
   0   0   7         15.22         25.09         0.53 o                         
   1   0   7        708.71        737.87         7.99 o                         
   2   0   7       1166.00       1160.34        10.83 o                         
   3   0   7       1473.39       1383.87        21.82 o                         
  -4   1   7        622.68        640.25        12.25 o                         
  -3   1   7       1072.76       1066.62        14.41 o                         
  -2   1   7        501.25        530.00         5.96 o                         
  -1   1   7         33.95         40.16         0.95 o                         
   0   1   7        520.62        549.48         5.50 o                         
   1   1   7       3664.98       3385.62        37.38 o                         
   2   1   7       2453.46       2332.60        20.00 o                         
   3   1   7        217.98        239.76         4.87 o                         
  -4   2   7        304.33        302.92         5.88 o                         
  -3   2   7        195.13        185.24         2.71 o                         
  -2   2   7         13.36         16.03         0.86 o                         
  -1   2   7       2933.20       2633.70        30.44 o                         
   0   2   7       1018.11       1018.40        10.32 o                         
   1   2   7        843.06        830.86         8.10 o                         
   2   2   7         43.08         41.63         0.89 o                         
   3   2   7         34.39         37.50         0.93 o                         
  -4   3   7         63.20         62.91         2.45 o                         
  -3   3   7        971.62        984.60        12.32 o                         
  -2   3   7         17.35         16.48         0.87 o                         
  -1   3   7       1397.19       1393.80        18.15 o                         
   0   3   7       1697.34       1564.86        15.63 o                         
   1   3   7         79.93         92.13         1.25 o                         
   2   3   7       1444.32       1341.09        11.39 o                         
   3   3   7        183.58        186.34         3.34 o                         
  -4   4   7         29.20         27.62         1.37 o                         
  -3   4   7         10.39          9.92         0.74 o                         
  -2   4   7       2672.49       2624.83        30.63 o                         
  -1   4   7        888.20        853.68         9.30 o                         
   0   4   7        473.43        475.46         4.24 o                         
   1   4   7        557.43        536.99         5.20 o                         
   2   4   7        245.68        255.18         3.01 o                         
   3   4   7       1119.76       1133.78        11.80 o                         
  -4   5   7        820.66        708.70        20.89 o                         
  -3   5   7       1229.09       1129.37        17.42 o                         
  -2   5   7          9.36         11.80         0.96 o                         
  -1   5   7         73.64         71.25         1.10 o                         
   0   5   7       1006.34       1061.21         8.80 o                         
   1   5   7       1044.32       1046.18        10.22 o                         
   2   5   7        579.08        583.88         6.80 o                         
   3   5   7         46.89         56.35         1.06 o                         
  -3   6   7        493.57        466.94         6.47 o                         
  -2   6   7        217.96        223.56         2.76 o                         
  -1   6   7        753.29        716.92         7.09 o                         
   0   6   7       1364.49       1341.74        12.37 o                         
   1   6   7         42.99         35.43         0.92 o                         
   2   6   7        279.30        295.10         3.31 o                         
   3   6   7          5.71          5.53         0.48 o                         
  -3   7   7        274.26        252.27         3.66 o                         
  -2   7   7        708.53        682.91         7.58 o                         
  -1   7   7         76.61         74.60         1.37 o                         
   0   7   7       1185.89       1189.58        14.51 o                         
   1   7   7        951.71        888.77         8.50 o                         
   2   7   7         42.03         55.47         1.07 o                         
   3   7   7        237.95        232.95         5.61 o                         
  -3   8   7        182.44        189.97         3.47 o                         
  -2   8   7       1334.38       1349.12        16.15 o                         
  -1   8   7        758.81        746.56         7.72 o                         
   0   8   7         47.00         49.49         0.98 o                         
   1   8   7        191.80        207.43         3.03 o                         
   2   8   7         37.89         43.77         0.95 o                         
  -3   9   7        573.50        569.63         7.01 o                         
  -2   9   7        129.08        123.84         1.69 o                         
  -1   9   7          1.98          2.82         0.50 o                         
   0   9   7         49.63         44.03         1.19 o                         
   1   9   7       1052.22       1048.50        10.94 o                         
   2   9   7        570.55        577.01         6.83 o                         
  -3  10   7         77.24         86.28         1.43 o                         
  -2  10   7        222.15        223.99         2.62 o                         
  -1  10   7         53.06         64.39         1.19 o                         
   0  10   7        689.55        688.47         9.22 o                         
   1  10   7        438.67        406.17         4.76 o                         
   2  10   7        198.87        217.87         3.22 o                         
  -2  11   7        404.90        402.95         5.18 o                         
  -1  11   7        180.22        171.22         2.65 o                         
   0  11   7        953.20        928.34        13.35 o                         
   1  11   7        835.00        788.95        10.77 o                         
  -2  12   7        525.37        500.81         8.41 o                         
  -1  12   7        579.26        594.35         9.68 o                         
   0  12   7          9.03          7.98         0.82 o                         
  -1 -14   8        377.29        398.79         5.40 o                         
   0 -14   8       1030.75       1034.45        16.71 o                         
   1 -14   8         27.95         31.59         1.34 o                         
  -1 -13   8        873.45        796.44         9.15 o                         
   0 -13   8          2.94          4.03         0.63 o                         
   1 -13   8         17.62         20.42         0.84 o                         
   2 -13   8        755.86        716.30        11.66 o                         
  -2 -12   8        171.85        163.26         2.34 o                         
  -1 -12   8        228.18        238.46         3.08 o                         
   0 -12   8        525.43        481.86         6.74 o                         
   1 -12   8       1097.70       1054.72        19.51 o                         
   2 -12   8        311.52        307.01         5.48 o                         
  -2 -11   8         54.62         48.65         1.43 o                         
  -1 -11   8       1048.83        966.53        10.79 o                         
   0 -11   8        336.79        338.59         4.93 o                         
   1 -11   8        105.57        103.16         1.74 o                         
   2 -11   8       1325.66       1328.62        17.37 o                         
  -2 -10   8        219.49        212.57         2.77 o                         
  -1 -10   8        105.79        160.00         2.55 o                         
   0 -10   8       2351.10       2194.79        22.02 o                         
   1 -10   8        256.08        261.07         3.59 o                         
   2 -10   8         11.75         13.16         0.64 o                         
   3 -10   8        654.40        645.56         7.88 o                         
  -3  -9   8        145.04        115.06         2.12 o                         
  -2  -9   8       2354.54       2260.47        22.96 o                         
  -1  -9   8        854.36        879.79         8.67 o                         
   0  -9   8         45.26         47.46         1.00 o                         
   1  -9   8          4.24          6.19         0.53 o                         
   2  -9   8        335.64        316.90         4.12 o                         
   3  -9   8       1208.46       1195.31        14.55 o                         
  -3  -8   8       1699.99       1535.23        18.87 o                         
  -2  -8   8         96.07         90.65         1.73 o                         
  -1  -8   8        953.50        912.63         8.98 o                         
   0  -8   8       1890.34       1829.97        16.82 o                         
   1  -8   8       1764.50       1734.90        15.93 o                         
   2  -8   8        661.50        658.26         8.76 o                         
   3  -8   8         45.88         47.50         0.90 o                         
  -3  -7   8        257.26        302.87         4.76 o                         
  -2  -7   8        918.95        844.38         9.04 o                         
  -1  -7   8       2261.42       2170.45        20.91 o                         
   0  -7   8        706.30        734.86         7.04 o                         
   1  -7   8       1547.04       1522.77        12.93 o                         
   2  -7   8        780.39        730.03         7.31 o                         
   3  -7   8         76.01         74.95         1.21 o                         
  -3  -6   8         55.92         66.32         1.89 o                         
  -2  -6   8        918.70        909.28         9.87 o                         
  -1  -6   8        708.45        731.41         6.93 o                         
   0  -6   8       3484.23       3120.70        29.48 o                         
   1  -6   8        980.69        948.79         7.65 o                         
   2  -6   8        366.93        355.79         3.80 o                         
   3  -6   8        315.65        346.42         4.17 o                         
  -3  -5   8        128.83        130.57         2.29 o                         
  -2  -5   8        500.57        478.83         5.69 o                         
  -1  -5   8       3322.65       3114.21        29.60 o                         
   0  -5   8         20.52         21.50         0.69 o                         
   1  -5   8         28.24         29.53         0.61 o                         
   2  -5   8         84.26         94.00         1.33 o                         
   3  -5   8        589.19        587.08         6.63 o                         
  -4  -4   8         16.93         16.37         1.94 o                         
  -3  -4   8       1677.86       1647.76        20.48 o                         
  -2  -4   8       1089.22       1089.52        13.71 o                         
  -1  -4   8        631.69        622.81         6.92 o                         
   0  -4   8        181.48        185.14         2.62 o                         
   1  -4   8       1069.40       1023.92         8.52 o                         
   2  -4   8       1119.32       1054.54        10.36 o                         
   3  -4   8        237.84        243.54         3.09 o                         
  -4  -3   8        560.11        516.15        14.25 o                         
  -3  -3   8        462.62        455.29         6.94 o                         
  -2  -3   8       1074.05       1067.41        11.21 o                         
  -1  -3   8        781.23        747.43         9.49 o                         
   0  -3   8       2245.54       2267.09        23.89 o                         
   1  -3   8       1728.43       1729.87        15.81 o                         
   2  -3   8        972.76        922.08         9.59 o                         
   3  -3   8        527.39        526.70         5.76 o                         
  -4  -2   8        573.81        558.96         9.05 o                         
  -3  -2   8         61.74         65.87         1.69 o                         
  -2  -2   8        313.94        308.54         3.86 o                         
  -1  -2   8        762.59        770.46         8.56 o                         
   0  -2   8       1211.57       1177.24        13.44 o                         
   1  -2   8       1102.46       1044.88         9.28 o                         
   2  -2   8        279.30        277.84         3.25 o                         
   3  -2   8         25.16         28.23         0.82 o                         
  -4  -1   8        141.54        142.12         3.70 o                         
  -3  -1   8          0.29          1.89         0.64 o                         
  -2  -1   8        577.03        560.90         7.27 o                         
  -1  -1   8       2018.84       1846.32        19.65 o                         
   0  -1   8        221.18        273.67         2.98 o                         
   1  -1   8        185.60        195.68         2.13 o                         
   2  -1   8        468.34        501.19         5.92 o                         
   3  -1   8        831.18        830.38         9.28 o                         
  -4   0   8          5.57          7.79         0.88 o                         
  -3   0   8       1169.00       1109.04        12.73 o                         
  -2   0   8        710.91        732.31        11.95 o                         
  -1   0   8       1943.73       1946.35        21.97 o                         
   0   0   8        286.58        284.91         3.21 o                         
   1   0   8        189.57        193.95         2.13 o                         
   2   0   8       1614.96       1549.13        13.83 o                         
   3   0   8       1130.96       1083.57        11.18 o                         
  -4   1   8         36.23         34.54         1.33 o                         
  -3   1   8        816.83        816.80         9.11 o                         
  -2   1   8       1312.60       1293.51        13.82 o                         
  -1   1   8         13.96         16.15         0.76 o                         
   0   1   8       1357.32       1256.03        13.33 o                         
   1   1   8        205.04        213.30         2.31 o                         
   2   1   8       1469.21       1425.32        12.31 o                         
   3   1   8        231.26        218.26         2.94 o                         
  -4   2   8        972.41        969.37        23.13 o                         
  -3   2   8         12.30         14.80         0.87 o                         
  -2   2   8       1079.01       1095.12        11.87 o                         
  -1   2   8        225.99        261.00         3.28 o                         
   0   2   8       3141.35       3002.57        28.32 o                         
   1   2   8       2344.93       2185.28        19.88 o                         
   2   2   8         48.40         53.47         1.02 o                         
   3   2   8        291.92        276.57         3.59 o                         
  -4   3   8         16.67         16.93         0.90 o                         
  -3   3   8         56.71         61.51         1.33 o                         
  -2   3   8        420.33        427.08         4.96 o                         
  -1   3   8       3549.18       3389.69        37.54 o                         
   0   3   8       1102.28       1069.35         9.13 o                         
   1   3   8        162.77        158.30         1.86 o                         
   2   3   8        153.67        159.41         1.91 o                         
   3   3   8        481.13        492.54         5.72 o                         
  -4   4   8          0.46          1.89         0.68 o                         
  -3   4   8        875.33        805.28        18.13 o                         
  -2   4   8        691.41        675.68         9.78 o                         
  -1   4   8         27.21         30.78         0.77 o                         
   0   4   8       1654.68       1612.52        14.73 o                         
   1   4   8       1089.76       1123.64        10.46 o                         
   2   4   8        897.06        886.94        10.01 o                         
   3   4   8        124.20        122.85         1.71 o                         
  -3   5   8         12.33         13.43         0.69 o                         
  -2   5   8       2010.82       1917.00        17.93 o                         
  -1   5   8        493.69        500.78         5.38 o                         
   0   5   8       1135.50       1083.31         9.37 o                         
   1   5   8        230.64        214.92         2.66 o                         
   2   5   8        166.06        165.79         2.21 o                         
   3   5   8        285.50        273.76         3.24 o                         
  -3   6   8       1089.78       1087.27        13.93 o                         
  -2   6   8        284.44        283.24         3.37 o                         
  -1   6   8         87.04         79.68         1.25 o                         
   0   6   8        940.63        928.40        10.84 o                         
   1   6   8       1623.48       1588.49        14.66 o                         
   2   6   8        473.60        447.60         5.02 o                         
  -3   7   8          2.69          3.68         0.42 o                         
  -2   7   8        311.25        339.12         4.08 o                         
  -1   7   8       3098.29       3084.23        29.53 o                         
   0   7   8        353.75        335.19         3.78 o                         
   1   7   8          1.63          2.61         0.48 o                         
   2   7   8         34.61         29.34         0.83 o                         
  -3   8   8        116.89        116.01         2.15 o                         
  -2   8   8        924.07        914.20         9.52 o                         
  -1   8   8          6.91          9.08         0.77 o                         
   0   8   8        244.40        261.40         3.34 o                         
   1   8   8        190.49        172.95         2.36 o                         
   2   8   8        614.20        608.88         6.80 o                         
  -3   9   8          6.09          6.53         0.42 o                         
  -2   9   8        539.60        561.22         6.32 o                         
  -1   9   8        209.72        199.25         2.83 o                         
   0   9   8          1.67          4.40         0.83 o                         
   1   9   8        190.94        200.15         3.00 o                         
   2   9   8        136.97        127.81         1.75 o                         
  -2  10   8         19.50         20.93         0.60 o                         
  -1  10   8          8.09          9.08         0.75 o                         
   0  10   8         16.13         19.51         1.15 o                         
   1  10   8       1335.98       1323.09        17.50 o                         
  -2  11   8          7.11          7.47         0.47 o                         
  -1  11   8       1484.87       1473.03        18.96 o                         
   0  11   8        211.05        217.81         3.43 o                         
   1  11   8         58.91         52.67         1.31 o                         
  -1  12   8        108.99        101.51         2.14 o                         
   0  12   8        456.10        450.04         7.30 o                         
   0 -14   9        399.38        320.94         5.22 o                         
  -1 -13   9        710.42        706.50         8.65 o                         
   0 -13   9        786.45        742.27        10.12 o                         
   1 -13   9        210.10        211.63         2.89 o                         
  -2 -12   9       1227.68       1286.37        16.64 o                         
  -1 -12   9         31.52         30.33         0.83 o                         
   0 -12   9        372.60        357.36         6.09 o                         
   1 -12   9        113.88        117.97         2.43 o                         
   2 -12   9        644.51        644.42        10.59 o                         
  -2 -11   9          3.44          2.98         0.51 o                         
  -1 -11   9          2.13          2.24         0.42 o                         
   0 -11   9        888.38        891.06        11.93 o                         
   1 -11   9       2018.24       1883.63        24.27 o                         
   2 -11   9        159.87        164.00         3.05 o                         
  -2 -10   9        117.97        100.04         1.70 o                         
  -1 -10   9       1980.53       1916.11        19.53 o                         
   0 -10   9        656.68        639.55         7.64 o                         
   1 -10   9          1.65          4.48         0.59 o                         
   2 -10   9        496.51        515.01         6.76 o                         
  -3  -9   9        431.00        431.55         7.29 o                         
  -2  -9   9       1119.81        992.23        11.01 o                         
  -1  -9   9        140.85        151.45         2.10 o                         
   0  -9   9       2276.65       2168.33        19.15 o                         
   1  -9   9        779.26        768.96         8.86 o                         
   2  -9   9        463.70        468.70         5.88 o                         
   3  -9   9          7.96          8.57         0.45 o                         
  -3  -8   9        175.79        169.23         3.16 o                         
  -2  -8   9       1683.64       1765.29        18.05 o                         
  -1  -8   9        145.92        128.25         1.77 o                         
   0  -8   9       1452.47       1428.39        13.85 o                         
   1  -8   9          0.72          3.18         0.56 o                         
   2  -8   9       1375.18       1365.22        16.50 o                         
   3  -8   9        997.84        980.81        10.56 o                         
  -3  -7   9        258.34        303.95         4.71 o                         
  -2  -7   9          0.23          1.26         0.47 o                         
  -1  -7   9        653.95        650.84         6.49 o                         
   0  -7   9        163.80        167.61         1.93 o                         
   1  -7   9       4051.83       3677.77        31.95 o                         
   2  -7   9        809.13        786.31         9.14 o                         
   3  -7   9         10.96         12.41         0.57 o                         
  -3  -6   9         88.39         87.08         1.69 o                         
  -2  -6   9        875.86        861.70        10.75 o                         
  -1  -6   9        123.90        137.81         1.94 o                         
   0  -6   9       1921.18       1887.49        18.02 o                         
   1  -6   9         88.76         89.68         1.26 o                         
   2  -6   9        197.99        196.81         2.68 o                         
   3  -6   9         87.17        101.19         1.40 o                         
  -3  -5   9        119.91        133.66         3.16 o                         
  -2  -5   9        503.61        520.43         8.28 o                         
  -1  -5   9        589.57        595.44         6.27 o                         
   0  -5   9       2354.22       2230.90        18.85 o                         
   1  -5   9        233.46        235.53         2.43 o                         
   2  -5   9        642.12        593.04         6.03 o                         
   3  -5   9        259.10        250.89         2.90 o                         
  -3  -4   9       1133.97       1048.99        14.36 o                         
  -2  -4   9       1635.09       1610.45        20.16 o                         
  -1  -4   9       2814.86       2636.11        27.69 o                         
   0  -4   9        281.14        275.12         2.65 o                         
   1  -4   9        336.18        337.28         3.20 o                         
   2  -4   9        706.74        694.61         6.22 o                         
   3  -4   9        952.80        910.49         9.43 o                         
  -3  -3   9        674.94        647.47         8.32 o                         
  -2  -3   9        257.58        258.48         3.40 o                         
  -1  -3   9          6.31         10.44         0.66 o                         
   0  -3   9        634.21        638.17         5.85 o                         
   1  -3   9       2106.65       2089.85        17.62 o                         
   2  -3   9        478.31        479.44         4.46 o                         
   3  -3   9         16.28         17.77         0.66 o                         
  -4  -2   9        238.99        237.55         4.66 o                         
  -3  -2   9        782.98        770.43         9.58 o                         
  -2  -2   9         43.29         44.14         1.25 o                         
  -1  -2   9       1236.73       1162.00        12.04 o                         
   0  -2   9       1310.61       1242.05        10.60 o                         
   1  -2   9         91.21         97.67         1.17 o                         
   2  -2   9        454.90        447.97         4.32 o                         
   3  -2   9        215.56        244.20         3.33 o                         
  -4  -1   9        428.22        426.80        12.01 o                         
  -3  -1   9         42.97         42.54         1.20 o                         
  -2  -1   9       1018.28       1001.09        11.29 o                         
  -1  -1   9        650.13        687.15         6.72 o                         
   0  -1   9       2744.83       2592.73        23.49 o                         
   1  -1   9        386.00        369.06         3.15 o                         
   2  -1   9        277.78        265.49         2.87 o                         
   3  -1   9        288.49        284.87         3.67 o                         
  -4   0   9        141.03        131.59         3.20 o                         
  -3   0   9        162.51        144.89         2.53 o                         
  -2   0   9       1895.05       1849.65        22.81 o                         
  -1   0   9       2026.64       1974.40        19.82 o                         
   0   0   9         39.75         39.95         0.78 o                         
   1   0   9         48.74         45.40         0.80 o                         
   2   0   9        660.79        686.91         6.50 o                         
   3   0   9       1153.11       1169.54        12.58 o                         
  -4   1   9        558.30        553.78         9.91 o                         
  -3   1   9       1271.26       1239.28        19.33 o                         
  -2   1   9          7.53         10.43         0.78 o                         
  -1   1   9         31.76         40.98         0.96 o                         
   0   1   9         25.83         28.78         0.79 o                         
   1   1   9       3558.00       3388.07        30.59 o                         
   2   1   9        861.84        851.29         8.17 o                         
   3   1   9        158.69        178.54         2.33 o                         
  -4   2   9         77.32         78.88         2.13 o                         
  -3   2   9        349.52        347.68         4.42 o                         
  -2   2   9        151.28        164.84         3.19 o                         
  -1   2   9       1005.82       1030.09        11.19 o                         
   0   2   9       2699.15       2601.25        21.78 o                         
   1   2   9        945.65        956.78         8.63 o                         
   2   2   9       1129.58       1092.99        11.04 o                         
   3   2   9         57.42         61.11         1.12 o                         
  -3   3   9         31.05         32.74         1.07 o                         
  -2   3   9        618.96        608.59         6.60 o                         
  -1   3   9          4.24          4.41         0.53 o                         
   0   3   9          8.83          8.95         0.50 o                         
   1   3   9       2753.38       2575.35        23.40 o                         
   2   3   9        765.67        811.71        10.39 o                         
   3   3   9        341.35        335.63         3.85 o                         
  -3   4   9          1.51          2.36         0.45 o                         
  -2   4   9        165.83        148.65         1.86 o                         
  -1   4   9       2271.25       2176.92        21.88 o                         
   0   4   9        185.74        173.85         1.93 o                         
   1   4   9        164.20        155.81         1.89 o                         
   2   4   9         33.02         32.72         0.89 o                         
   3   4   9        549.04        553.60         7.32 o                         
  -3   5   9        964.17        994.76        10.34 o                         
  -2   5   9       1119.19       1133.71        11.88 o                         
  -1   5   9         86.29        101.23         2.00 o                         
   0   5   9        145.78        153.01         1.84 o                         
   1   5   9       1636.81       1572.91        15.16 o                         
   2   5   9       1462.74       1467.64        18.08 o                         
  -3   6   9        104.92        105.39         1.58 o                         
  -2   6   9        141.01        142.19         2.15 o                         
  -1   6   9         55.67         60.06         1.17 o                         
   0   6   9       3413.81       3286.03        28.53 o                         
   1   6   9        250.28        238.71         3.64 o                         
   2   6   9        122.32        130.22         1.84 o                         
  -3   7   9        117.55        109.41         1.70 o                         
  -2   7   9         13.63         14.86         0.62 o                         
  -1   7   9        824.57        832.39        10.21 o                         
   0   7   9         96.29        105.61         2.02 o                         
   1   7   9        433.18        464.12         6.43 o                         
   2   7   9        218.49        220.32         2.73 o                         
  -3   8   9          8.97          8.44         0.56 o                         
  -2   8   9        159.84        150.45         1.93 o                         
  -1   8   9       1457.32       1462.00        17.49 o                         
   0   8   9         65.75         57.91         1.22 o                         
   1   8   9          9.76          9.86         0.78 o                         
   2   8   9          1.99          3.29         0.33 o                         
  -2   9   9        569.77        567.14         6.26 o                         
  -1   9   9          2.86          3.65         0.51 o                         
   0   9   9        130.06        127.89         2.36 o                         
   1   9   9         43.18         53.98         1.13 o                         
  -2  10   9         53.22         55.86         0.94 o                         
  -1  10   9         69.84         63.73         1.46 o                         
   0  10   9       1371.85       1367.88        21.63 o                         
   1  10   9         31.36         29.83         1.27 o                         
  -1  11   9          4.31          5.88         0.68 o                         
   0  11   9        417.48        408.91         5.81 o                         
  -1 -13  10       1338.89       1412.73        19.93 o                         
   0 -13  10         67.73         78.91         1.68 o                         
   1 -13  10          6.24          5.72         0.73 o                         
  -1 -12  10        219.56        202.63         2.86 o                         
   0 -12  10         34.26         38.28         0.96 o                         
   1 -12  10       1048.57       1015.98        13.18 o                         
  -2 -11  10        991.88        957.49        11.79 o                         
  -1 -11  10         79.26         85.85         1.38 o                         
   0 -11  10        679.81        667.15        10.04 o                         
   1 -11  10        166.11        159.79         2.47 o                         
   2 -11  10         36.41         40.89         1.09 o                         
  -2 -10  10         76.07         92.37         1.53 o                         
  -1 -10  10        215.92        189.25         2.45 o                         
   0 -10  10        796.14        791.68         9.31 o                         
   1 -10  10       1824.58       1774.50        21.16 o                         
   2 -10  10          6.48          7.98         0.59 o                         
  -2  -9  10        785.78        776.92         8.71 o                         
  -1  -9  10       3056.92       2876.71        28.91 o                         
   0  -9  10         47.34         46.24         1.22 o                         
   1  -9  10        192.10        194.03         2.79 o                         
   2  -9  10          5.63          7.43         0.68 o                         
  -3  -8  10       1253.20       1132.01        16.50 o                         
  -2  -8  10        266.34        294.04         4.07 o                         
  -1  -8  10        359.32        343.47         4.03 o                         
   0  -8  10        420.92        402.09         3.94 o                         
   1  -8  10         10.92         14.11         1.06 o                         
   2  -8  10       1916.73       1775.14        21.28 o                         
  -3  -7  10        702.21        608.40        10.48 o                         
  -2  -7  10        592.48        614.76         7.63 o                         
  -1  -7  10        756.90        755.07         7.37 o                         
   0  -7  10         65.75         68.78         1.12 o                         
   1  -7  10        172.83        181.51         2.13 o                         
   2  -7  10        228.64        218.90         2.87 o                         
   3  -7  10        530.85        529.85         6.62 o                         
  -3  -6  10        321.10        316.01         6.43 o                         
  -2  -6  10        309.17        328.61         4.64 o                         
  -1  -6  10          4.62          4.34         0.50 o                         
   0  -6  10        618.89        615.84         5.83 o                         
   1  -6  10       1770.41       1702.82        15.06 o                         
   2  -6  10        134.88        125.05         1.78 o                         
   3  -6  10        168.32        164.57         2.21 o                         
  -3  -5  10          0.23          0.95         1.00 o                         
  -2  -5  10       3029.33       2877.40        32.93 o                         
  -1  -5  10       1105.90       1107.01        12.34 o                         
   0  -5  10       3003.06       2814.55        24.56 o                         
   1  -5  10         88.34         79.94         1.23 o                         
   2  -5  10          1.39          4.23         0.53 o                         
   3  -5  10        585.13        574.43         6.41 o                         
  -3  -4  10        223.29        203.21         3.36 o                         
  -2  -4  10        271.84        287.31         5.30 o                         
  -1  -4  10       1224.00       1189.82        13.88 o                         
   0  -4  10        501.08        475.97         4.36 o                         
   1  -4  10        418.78        448.36         4.54 o                         
   2  -4  10       1247.29       1296.10        14.75 o                         
   3  -4  10        160.26        173.03         2.29 o                         
  -3  -3  10         19.37         19.55         1.18 o                         
  -2  -3  10       1833.49       1758.33        24.87 o                         
  -1  -3  10         24.59         28.06         0.90 o                         
   0  -3  10        746.67        706.33         6.03 o                         
   1  -3  10        674.19        639.83         7.62 o                         
   2  -3  10        546.52        555.96         6.09 o                         
   3  -3  10        691.21        708.34         7.75 o                         
  -3  -2  10        318.63        308.57         4.26 o                         
  -2  -2  10         51.81         51.33         1.25 o                         
  -1  -2  10        125.88        135.88         1.91 o                         
   0  -2  10        716.40        686.93         6.60 o                         
   1  -2  10       2426.71       2285.13        19.32 o                         
   2  -2  10         88.16         81.84         1.29 o                         
   3  -2  10        172.58        171.52         2.34 o                         
  -3  -1  10        453.57        449.34         7.68 o                         
  -2  -1  10        339.71        333.81         5.21 o                         
  -1  -1  10       2890.86       2754.58        29.02 o                         
   0  -1  10        972.16        962.80         9.02 o                         
   1  -1  10          3.37          3.59         0.55 o                         
   2  -1  10        318.85        313.19         4.13 o                         
   3  -1  10          7.38          8.54         0.65 o                         
  -3   0  10       1176.55       1132.94        14.34 o                         
  -2   0  10       1167.10       1158.22        13.78 o                         
  -1   0  10        136.47        140.76         2.77 o                         
   0   0  10        975.87        990.69         8.89 o                         
   1   0  10         67.07         76.90         1.23 o                         
   2   0  10       1876.65       1886.50        19.13 o                         
   3   0  10        273.48        259.99         3.09 o                         
  -3   1  10        188.37        192.94         2.79 o                         
  -2   1  10       1552.56       1491.89        14.82 o                         
  -1   1  10        133.26        141.68         2.38 o                         
   0   1  10        777.59        773.84         7.00 o                         
   1   1  10       1579.35       1556.60        15.66 o                         
   2   1  10        514.55        503.65         5.85 o                         
   3   1  10        995.85        938.88        10.73 o                         
  -3   2  10        637.57        627.21         9.92 o                         
  -2   2  10         27.46         31.04         0.89 o                         
  -1   2  10        180.66        173.10         2.50 o                         
   0   2  10        211.79        224.47         2.43 o                         
   1   2  10        171.87        160.44         1.94 o                         
   2   2  10        832.12        808.97         8.97 o                         
   3   2  10        267.61        297.33         3.91 o                         
  -3   3  10          0.27          2.73         0.43 o                         
  -2   3  10        149.63        146.63         1.96 o                         
  -1   3  10       1393.09       1380.60        14.92 o                         
   0   3  10        680.86        665.80         6.65 o                         
   1   3  10         33.03         34.00         0.93 o                         
   2   3  10         86.48         90.84         1.65 o                         
  -3   4  10       1003.25        999.58        11.59 o                         
  -2   4  10       1021.76       1029.91        10.88 o                         
  -1   4  10       1839.09       1871.95        18.92 o                         
   0   4  10        981.14        989.70         9.29 o                         
   1   4  10        529.23        519.94         6.68 o                         
   2   4  10        552.58        532.73         5.98 o                         
  -3   5  10        213.53        219.47         2.91 o                         
  -2   5  10        188.33        191.41         2.33 o                         
  -1   5  10        318.25        315.07         4.19 o                         
   0   5  10         22.16         21.89         0.72 o                         
   1   5  10       1181.80       1173.90        14.29 o                         
   2   5  10        305.98        288.25         3.49 o                         
  -3   6  10        318.26        306.03         4.01 o                         
  -2   6  10          7.51         12.22         0.55 o                         
  -1   6  10         80.36         83.29         1.41 o                         
   0   6  10        364.30        375.03         4.60 o                         
   1   6  10        658.26        670.70         8.49 o                         
   2   6  10        512.42        522.11         6.24 o                         
  -3   7  10        358.57        334.26         4.87 o                         
  -2   7  10        103.76        114.60         1.60 o                         
  -1   7  10        490.47        474.43         7.03 o                         
   0   7  10       1347.55       1334.18        16.05 o                         
   1   7  10        125.35        124.22         1.90 o                         
   2   7  10         41.62         31.08         0.67 o                         
  -2   8  10        474.95        466.98         5.22 o                         
  -1   8  10        887.92        862.52        13.95 o                         
   0   8  10        420.24        412.30         5.65 o                         
   1   8  10        143.02        143.66         2.12 o                         
  -2   9  10       1436.12       1434.65        15.11 o                         
  -1   9  10        217.21        227.57         3.57 o                         
   0   9  10        203.77        182.34         2.67 o                         
   1   9  10        374.00        362.72         5.62 o                         
  -1  10  10         13.73         16.84         0.65 o                         
   0  10  10          4.07          4.73         0.47 o                         
  -1 -12  11        892.09        852.17        10.45 o                         
   0 -12  11         41.22         47.03         1.40 o                         
   1 -12  11          6.04          6.58         0.86 o                         
  -1 -11  11        180.41        178.82         2.30 o                         
   0 -11  11         25.38         30.33         1.16 o                         
   1 -11  11       1418.51       1410.13        19.90 o                         
  -2 -10  11         29.92         34.56         0.93 o                         
  -1 -10  11       1212.20       1224.54        13.27 o                         
   0 -10  11       2347.31       2180.60        30.62 o                         
   1 -10  11        393.89        411.20         5.63 o                         
   2 -10  11         82.83         82.45         1.53 o                         
  -2  -9  11        659.98        644.64         8.24 o                         
  -1  -9  11        261.28        261.62         3.15 o                         
   0  -9  11        952.91        897.38        10.25 o                         
   1  -9  11          4.66          4.32         0.60 o                         
   2  -9  11         42.44         44.58         1.05 o                         
  -2  -8  11        889.13        858.30        10.15 o                         
  -1  -8  11       1236.82       1229.15        13.33 o                         
   0  -8  11         91.45         87.36         1.47 o                         
   1  -8  11         37.44         40.01         1.12 o                         
   2  -8  11          6.74         10.26         0.58 o                         
  -3  -7  11       1751.66       1606.22        22.99 o                         
  -2  -7  11        279.20        279.81         3.85 o                         
  -1  -7  11          1.15          2.18         0.51 o                         
   0  -7  11          5.81          6.74         0.54 o                         
   1  -7  11       1028.31       1019.13        12.43 o                         
   2  -7  11        314.77        319.07         3.83 o                         
  -3  -6  11        187.21        207.24         3.41 o                         
  -2  -6  11         50.20         49.50         1.21 o                         
  -1  -6  11       3585.88       3359.92        44.48 o                         
   0  -6  11        325.85        328.82         3.40 o                         
   1  -6  11       1516.00       1468.38        16.51 o                         
   2  -6  11        683.42        676.50         8.12 o                         
  -3  -5  11          7.62          9.04         0.83 o                         
  -2  -5  11        237.01        230.77         3.74 o                         
  -1  -5  11         47.62         55.78         1.19 o                         
   0  -5  11       1446.51       1390.71        12.86 o                         
   1  -5  11        994.69        961.59        10.53 o                         
   2  -5  11         50.96         55.82         1.11 o                         
   3  -5  11        297.93        307.40         4.74 o                         
  -3  -4  11         12.92         12.07         1.03 o                         
  -2  -4  11         34.17         38.69         1.74 o                         
  -1  -4  11       1656.59       1621.24        17.53 o                         
   0  -4  11         29.07         24.96         1.28 o                         
   1  -4  11         17.84         21.68         0.82 o                         
   2  -4  11        273.34        267.94         3.16 o                         
   3  -4  11        663.26        646.71         8.64 o                         
  -3  -3  11       2343.55       2209.25        29.33 o                         
  -2  -3  11         10.07         10.68         0.78 o                         
  -1  -3  11        801.11        767.93         8.68 o                         
   0  -3  11        151.37        137.65         1.93 o                         
   1  -3  11       1083.87       1002.35         9.83 o                         
   2  -3  11       1232.54       1134.10        11.12 o                         
   3  -3  11         54.69         57.83         1.28 o                         
  -3  -2  11        127.25        131.40         2.28 o                         
  -2  -2  11       2437.03       2346.45        23.81 o                         
  -1  -2  11        175.95        173.59         2.30 o                         
   0  -2  11       1681.48       1666.08        16.84 o                         
   1  -2  11        237.48        224.49         2.69 o                         
   2  -2  11        186.30        189.54         2.43 o                         
   3  -2  11        489.03        472.42         5.95 o                         
  -3  -1  11        232.43        239.32         3.48 o                         
  -2  -1  11        934.98        907.49         9.67 o                         
  -1  -1  11        538.43        538.41         6.32 o                         
   0  -1  11       1430.76       1365.03        13.22 o                         
   1  -1  11       1871.97       1875.61        17.93 o                         
   2  -1  11          6.66          8.38         0.62 o                         
   3  -1  11        376.76        385.15         4.93 o                         
  -3   0  11          3.59          4.20         0.51 o                         
  -2   0  11        543.41        552.49         6.15 o                         
  -1   0  11       2877.66       2668.69        29.79 o                         
   0   0  11         95.58        103.64         1.53 o                         
   1   0  11        237.52        231.27         2.80 o                         
   2   0  11        288.21        289.82         3.64 o                         
   3   0  11        410.18        387.71         4.90 o                         
  -3   1  11       1562.02       1517.32        17.31 o                         
  -2   1  11        420.05        421.39         5.34 o                         
  -1   1  11         15.58         19.18         1.22 o                         
   0   1  11         23.90         27.71         0.77 o                         
   1   1  11         83.71         86.47         1.44 o                         
   2   1  11        765.83        738.52        13.72 o                         
  -3   2  11        153.23        171.36         2.47 o                         
  -2   2  11        607.07        615.52         7.03 o                         
  -1   2  11         97.74         95.20         1.54 o                         
   0   2  11       1755.71       1771.48        18.76 o                         
   1   2  11         88.23         92.73         1.57 o                         
   2   2  11        191.43        196.01         2.62 o                         
  -3   3  11        157.25        161.19         2.32 o                         
  -2   3  11        843.44        816.05         8.53 o                         
  -1   3  11        585.76        571.46         6.52 o                         
   0   3  11       2908.85       2846.48        28.31 o                         
   1   3  11       1205.64       1174.93        13.35 o                         
   2   3  11        346.30        349.99         4.27 o                         
  -3   4  11          9.24         10.80         0.65 o                         
  -2   4  11        229.03        218.10         2.82 o                         
  -1   4  11        282.00        272.26         3.60 o                         
   0   4  11        400.12        401.68         4.86 o                         
   1   4  11          1.55          2.34         0.49 o                         
   2   4  11         12.14         14.40         0.61 o                         
  -3   5  11        181.31        197.07         4.49 o                         
  -2   5  11        277.44        271.76         3.26 o                         
  -1   5  11        240.38        263.48         3.81 o                         
   0   5  11        342.66        347.25         4.59 o                         
   1   5  11        270.37        302.78         5.44 o                         
   2   5  11        656.93        688.57         8.02 o                         
  -2   6  11       1441.26       1469.40        15.59 o                         
  -1   6  11         42.60         41.67         0.98 o                         
   0   6  11        292.46        291.94         4.23 o                         
   1   6  11        277.34        277.09         3.71 o                         
  -2   7  11         67.59         66.66         1.04 o                         
  -1   7  11          1.59          3.15         0.49 o                         
   0   7  11        531.59        491.96         6.16 o                         
   1   7  11       1321.52       1304.79        15.95 o                         
  -2   8  11         62.21         58.34         0.94 o                         
  -1   8  11       2119.79       2162.55        27.95 o                         
   0   8  11        372.74        385.47         5.22 o                         
   1   8  11         13.59         14.17         0.64 o                         
  -1   9  11          6.80          8.23         0.58 o                         
   0   9  11        234.35        225.03         4.06 o                         
   0 -12  12        969.94        968.64        13.93 o                         
  -1 -11  12         83.02        106.51         1.52 o                         
   0 -11  12        569.55        581.21         8.70 o                         
   1 -11  12       1056.35        968.14        18.45 o                         
  -1 -10  12         97.58        104.27         1.55 o                         
   0 -10  12        112.50        112.14         1.79 o                         
   1 -10  12        846.21        834.56        10.15 o                         
  -2  -9  12         18.81         18.34         0.78 o                         
  -1  -9  12       1134.28       1152.21        13.15 o                         
   0  -9  12        665.04        669.66        12.50 o                         
   1  -9  12         53.90         47.23         1.04 o                         
   2  -9  12          5.66          5.69         0.50 o                         
  -2  -8  12       1289.86       1273.36        16.72 o                         
  -1  -8  12        608.45        567.57         6.42 o                         
   0  -8  12        631.67        617.61         7.70 o                         
   1  -8  12         14.48         15.77         0.91 o                         
   2  -8  12        811.75        793.04        12.73 o                         
  -2  -7  12       1400.70       1390.10        17.16 o                         
  -1  -7  12        184.06        191.09         2.46 o                         
   0  -7  12        979.17        937.03        11.43 o                         
   1  -7  12        137.89        134.28         2.26 o                         
   2  -7  12        597.01        573.98         7.79 o                         
  -2  -6  12        134.78        139.64         2.76 o                         
  -1  -6  12        121.29        122.56         1.67 o                         
   0  -6  12         73.96         75.37         1.50 o                         
   1  -6  12       1487.26       1427.67        17.17 o                         
   2  -6  12        445.40        434.71         5.60 o                         
  -3  -5  12          1.11          2.69         0.67 o                         
  -2  -5  12         51.35         54.81         1.18 o                         
  -1  -5  12        941.24        926.12        10.54 o                         
   0  -5  12        693.01        708.84         8.78 o                         
   1  -5  12        132.75        122.08         1.99 o                         
   2  -5  12        243.39        220.57         3.35 o                         
  -3  -4  12       1218.81       1147.62        16.91 o                         
  -2  -4  12       1531.63       1522.43        18.97 o                         
  -1  -4  12         11.90         15.58         0.68 o                         
   0  -4  12       1213.43       1161.32        12.60 o                         
   1  -4  12        281.86        266.38         3.64 o                         
   2  -4  12        983.75        957.30        11.05 o                         
  -3  -3  12        661.51        618.03         8.61 o                         
  -2  -3  12        468.66        468.89         5.55 o                         
  -1  -3  12       2667.75       2499.01        26.73 o                         
   0  -3  12         17.34         19.96         0.75 o                         
   1  -3  12        113.79        129.88         2.07 o                         
   2  -3  12        168.38        173.36         2.62 o                         
  -3  -2  12        354.61        362.42         4.87 o                         
  -2  -2  12         33.27         40.59         1.08 o                         
  -1  -2  12        163.23        155.90         2.52 o                         
   0  -2  12         56.00         65.23         1.19 o                         
   1  -2  12       2351.12       2207.13        24.60 o                         
   2  -2  12       1364.32       1392.36        16.97 o                         
  -3  -1  12          6.80          8.10         0.75 o                         
  -2  -1  12        135.14        125.88         1.79 o                         
  -1  -1  12        693.24        700.50         7.61 o                         
   0  -1  12       2877.34       2607.58        25.89 o                         
   1  -1  12         18.50         19.28         0.83 o                         
   2  -1  12         19.26         18.53         0.94 o                         
  -3   0  12        198.99        188.71         2.73 o                         
  -2   0  12        883.45        864.64         9.19 o                         
  -1   0  12        110.19        117.18         1.74 o                         
   0   0  12        226.14        208.07         2.55 o                         
   1   0  12        151.20        147.54         2.09 o                         
   2   0  12         29.51         29.42         0.84 o                         
  -3   1  12        265.17        248.59         3.59 o                         
  -2   1  12        765.42        791.98         7.89 o                         
  -1   1  12       1856.88       1806.01        19.27 o                         
   0   1  12          5.82          9.77         0.71 o                         
   1   1  12        287.71        294.80         3.73 o                         
   2   1  12         98.70        103.64         1.66 o                         
  -3   2  12       1444.39       1365.93        16.36 o                         
  -2   2  12        333.91        323.14         3.76 o                         
  -1   2  12         80.57         74.11         1.49 o                         
   0   2  12        187.80        183.23         2.67 o                         
   1   2  12       1902.61       1862.58        22.28 o                         
   2   2  12        985.64        924.15        12.06 o                         
  -3   3  12         29.10         26.30         0.72 o                         
  -2   3  12          7.38          8.89         0.70 o                         
  -1   3  12        202.17        191.66         2.65 o                         
   0   3  12        403.83        394.03         5.13 o                         
   1   3  12        357.63        357.56         5.07 o                         
   2   3  12          0.59          2.54         0.36 o                         
  -2   4  12        538.24        570.68         6.34 o                         
  -1   4  12         40.61         41.06         1.01 o                         
   0   4  12          2.79          4.20         0.50 o                         
   1   4  12        331.16        343.03         4.89 o                         
   2   4  12        479.04        519.40         7.54 o                         
  -2   5  12        926.22        929.19        10.45 o                         
  -1   5  12       2245.07       2209.52        31.05 o                         
   0   5  12          5.23          7.76         0.66 o                         
   1   5  12         31.30         32.10         1.28 o                         
  -2   6  12        203.88        207.93         2.70 o                         
  -1   6  12         36.22         38.55         0.95 o                         
   0   6  12        128.23        137.95         2.17 o                         
   1   6  12        126.70        109.67         1.73 o                         
  -2   7  12          6.31          7.16         0.53 o                         
  -1   7  12          1.49          1.89         0.50 o                         
   0   7  12       1636.48       1676.52        23.52 o                         
   1   7  12        159.56        154.62         2.57 o                         
  -1   8  12        201.66        217.25         3.57 o                         
   0   8  12        101.50         94.41         2.55 o                         
   0 -11  13         30.46         28.49         1.66 o                         
  -1 -10  13          4.28          6.32         0.42 o                         
   0 -10  13       1044.51       1034.65        16.83 o                         
   1 -10  13         86.39         74.90         1.78 o                         
  -1  -9  13        487.64        481.55         6.15 o                         
   0  -9  13       1266.64       1223.30        17.65 o                         
   1  -9  13        809.54        794.61        10.37 o                         
  -2  -8  13        391.80        407.10         5.58 o                         
  -1  -8  13       1695.54       1586.52        17.87 o                         
   0  -8  13        218.46        240.70         3.84 o                         
   1  -8  13          4.13          4.77         0.45 o                         
  -2  -7  13        445.68        461.23         7.07 o                         
  -1  -7  13        150.61        143.73         2.01 o                         
   0  -7  13         74.31         69.32         1.96 o                         
   1  -7  13        290.75        292.78         4.52 o                         
   2  -7  13       1335.54       1260.56        20.25 o                         
  -2  -6  13        348.84        359.28         4.50 o                         
  -1  -6  13          5.01          7.06         0.54 o                         
   0  -6  13       1712.83       1638.27        24.93 o                         
   1  -6  13        221.58        239.11         3.53 o                         
   2  -6  13          5.88          9.41         0.89 o                         
  -2  -5  13        696.29        660.97         7.90 o                         
  -1  -5  13        169.58        175.91         2.43 o                         
   0  -5  13        483.50        468.63         7.09 o                         
   1  -5  13        946.00        917.00        14.91 o                         
   2  -5  13         38.55         36.31         1.04 o                         
  -2  -4  13        782.95        767.08         9.11 o                         
  -1  -4  13       1077.90       1009.60        11.23 o                         
   0  -4  13       1450.55       1371.30        16.78 o                         
   1  -4  13          4.90          5.21         0.58 o                         
   2  -4  13         96.26         79.76         1.55 o                         
  -2  -3  13        728.38        738.54         8.34 o                         
  -1  -3  13          1.92          4.40         0.68 o                         
   0  -3  13         27.28         33.19         0.99 o                         
   1  -3  13          0.53          0.94         0.64 o                         
   2  -3  13       1441.86       1369.20        16.54 o                         
  -3  -2  13          1.93          4.28         0.72 o                         
  -2  -2  13        257.98        273.97         3.96 o                         
  -1  -2  13          4.57          4.54         0.47 o                         
   0  -2  13        594.97        587.90         6.91 o                         
   1  -2  13       1280.96       1213.91        17.35 o                         
   2  -2  13          2.71          3.49         0.39 o                         
  -3  -1  13        161.49        156.72         4.25 o                         
  -2  -1  13        127.48        128.62         1.96 o                         
  -1  -1  13         44.99         45.24         0.96 o                         
   0  -1  13         31.09         40.69         0.95 o                         
   1  -1  13        980.64        956.50        11.11 o                         
   2  -1  13         28.80         24.86         0.73 o                         
  -2   0  13         26.00         23.15         0.69 o                         
  -1   0  13       1194.60       1221.38        12.50 o                         
   0   0  13       1704.76       1616.57        19.38 o                         
   1   0  13         65.94         74.21         1.41 o                         
   2   0  13         26.58         26.94         0.73 o                         
  -2   1  13       1095.57       1088.95        11.69 o                         
  -1   1  13        707.81        655.61         7.34 o                         
   0   1  13         77.49         87.50         1.47 o                         
   1   1  13         16.70         14.96         0.88 o                         
   2   1  13        469.25        457.92         6.17 o                         
  -2   2  13        389.95        397.77         4.51 o                         
  -1   2  13         77.14         75.14         1.32 o                         
   0   2  13        344.07        335.52         5.37 o                         
   1   2  13        181.78        173.56         3.02 o                         
  -2   3  13          5.28          5.68         0.62 o                         
  -1   3  13        338.98        346.71         7.47 o                         
   0   3  13          0.49          4.15         0.65 o                         
   1   3  13       1020.97       1025.72        13.81 o                         
  -2   4  13          7.03          9.11         0.47 o                         
  -1   4  13       1802.26       1773.40        19.90 o                         
   0   4  13       1191.99       1196.37        14.37 o                         
   1   4  13         13.67         11.62         0.67 o                         
  -2   5  13        297.99        283.52         3.82 o                         
  -1   5  13        227.00        222.58         3.17 o                         
   0   5  13        365.24        359.18         5.35 o                         
   1   5  13        116.33        119.34         2.12 o                         
  -1   6  13        350.58        357.18         5.94 o                         
   0   6  13        306.29        301.88         5.06 o                         
  -1  -9  14        239.24        247.02         3.85 o                         
   0  -9  14       1110.16        999.76        16.22 o                         
  -1  -8  14        260.69        261.11         3.75 o                         
   0  -8  14        229.59        218.40         3.94 o                         
   1  -8  14        402.71        363.86         5.57 o                         
  -1  -7  14        762.00        779.31        10.70 o                         
   0  -7  14         20.11         25.15         1.17 o                         
   1  -7  14        407.16        365.14         6.99 o                         
  -2  -6  14        268.63        241.21         3.32 o                         
  -1  -6  14          4.78          8.62         0.92 o                         
   0  -6  14        114.11        106.18         1.72 o                         
   1  -6  14        730.93        679.15         9.82 o                         
  -2  -5  14        345.59        339.94         4.34 o                         
  -1  -5  14        237.52        228.96         3.10 o                         
   0  -5  14       1342.94       1277.80        15.54 o                         
   1  -5  14        592.95        538.82         8.06 o                         
  -2  -4  14        708.46        715.76         9.86 o                         
  -1  -4  14        717.65        699.33         8.39 o                         
   0  -4  14        131.73        149.35         2.24 o                         
   1  -4  14        381.16        362.27         5.50 o                         
  -2  -3  14        199.45        215.50         3.38 o                         
  -1  -3  14       1369.59       1363.75        15.69 o                         
   0  -3  14         74.65         74.25         1.68 o                         
   1  -3  14        320.34        317.73         4.88 o                         
  -2  -2  14        240.75        232.17         3.28 o                         
  -1  -2  14        114.72        111.37         2.04 o                         
   0  -2  14         63.28         60.58         1.66 o                         
   1  -2  14        118.32        140.35         2.01 o                         
  -2  -1  14        169.01        178.53         2.51 o                         
  -1  -1  14         17.39         17.98         0.63 o                         
   0  -1  14        738.92        783.82        14.95 o                         
   1  -1  14        696.92        648.56         7.57 o                         
  -2   0  14       1059.27       1072.22        13.00 o                         
  -1   0  14        320.69        308.92         3.88 o                         
   0   0  14        683.95        647.65        10.66 o                         
   1   0  14        297.40        297.00         4.62 o                         
  -2   1  14         19.33         21.85         0.72 o                         
  -1   1  14       1097.86       1125.73        13.77 o                         
   0   1  14        106.27         99.06         2.34 o                         
   1   1  14        387.72        397.63         5.98 o                         
  -2   2  14        387.05        423.51         5.34 o                         
  -1   2  14         43.00         35.15         0.88 o                         
   0   2  14          1.00          3.00         0.48 o                         
   1   2  14         64.51         60.01         1.35 o                         
  -2   3  14        536.05        515.88         5.92 o                         
  -1   3  14          4.25          3.37         0.48 o                         
   0   3  14       1078.06       1041.01        13.73 o                         
   1   3  14        178.30        154.70         2.76 o                         
  -1   4  14         90.11         89.30         1.62 o                         
   0   4  14         79.79         68.37         1.50 o                         
  -1   5  14        197.02        192.24         3.31 o                         
   0   5  14        909.10        888.07        14.13 o                         
   0  -7  15         84.68         80.12         1.71 o                         
  -1  -6  15        276.06        264.08         3.36 o                         
   0  -6  15         92.01         90.93         1.95 o                         
  -1  -5  15        259.99        257.56         3.29 o                         
   0  -5  15        280.88        270.28         3.82 o                         
   1  -5  15        727.81        708.86        13.48 o                         
  -1  -4  15        544.07        543.67         6.53 o                         
   0  -4  15       1217.06       1197.08        15.78 o                         
   1  -4  15          1.15          1.08         0.49 o                         
  -1  -3  15        383.73        360.85         4.66 o                         
   0  -3  15        347.27        328.17         5.60 o                         
   1  -3  15        107.41         93.63         3.02 o                         
  -1  -2  15        498.23        495.24         6.80 o                         
   0  -2  15         47.94         48.56         2.79 o                         
   1  -2  15        350.58        333.06         7.10 o                         
  -1  -1  15        634.51        623.40         8.43 o                         
   0  -1  15         80.90         74.06         1.64 o                         
   1  -1  15        374.08        322.15         7.18 o                         
  -1   0  15        155.07        153.80         2.40 o                         
   0   0  15       1310.10       1319.89        17.28 o                         
   1   0  15         17.90         16.08         1.00 o                         
  -1   1  15        103.52        123.37         1.80 o                         
   0   1  15        387.00        358.69         5.06 o                         
  -1   2  15        725.68        680.54         9.17 o                         
   0   2  15          2.63          2.61         0.38 o                         
                                                                                
